# Supplementary material for: A conserved complex of microneme proteins mediates rhoptry discharge in Toxoplasma
Source: EMBO J. 2023 Oct 27;42(23):e113155. doi: 10.15252/embj.2022113155 (PMC10690463; doi:10.15252/embj.2022113155)
Supplement: Supplementary file 4 — Movie EV2 [file EMBJ-42-e113155-s007.zip]

Archive with 2 entries (2 files):
- Movie_EV2.mp4
- README.txt
