# Supplementary material for: A conserved complex of microneme proteins mediates rhoptry discharge in Toxoplasma
Source: EMBO J. 2023 Oct 27;42(23):e113155. doi: 10.15252/embj.2022113155 (PMC10690463; doi:10.15252/embj.2022113155)
Supplement: Supplementary file 7 — Movie EV5 [file EMBJ-42-e113155-s013.zip › README.txt]

Movie EV5. PfSPATR cKD parasites egressing from RBCs in presence of ATc. 
