# Supplementary material for: A conserved complex of microneme proteins mediates rhoptry discharge in Toxoplasma
Source: EMBO J. 2023 Oct 27;42(23):e113155. doi: 10.15252/embj.2022113155 (PMC10690463; doi:10.15252/embj.2022113155)
Supplement: Supplementary file 8 — Movie EV6 [file EMBJ-42-e113155-s015.zip › README.txt]

Movie EV6. PfSPATR cKD parasites egressing from RBCs in absence of ATc (PfSPATR knockdown). 
