# Supplementary material for: A conserved complex of microneme proteins mediates rhoptry discharge in Toxoplasma
Source: EMBO J. 2023 Oct 27;42(23):e113155. doi: 10.15252/embj.2022113155 (PMC10690463; doi:10.15252/embj.2022113155)
Supplement: Supplementary file 9 — Dataset EV1 [file EMBJ-42-e113155-s008.xlsx]

## Sheet: Legend
Dataset EV1. Mass spectrometry data for CLAMP-Ty immunoprecipitation experiments.

## Sheet: CLAMP-Ty IP, Replicate 1
Protein ID (ToxoDB format)	Description	Protein coverage [%]	Number of Peptides	Number of PSMs	Number of Unique Peptides	Protein length (AA)	MW in kDa	Score Sequest HT: Sequest HT	Number of Peptides (by Search Engine): Sequest HT	Number of Razor Peptides	Abundance Ratio: (CLAMP-Ty) / (dKu80)	Abundance Ratio Variability [%]: (CLAMP-Ty) / (dKu80)	Abundances (Grouped): CLAMP-Ty	Abundances (Grouped): dKu80	Found in Sample: [S1] F1: Sample, CLAMP-Ty	Found in Sample: [S2] F2: Sample, dKu80	Modifications
TGGT1_212270	transcript=TGGT1_212270-t26_1 | gene=TGGT1_212270 | organism=Toxoplasma_gondii_GT1 | gene_product=hypothetical protein | transcript_product=hypothetical protein | location=TGGT1_chrX:3855671-3857610(+) | protein_length=370 | sequence_SO=chromosome | SO=protein_coding | is_pseudo=false	23	6	13	6	370	40.9	52.06	6	0	100		200		High	Not Found
TGGT1_293900	transcript=TGGT1_293900-t26_1 | gene=TGGT1_293900 | organism=Toxoplasma_gondii_GT1 | gene_product=sporozoite protein with an altered thrombospondin repeat SPATR | transcript_product=sporozoite protein with an altered thrombospondin repeat SPATR | location=TGGT1_chrIa:619649-624142(+) | protein_length=534 | sequence_SO=chromosome | SO=protein_coding | is_pseudo=false	5	2	4	2	534	57.6	18.24	2	0	100		200		High	Not Found
TGGT1_233320	transcript=TGGT1_233320-t26_1 | gene=TGGT1_233320 | organism=Toxoplasma_gondii_GT1 | gene_product=hypothetical protein | transcript_product=hypothetical protein | location=TGGT1_chrVIII:2587429-2591383(+) | protein_length=1032 | sequence_SO=chromosome | SO=protein_coding | is_pseudo=false	2	1	1	1	1032	113.3	4.15	1	0	100		200		High	Not Found	Phospho [S835; S837]
TGGT1_289970	transcript=TGGT1_289970-t26_1 | gene=TGGT1_289970 | organism=Toxoplasma_gondii_GT1 | gene_product=hypothetical protein | transcript_product=hypothetical protein | location=TGGT1_chrIX:3366173-3367777(+) | protein_length=232 | sequence_SO=chromosome | SO=protein_coding | is_pseudo=false	8	1	1	1	232	24.5	3.79	1	0	100		200		High	Not Found
TGGT1_273760	transcript=TGGT1_273760-t26_1 | gene=TGGT1_273760 | organism=Toxoplasma_gondii_GT1 | gene_product=heat shock protein HSP70 | transcript_product=heat shock protein HSP70 | location=TGGT1_chrVIII:3285695-3287698(-) | protein_length=667 | sequence_SO=chromosome | SO=protein_coding | is_pseudo=false	6	3	5	3	667	72.2	19.09	3	0	1.732	0	164.9	35.1	High	Peak Found
TGGT1_311720	transcript=TGGT1_311720-t26_1 | gene=TGGT1_311720 | organism=Toxoplasma_gondii_GT1 | gene_product=chaperonin protein BiP | transcript_product=chaperonin protein BiP | location=TGGT1_chrXI:2188121-2191497(-) | protein_length=668 | sequence_SO=chromosome | SO=protein_coding | is_pseudo=false	4	2	5	2	668	73.2	20.72	2	0	1.512	8.86	120.2	79.8	High	High
TGGT1_251780	transcript=TGGT1_251780-t26_1 | gene=TGGT1_251780 | organism=Toxoplasma_gondii_GT1 | gene_product=heat shock protein | transcript_product=heat shock protein | location=TGGT1_chrXII:5504595-5509577(-) | protein_length=728 | sequence_SO=chromosome | SO=protein_coding | is_pseudo=false	6	3	5	3	728	78.2	21.16	3	0	0.928	0	96.3	103.7	High	High
TGGT1_254440	transcript=TGGT1_254440-t26_1 | gene=TGGT1_254440 | organism=Toxoplasma_gondii_GT1 | gene_product=ribosomal protein RPL12 | transcript_product=ribosomal protein RPL12 | location=TGGT1_chrIII:1720222-1723221(-) | protein_length=165 | sequence_SO=chromosome | SO=protein_coding | is_pseudo=false	10	1	1	1	165	17.8	3.66	1	0	0.859	0	92.4	107.6	High	Peak Found
TGGT1_309810	transcript=TGGT1_309810-t26_1 | gene=TGGT1_309810 | organism=Toxoplasma_gondii_GT1 | gene_product=ribosomal protein RPP2 | transcript_product=ribosomal protein RPP2 | location=TGGT1_chrXI:791021-791848(-) | protein_length=113 | sequence_SO=chromosome | SO=protein_coding | is_pseudo=false	34	2	7	2	113	11.8	37.8	2	0	0.771	37.68	89.5	110.5	High	High
TGGT1_247520	transcript=TGGT1_247520-t26_1 | gene=TGGT1_247520 | organism=Toxoplasma_gondii_GT1 | gene_product=hypothetical protein | transcript_product=hypothetical protein | location=TGGT1_chrXII:3323216-3323986(-) | protein_length=256 | sequence_SO=chromosome | SO=protein_coding | is_pseudo=false	9	1	1	1	256	26.3	2.9	1	0	0.771	0	87.1	112.9	High	Peak Found
TGGT1_263700	transcript=TGGT1_263700-t26_1 | gene=TGGT1_263700 | organism=Toxoplasma_gondii_GT1 | gene_product=ribosomal protein RPS14 | transcript_product=ribosomal protein RPS14 | location=TGGT1_chrVIIb:359504-361231(+) | protein_length=156 | sequence_SO=chromosome | SO=protein_coding | is_pseudo=false	12	1	4	1	156	16.3	22.13	1	0	0.7	0	82.4	117.6	High	High
TGGT1_286420A	transcript=TGGT1_286420A-t26_1 | gene=TGGT1_286420A | organism=Toxoplasma_gondii_GT1 | gene_product=putative elongation factor 1-alpha (EF-1-ALPHA) | transcript_product=putative elongation factor 1-alpha (EF-1-ALPHA) | location=TGGT1_chrV:1692242-1694172(-) | protein_length=448 | sequence_SO=chromosome | SO=protein_coding | is_pseudo=false	5	2	2	2	448	49.5	6.61	2	0	0.685	0	81.3	118.7	Peak Found	High
TGGT1_218410	transcript=TGGT1_218410-t26_1 | gene=TGGT1_218410 | organism=Toxoplasma_gondii_GT1 | gene_product=ribosomal protein RPP0 | transcript_product=ribosomal protein RPP0 | location=TGGT1_chrXII:1471598-1473146(+) | protein_length=314 | sequence_SO=chromosome | SO=protein_coding | is_pseudo=false	4	1	3	1	314	34.1	11.44	1	0	0.461	0	63.1	136.9	High	High
TGGT1_259200B	transcript=TGGT1_259200B-t26_1 | gene=TGGT1_259200B | organism=Toxoplasma_gondii_GT1 | gene_product=Na+/H+ exchanger NHE1 | transcript_product=Na+/H+ exchanger NHE1 | location=TGGT1_chrVIIb:2842786-2849857(-) | protein_length=1450 | sequence_SO=chromosome | SO=protein_coding | is_pseudo=false	1	1	4	1	1450	156.8	19.46	1	0	0.454	0	62.4	137.6	High	High
TGGT1_248870	transcript=TGGT1_248870-t26_1 | gene=TGGT1_248870 | organism=Toxoplasma_gondii_GT1 | gene_product=SNARE associated Golgi protein | transcript_product=SNARE associated Golgi protein | location=TGGT1_chrXII:4164494-4168247(+) | protein_length=404 | sequence_SO=chromosome | SO=protein_coding | is_pseudo=false	2	1	1	1	404	42	0	1	0	0.131	0	23.2	176.8	Peak Found	High	Phospho [S388]
TGGT1_411760	transcript=TGGT1_411760-t26_1 | gene=TGGT1_411760 | organism=Toxoplasma_gondii_GT1 | gene_product=actin | transcript_product=actin | location=AAQM03000536:57-991(+) | protein_length=287 | sequence_SO=contig | SO=protein_coding | is_pseudo=false	4	1	1	1	287	32	3.19	1	0	0.122	0	21.8	178.2	Peak Found	High
TGGT1_245530	transcript=TGGT1_245530-t26_1 | gene=TGGT1_245530 | organism=Toxoplasma_gondii_GT1 | gene_product=hypothetical protein | transcript_product=hypothetical protein | location=TGGT1_chrXII:2288056-2297468(+) | protein_length=2525 | sequence_SO=chromosome | SO=protein_coding | is_pseudo=false	1	1	1	1	2525	274.7	4.47	1	0	0.01			200	Not Found	High
TGGT1_263070	transcript=TGGT1_263070-t26_1 | gene=TGGT1_263070 | organism=Toxoplasma_gondii_GT1 | gene_product=CMGC kinase, CK2 family | transcript_product=CMGC kinase, CK2 family | location=TGGT1_chrVIIb:801033-806072(+) | protein_length=539 | sequence_SO=chromosome | SO=protein_coding | is_pseudo=false	3	1	1	1	539	59.8	3.27	1	0	0.01			200	Not Found	High
TGGT1_315610	transcript=TGGT1_315610-t26_1 | gene=TGGT1_315610 | organism=Toxoplasma_gondii_GT1 | gene_product=hypothetical protein | transcript_product=hypothetical protein | location=TGGT1_chrXI:4798811-4799287(+) | protein_length=158 | sequence_SO=chromosome | SO=protein_coding | is_pseudo=false	16	1	1	1	158	16	4.79	1	0					High	Not Found
TGGT1_229010	transcript=TGGT1_229010-t26_1 | gene=TGGT1_229010 | organism=Toxoplasma_gondii_GT1 | gene_product=rhoptry neck protein RON4 | transcript_product=rhoptry neck protein RON4 | location=TGGT1_chrVIII:18238-24970(+) | protein_length=984 | sequence_SO=chromosome | SO=protein_coding | is_pseudo=false	4	1	1	1	984	107.3	4.78	1	0					Not Found	High

## Sheet: CLAMP-Ty IP, Replicate 2
Protein ID (ToxoDB format)	Description	Protein coverage [%]	Number of Peptides	Number of PSMs	Number of Unique Peptides	Protein length (AA)	MW in kDa	Score Sequest HT: Sequest HT	Number of Peptides (by Search Engine): Sequest HT	Number of Razor Peptides	Abundance Ratio: (CLAMP-Ty) / (dKu80)	Abundance Ratio Variability [%]: (CLAMP-Ty) / (dKu80)	Abundances (Grouped): CLAMP-Ty	Abundances (Grouped): dKu80	Found in Sample: [S1] F1: Sample, CLAMP-Ty	Found in Sample: [S2] F2: Sample, dKu80	Modifications
TGGT1_212270	transcript=TGGT1_212270-t26_1 | gene=TGGT1_212270 | organism=Toxoplasma_gondii_GT1 | gene_product=hypothetical protein | transcript_product=hypothetical protein | location=TGGT1_chrX:3855671-3857610(+) | protein_length=370 | sequence_SO=chromosome | SO=protein_coding | is_pseudo=false	35	9	15	9	370	40.9	52.95	9	0	100		200		High	Not Found
TGGT1_293900	transcript=TGGT1_293900-t26_1 | gene=TGGT1_293900 | organism=Toxoplasma_gondii_GT1 | gene_product=sporozoite protein with an altered thrombospondin repeat SPATR | transcript_product=sporozoite protein with an altered thrombospondin repeat SPATR | location=TGGT1_chrIa:619649-624142(+) | protein_length=534 | sequence_SO=chromosome | SO=protein_coding | is_pseudo=false	18	7	9	7	534	57.6	43.92	7	0	100		200		High	Not Found
TGGT1_278530	transcript=TGGT1_278530-t26_1 | gene=TGGT1_278530 | organism=Toxoplasma_gondii_GT1 | gene_product=putative multiprotein bridging factor type 1 family transcriptional co-activator | transcript_product=putative multiprotein bridging factor type 1 family transcriptional co-activator | location=TGGT1_chrXII:5951968-5953739(+) | protein_length=144 | sequence_SO=chromosome | SO=protein_coding | is_pseu…	9	1	1	1	144	16.1	3.52	1	0	100		200		High	Not Found
TGGT1_265790	transcript=TGGT1_265790-t26_1 | gene=TGGT1_265790 | organism=Toxoplasma_gondii_GT1 | gene_product=hypothetical protein | transcript_product=hypothetical protein | location=TGGT1_chrIX:1272372-1273523(+) | protein_length=383 | sequence_SO=chromosome | SO=protein_coding | is_pseudo=false	2	1	2	1	383	41.1	5.07	1	0	100		200		High	Not Found
TGGT1_255310	transcript=TGGT1_255310-t26_1 | gene=TGGT1_255310 | organism=Toxoplasma_gondii_GT1 | gene_product=zinc finger (CCCH type) motif-containing protein | transcript_product=zinc finger (CCCH type) motif-containing protein | location=TGGT1_chrVIIb:4816667-4819300(+) | protein_length=877 | sequence_SO=chromosome | SO=protein_coding | is_pseudo=false	2	2	3	2	877	91.5	12.7	2	0	6.689	0	174	26	High	Peak Found
TGGT1_297780	transcript=TGGT1_297780-t26_1 | gene=TGGT1_297780 | organism=Toxoplasma_gondii_GT1 | gene_product=ATPase/histidine kinase/DNA gyrase B/HSP90 domain-containing protein | transcript_product=ATPase/histidine kinase/DNA gyrase B/HSP90 domain-containing protein | location=TGGT1_chrII:1965698-1975996(+) | protein_length=1386 | sequence_SO=chromosome | SO=protein_coding | is_pseudo=false	1	1	2	1	1386	148.2	5.85	1	0	3.677	0	157.2	42.8	High	Peak Found
TGGT1_227360	transcript=TGGT1_227360-t26_1 | gene=TGGT1_227360 | organism=Toxoplasma_gondii_GT1 | gene_product=ribosomal protein RPL3 | transcript_product=ribosomal protein RPL3 | location=TGGT1_chrX:901297-903989(-) | protein_length=389 | sequence_SO=chromosome | SO=protein_coding | is_pseudo=false	3	1	2	1	389	44	5.65	1	0	3.654	0	157	43	High	High
TGGT1_260260	transcript=TGGT1_260260-t26_1 | gene=TGGT1_260260 | organism=Toxoplasma_gondii_GT1 | gene_product=ribosomal protein RPP1 | transcript_product=ribosomal protein RPP1 | location=TGGT1_chrVIIb:2389422-2391225(-) | protein_length=179 | sequence_SO=chromosome | SO=protein_coding | is_pseudo=false	11	1	2	1	179	18.8	10.67	1	0	2.473	0	142.4	57.6	High	High
TGGT1_247520	transcript=TGGT1_247520-t26_1 | gene=TGGT1_247520 | organism=Toxoplasma_gondii_GT1 | gene_product=hypothetical protein | transcript_product=hypothetical protein | location=TGGT1_chrXII:3323216-3323986(-) | protein_length=256 | sequence_SO=chromosome | SO=protein_coding | is_pseudo=false	9	1	4	1	256	26.3	19.43	1	0	1.82	0	129.1	70.9	High	High
TGGT1_313010	transcript=TGGT1_313010-t26_1 | gene=TGGT1_313010 | organism=Toxoplasma_gondii_GT1 | gene_product=DEAD (Asp-Glu-Ala-Asp) box polypeptide DDX6 | transcript_product=DEAD (Asp-Glu-Ala-Asp) box polypeptide DDX6 | location=TGGT1_chrXI:2995385-2998767(-) | protein_length=475 | sequence_SO=chromosome | SO=protein_coding | is_pseudo=false	4	1	1	1	475	53.4	4.11	1	0	1.82	0	129.1	70.9	High	Peak Found
TGGT1_289690	transcript=TGGT1_289690-t26_1 | gene=TGGT1_289690 | organism=Toxoplasma_gondii_GT1 | gene_product=glyceraldehyde-3-phosphate dehydrogenase GAPDH1 | transcript_product=glyceraldehyde-3-phosphate dehydrogenase GAPDH1 | location=TGGT1_chrIX:3189155-3191218(-) | protein_length=489 | sequence_SO=chromosome | SO=protein_coding | is_pseudo=false	12	5	15	5	489	53.3	64.71	5	0	1.765	26.69	120.7	79.3	High	High
TGGT1_230520	transcript=TGGT1_230520-t26_1 | gene=TGGT1_230520 | organism=Toxoplasma_gondii_GT1 | gene_product=putative cyclophilin 1 | transcript_product=putative cyclophilin 1 | location=TGGT1_chrVIII:844576-845289(+) | protein_length=237 | sequence_SO=chromosome | SO=protein_coding | is_pseudo=false	11	2	4	2	237	26.2	15.53	2	0	1.687	0.79	125.5	74.5	High	High
TGGT1_288360	transcript=TGGT1_288360-t26_1 | gene=TGGT1_288360 | organism=Toxoplasma_gondii_GT1 | gene_product=tryptophanyl-tRNA synthetase (TrpRS2) | transcript_product=tryptophanyl-tRNA synthetase (TrpRS2) | location=TGGT1_chrIX:2284649-2289081(+) | protein_length=689 | sequence_SO=chromosome | SO=protein_coding | is_pseudo=false	2	1	1	1	689	77	3.39	1	0	1.661	0	124.8	75.2	High	Peak Found
TGGT1_209290	transcript=TGGT1_209290-t26_1 | gene=TGGT1_209290 | organism=Toxoplasma_gondii_GT1 | gene_product=ribosomal protein RPS28 | transcript_product=ribosomal protein RPS28 | location=TGGT1_chrIb:1207027-1207383(-) | protein_length=118 | sequence_SO=chromosome | SO=protein_coding | is_pseudo=false	11	1	3	1	118	13.2	12.98	1	0	1.614	0	123.5	76.5	High	High
TGGT1_212310	transcript=TGGT1_212310-t26_1 | gene=TGGT1_212310 | organism=Toxoplasma_gondii_GT1 | gene_product=vacuolar ATP synthetase | transcript_product=vacuolar ATP synthetase | location=TGGT1_chrX:3830850-3833361(-) | protein_length=170 | sequence_SO=chromosome | SO=protein_coding | is_pseudo=false	11	1	1	1	170	17.5	2.25	1	0	1.572	0	122.2	77.8	High	Peak Found
TGGT1_205470	transcript=TGGT1_205470-t26_1 | gene=TGGT1_205470 | organism=Toxoplasma_gondii_GT1 | gene_product=putative translation elongation factor 2 family protein | transcript_product=putative translation elongation factor 2 family protein | location=TGGT1_chrVIIa:1297616-1301283(+) | protein_length=832 | sequence_SO=chromosome | SO=protein_coding | is_pseudo=false	9	6	10	6	832	93	37.49	6	0	1.568	0.77	122.4	77.6	High	High
TGGT1_300140	transcript=TGGT1_300140-t26_1 | gene=TGGT1_300140 | organism=Toxoplasma_gondii_GT1 | gene_product=putative elongation factor 1-gamma | transcript_product=putative elongation factor 1-gamma | location=TGGT1_chrXII:146844-149444(+) | protein_length=394 | sequence_SO=chromosome | SO=protein_coding | is_pseudo=false	6	1	2	1	394	44	7.07	1	0	1.561	0	121.9	78.1	High	High
TGGT1_263040	transcript=TGGT1_263040-t26_1 | gene=TGGT1_263040 | organism=Toxoplasma_gondii_GT1 | gene_product=ribosomal protein RPS16 | transcript_product=ribosomal protein RPS16 | location=TGGT1_chrVIIb:830975-832663(+) | protein_length=211 | sequence_SO=chromosome | SO=protein_coding | is_pseudo=false	5	1	2	1	211	24	5.49	1	0	1.56	0	121.9	78.1	High	High
TGGT1_273760	transcript=TGGT1_273760-t26_1 | gene=TGGT1_273760 | organism=Toxoplasma_gondii_GT1 | gene_product=heat shock protein HSP70 | transcript_product=heat shock protein HSP70 | location=TGGT1_chrVIII:3285695-3287698(-) | protein_length=667 | sequence_SO=chromosome | SO=protein_coding | is_pseudo=false	24	13	33	11	667	72.2	123.86	13	2	1.517	47.08	109.4	90.6	High	High
TGGT1_261950	transcript=TGGT1_261950-t26_1 | gene=TGGT1_261950 | organism=Toxoplasma_gondii_GT1 | gene_product=ATP synthase beta subunit ATP-B | transcript_product=ATP synthase beta subunit ATP-B | location=TGGT1_chrVIIb:1457013-1460114(-) | protein_length=560 | sequence_SO=chromosome | SO=protein_coding | is_pseudo=false	26	9	21	9	560	59.9	89.85	9	0	1.417	88.5	99.7	100.3	High	High
TGGT1_293870	transcript=TGGT1_293870-t26_1 | gene=TGGT1_293870 | organism=Toxoplasma_gondii_GT1 | gene_product=putative thioredoxin | transcript_product=putative thioredoxin | location=TGGT1_chrIa:604538-605891(+) | protein_length=106 | sequence_SO=chromosome | SO=protein_coding | is_pseudo=false	16	1	4	1	106	12	11.65	1	0	1.393	0	116.4	83.6	High	High
TGGT1_313390	transcript=TGGT1_313390-t26_1 | gene=TGGT1_313390 | organism=Toxoplasma_gondii_GT1 | gene_product=ribosomal protein RPL6 | transcript_product=ribosomal protein RPL6 | location=TGGT1_chrXI:3299999-3300967(+) | protein_length=322 | sequence_SO=chromosome | SO=protein_coding | is_pseudo=false	9	2	2	2	322	36.3	8.34	2	0	1.39	0	116.3	83.7	High	Peak Found
TGGT1_205700	transcript=TGGT1_205700-t26_1 | gene=TGGT1_205700 | organism=Toxoplasma_gondii_GT1 | gene_product=cyclophilin precursor | transcript_product=cyclophilin precursor | location=TGGT1_chrVIIa:1122121-1123167(+) | protein_length=348 | sequence_SO=chromosome | SO=protein_coding | is_pseudo=false	8	2	2	2	348	38.2	3.5	2	0	1.387	0	116.2	83.8	High	High
TGGT1_300000	transcript=TGGT1_300000-t26_1 | gene=TGGT1_300000 | organism=Toxoplasma_gondii_GT1 | gene_product=ribosomal protein RPL18 | transcript_product=ribosomal protein RPL18 | location=TGGT1_chrXII:251803-254851(+) | protein_length=187 | sequence_SO=chromosome | SO=protein_coding | is_pseudo=false	11	2	3	2	187	21.2	10.86	2	0	1.369	0	115.6	84.4	High	High
TGGT1_263850	transcript=TGGT1_263850-t26_1 | gene=TGGT1_263850 | organism=Toxoplasma_gondii_GT1 | gene_product=hypothetical protein | transcript_product=hypothetical protein | location=TGGT1_chrVIIb:262257-265095(-) | protein_length=229 | sequence_SO=chromosome | SO=protein_coding | is_pseudo=false	11	2	8	2	229	25.1	27.73	2	0	1.307	4.88	114.2	85.8	High	High
TGGT1_209030	transcript=TGGT1_209030-t26_1 | gene=TGGT1_209030 | organism=Toxoplasma_gondii_GT1 | gene_product=actin ACT1 | transcript_product=actin ACT1 | location=TGGT1_chrIb:1014618-1016180(+) | protein_length=376 | sequence_SO=chromosome | SO=protein_coding | is_pseudo=false	23	6	17	6	376	41.9	58.35	6	0	1.306	42.82	110.8	89.2	High	High
TGGT1_250770	transcript=TGGT1_250770-t26_1 | gene=TGGT1_250770 | organism=Toxoplasma_gondii_GT1 | gene_product=putative eukaryotic initiation factor-4A | transcript_product=putative eukaryotic initiation factor-4A | location=TGGT1_chrXII:5123731-5125767(-) | protein_length=412 | sequence_SO=chromosome | SO=protein_coding | is_pseudo=false	14	4	6	4	412	46.6	17.89	4	0	1.299	0.32	114.9	85.1	High	High
TGGT1_215460	transcript=TGGT1_215460-t26_1 | gene=TGGT1_215460 | organism=Toxoplasma_gondii_GT1 | gene_product=ribosomal protein RPS24 | transcript_product=ribosomal protein RPS24 | location=TGGT1_chrX:6863478-6865141(-) | protein_length=267 | sequence_SO=chromosome | SO=protein_coding | is_pseudo=false	9	2	6	2	267	30.4	23.3	2	0	1.279	54.3	108.5	91.5	High	High
TGGT1_205440	transcript=TGGT1_205440-t26_1 | gene=TGGT1_205440 | organism=Toxoplasma_gondii_GT1 | gene_product=CCT chaperonin gamma subunit | transcript_product=CCT chaperonin gamma subunit | location=TGGT1_chrVIIa:1309659-1315491(+) | protein_length=556 | sequence_SO=chromosome | SO=protein_coding | is_pseudo=false	4	2	2	2	556	60.7	6.04	2	0	1.268	0	68.5	131.5	Peak Found	High
TGGT1_295125	transcript=TGGT1_295125-t26_1 | gene=TGGT1_295125 | organism=Toxoplasma_gondii_GT1 | gene_product=rhoptry protein ROP4 | transcript_product=rhoptry protein ROP4 | location=TGGT1_chrIa:1394541-1396277(-) | protein_length=365 | sequence_SO=chromosome | SO=protein_coding | is_pseudo=false	8	2	8	2	365	40.1	30.34	2	0	1.241	37.99	104.2	95.8	High	High
TGGT1_233460	transcript=TGGT1_233460-t26_1 | gene=TGGT1_233460 | organism=Toxoplasma_gondii_GT1 | gene_product=SAG-related sequence SRS29B | transcript_product=SAG-related sequence SRS29B | location=TGGT1_chrVIII:2660455-2661465(+) | protein_length=336 | sequence_SO=chromosome | SO=protein_coding | is_pseudo=false	20	5	14	5	336	34.8	50.05	5	0	1.212	41.96	105.4	94.6	High	High
TGGT1_411760	transcript=TGGT1_411760-t26_1 | gene=TGGT1_411760 | organism=Toxoplasma_gondii_GT1 | gene_product=actin | transcript_product=actin | location=AAQM03000536:57-991(+) | protein_length=287 | sequence_SO=contig | SO=protein_coding | is_pseudo=false	22	5	7	5	287	32	23.62	5	0	1.206	6.69	124.6	75.4	High	High
TGGT1_293690	transcript=TGGT1_293690-t26_1 | gene=TGGT1_293690 | organism=Toxoplasma_gondii_GT1 | gene_product=profilin PRF | transcript_product=profilin PRF | location=TGGT1_chrIa:496750-498091(-) | protein_length=165 | sequence_SO=chromosome | SO=protein_coding | is_pseudo=false	23	2	4	2	165	17.7	22.02	2	0	1.194	25.69	107.6	92.4	High	High
TGGT1_251500	transcript=TGGT1_251500-t26_1 | gene=TGGT1_251500 | organism=Toxoplasma_gondii_GT1 | gene_product=putative eukaryotic initiation factor-3, subunit 3 | transcript_product=putative eukaryotic initiation factor-3, subunit 3 | location=TGGT1_chrXII:5353371-5356184(+) | protein_length=600 | sequence_SO=chromosome | SO=protein_coding | is_pseudo=false	5	2	3	2	600	65.6	13.03	2	0	1.19	36.45	105.4	94.6	High	High
TGGT1_231140	transcript=TGGT1_231140-t26_1 | gene=TGGT1_231140 | organism=Toxoplasma_gondii_GT1 | gene_product=ribosomal protein RPS25 | transcript_product=ribosomal protein RPS25 | location=TGGT1_chrVIII:1259763-1260788(+) | protein_length=161 | sequence_SO=chromosome | SO=protein_coding | is_pseudo=false	13	2	5	2	161	18.7	16.81	2	0	1.181	0	108.3	91.7	High	High
TGGT1_205340	transcript=TGGT1_205340-t26_1 | gene=TGGT1_205340 | organism=Toxoplasma_gondii_GT1 | gene_product=ribosomal protein RPS12 | transcript_product=ribosomal protein RPS12 | location=TGGT1_chrVIIa:1379775-1380954(+) | protein_length=142 | sequence_SO=chromosome | SO=protein_coding | is_pseudo=false	13	1	2	1	142	15.4	11.07	1	0	1.172	0	107.9	92.1	High	Peak Found
TGGT1_286420A	transcript=TGGT1_286420A-t26_1 | gene=TGGT1_286420A | organism=Toxoplasma_gondii_GT1 | gene_product=putative elongation factor 1-alpha (EF-1-ALPHA) | transcript_product=putative elongation factor 1-alpha (EF-1-ALPHA) | location=TGGT1_chrV:1692242-1694172(-) | protein_length=448 | sequence_SO=chromosome | SO=protein_coding | is_pseudo=false	23	7	23	7	448	49.5	93.13	7	0	1.159	43.53	103.3	96.7	High	High
TGGT1_244560	transcript=TGGT1_244560-t26_1 | gene=TGGT1_244560 | organism=Toxoplasma_gondii_GT1 | gene_product=putative heat shock protein 90 | transcript_product=putative heat shock protein 90 | location=TGGT1_chrVI:3273039-3276701(+) | protein_length=853 | sequence_SO=chromosome | SO=protein_coding | is_pseudo=false	6	4	11	4	853	97.5	45.26	4	0	1.159	18.5	104.6	95.4	High	High
TGGT1_204020	transcript=TGGT1_204020-t26_1 | gene=TGGT1_204020 | organism=Toxoplasma_gondii_GT1 | gene_product=ribosomal protein RPL8 | transcript_product=ribosomal protein RPL8 | location=TGGT1_chrVIIa:1947745-1950214(+) | protein_length=260 | sequence_SO=chromosome | SO=protein_coding | is_pseudo=false	5	1	1	1	260	28.2	3.87	1	0	1.151	0	107	93	High	Peak Found
TGGT1_318410	transcript=TGGT1_318410-t26_1 | gene=TGGT1_318410 | organism=Toxoplasma_gondii_GT1 | gene_product=putative TCP-1 chaperonin | transcript_product=putative TCP-1 chaperonin | location=TGGT1_chrIV:1295296-1300413(+) | protein_length=537 | sequence_SO=chromosome | SO=protein_coding | is_pseudo=false	2	1	2	1	537	58.6	7.39	1	0	1.127	0	106	94	High	High
TGGT1_225050	transcript=TGGT1_225050-t26_1 | gene=TGGT1_225050 | organism=Toxoplasma_gondii_GT1 | gene_product=putative adenosylhomocysteinase | transcript_product=putative adenosylhomocysteinase | location=TGGT1_chrX:2464799-2467238(-) | protein_length=588 | sequence_SO=chromosome | SO=protein_coding | is_pseudo=false	2	1	2	1	588	64.1	7.06	1	0	1.115	0	105.4	94.6	High	High
TGGT1_220400	transcript=TGGT1_220400-t26_1 | gene=TGGT1_220400 | organism=Toxoplasma_gondii_GT1 | gene_product=actin depolymerizing factor ADF | transcript_product=actin depolymerizing factor ADF | location=TGGT1_chrV:254875-256188(-) | protein_length=118 | sequence_SO=chromosome | SO=protein_coding | is_pseudo=false	8	1	2	1	118	12.9	5.6	1	0	1.11	0	105.2	94.8	High	High
TGGT1_267400	transcript=TGGT1_267400-t26_1 | gene=TGGT1_267400 | organism=Toxoplasma_gondii_GT1 | gene_product=ribosomal protein RPL32 | transcript_product=ribosomal protein RPL32 | location=TGGT1_chrIX:508439-508944(-) | protein_length=134 | sequence_SO=chromosome | SO=protein_coding | is_pseudo=false	17	2	5	2	134	15.6	18.16	2	0	1.103	21.05	106.1	93.9	High	High
TGGT1_259240	transcript=TGGT1_259240-t26_1 | gene=TGGT1_259240 | organism=Toxoplasma_gondii_GT1 | gene_product=ribosomal protein RPS21 | transcript_product=ribosomal protein RPS21 | location=TGGT1_chrVIIb:2808644-2809838(-) | protein_length=82 | sequence_SO=chromosome | SO=protein_coding | is_pseudo=false	18	1	1	1	82	9	3.87	1	0	1.096	0	104.6	95.4	High	Peak Found
TGGT1_223050	transcript=TGGT1_223050-t26_1 | gene=TGGT1_223050 | organism=Toxoplasma_gondii_GT1 | gene_product=ribosomal protein RPS20 | transcript_product=ribosomal protein RPS20 | location=TGGT1_chrII:1366681-1368519(+) | protein_length=233 | sequence_SO=chromosome | SO=protein_coding | is_pseudo=false	5	1	1	1	233	25.8	3.87	1	0	1.095	0	104.6	95.4	High	Peak Found
TGGT1_288380	transcript=TGGT1_288380-t26_1 | gene=TGGT1_288380 | organism=Toxoplasma_gondii_GT1 | gene_product=heat shock protein HSP90 | transcript_product=heat shock protein HSP90 | location=TGGT1_chrIX:2294323-2298742(+) | protein_length=708 | sequence_SO=chromosome | SO=protein_coding | is_pseudo=false	11	6	14	6	708	81.9	54.39	6	0	1.076	42.16	97.6	102.4	High	High
TGGT1_292130	transcript=TGGT1_292130-t26_1 | gene=TGGT1_292130 | organism=Toxoplasma_gondii_GT1 | gene_product=ribosomal protein RPL13A | transcript_product=ribosomal protein RPL13A | location=TGGT1_chrIX:4373947-4376715(-) | protein_length=286 | sequence_SO=chromosome | SO=protein_coding | is_pseudo=false	15	3	6	3	286	32.7	25.4	3	0	1.075	13.16	104.3	95.7	High	High
TGGT1_315610	transcript=TGGT1_315610-t26_1 | gene=TGGT1_315610 | organism=Toxoplasma_gondii_GT1 | gene_product=hypothetical protein | transcript_product=hypothetical protein | location=TGGT1_chrXI:4798811-4799287(+) | protein_length=158 | sequence_SO=chromosome | SO=protein_coding | is_pseudo=false	16	1	2	1	158	16	10.18	1	0	1.064	0	103.1	96.9	Peak Found	High
TGGT1_207440	transcript=TGGT1_207440-t26_1 | gene=TGGT1_207440 | organism=Toxoplasma_gondii_GT1 | gene_product=ribosomal protein RPS4 | transcript_product=ribosomal protein RPS4 | location=TGGT1_chrIb:77395-80548(-) | protein_length=312 | sequence_SO=chromosome | SO=protein_coding | is_pseudo=false	9	2	3	2	312	35.5	11.28	2	0	1.046	1.97	101.9	98.1	High	High
TGGT1_238250	transcript=TGGT1_238250-t26_1 | gene=TGGT1_238250 | organism=Toxoplasma_gondii_GT1 | gene_product=ribosomal protein RPL36 | transcript_product=ribosomal protein RPL36 | location=TGGT1_chrVI:154936-156110(+) | protein_length=101 | sequence_SO=chromosome | SO=protein_coding | is_pseudo=false	12	1	1	1	101	11.4	4.39	1	0	1.041	0	102	98	Peak Found	High
TGGT1_320050	transcript=TGGT1_320050-t26_1 | gene=TGGT1_320050 | organism=Toxoplasma_gondii_GT1 | gene_product=ribosomal protein RPL5 | transcript_product=ribosomal protein RPL5 | location=TGGT1_chrIV:494655-497683(+) | protein_length=310 | sequence_SO=chromosome | SO=protein_coding | is_pseudo=false	14	3	7	3	310	35.3	26.71	3	0	1.03	0	113.4	86.6	High	High
TGGT1_236040	transcript=TGGT1_236040-t26_1 | gene=TGGT1_236040 | organism=Toxoplasma_gondii_GT1 | gene_product=fructose-1,6-bisphosphate aldolase | transcript_product=fructose-1,6-bisphosphate aldolase | location=TGGT1_chrX:5139351-5141389(+) | protein_length=433 | sequence_SO=chromosome | SO=protein_coding | is_pseudo=false	12	5	9	5	433	46.9	30.9	5	0	1.024	8.46	102.4	97.6	High	High
TGGT1_232440	transcript=TGGT1_232440-t26_1 | gene=TGGT1_232440 | organism=Toxoplasma_gondii_GT1 | gene_product=Brf1p family coiled coil protein | transcript_product=Brf1p family coiled coil protein | location=TGGT1_chrVIII:2091405-2096025(+) | protein_length=468 | sequence_SO=chromosome | SO=protein_coding | is_pseudo=false	4	1	2	1	468	54	7.31	1	0	1.021	0	89	111	Peak Found	High
TGGT1_311240	transcript=TGGT1_311240-t26_1 | gene=TGGT1_311240 | organism=Toxoplasma_gondii_GT1 | gene_product=putative DnaJ family chaperone | transcript_product=putative DnaJ family chaperone | location=TGGT1_chrXI:1865804-1870827(-) | protein_length=426 | sequence_SO=chromosome | SO=protein_coding | is_pseudo=false	8	2	4	2	426	47.4	18.17	2	0	0.989	63.84	89.8	110.2	High	High
TGGT1_238010	transcript=TGGT1_238010-t26_1 | gene=TGGT1_238010 | organism=Toxoplasma_gondii_GT1 | gene_product=ribosomal protein RPL23A | transcript_product=ribosomal protein RPL23A | location=TGGT1_chrVI:8631-10722(+) | protein_length=167 | sequence_SO=chromosome | SO=protein_coding | is_pseudo=false	8	1	1	1	167	18.6	4.69	1	0	0.964	0	98.1	101.9	Peak Found	High
TGGT1_253430	transcript=TGGT1_253430-t26_1 | gene=TGGT1_253430 | organism=Toxoplasma_gondii_GT1 | gene_product=putative asparagine synthetase | transcript_product=putative asparagine synthetase | location=TGGT1_chrIII:924367-930594(+) | protein_length=588 | sequence_SO=chromosome | SO=protein_coding | is_pseudo=false	2	1	1	1	588	65.8	2.58	1	0	0.962	0	98.1	101.9	Peak Found	High
TGGT1_258060	transcript=TGGT1_258060-t26_1 | gene=TGGT1_258060 | organism=Toxoplasma_gondii_GT1 | gene_product=putative myosin heavy chain | transcript_product=putative myosin heavy chain | location=TGGT1_chrVIIb:3580390-3584438(+) | protein_length=208 | sequence_SO=chromosome | SO=protein_coding | is_pseudo=false	11	2	2	2	208	23.3	5.63	2	0	0.961	29.23	95.3	104.7	Peak Found	High
TGGT1_254120	transcript=TGGT1_254120-t26_1 | gene=TGGT1_254120 | organism=Toxoplasma_gondii_GT1 | gene_product=putative autophagy-related protein 8 atg8 | transcript_product=putative autophagy-related protein 8 atg8 | location=TGGT1_chrIII:1439044-1440837(+) | protein_length=124 | sequence_SO=chromosome | SO=protein_coding | is_pseudo=false	14	1	2	1	124	14.2	8.87	1	0	0.959	0	97.9	102.1	High	High
TGGT1_243570	transcript=TGGT1_243570-t26_1 | gene=TGGT1_243570 | organism=Toxoplasma_gondii_GT1 | gene_product=ribosomal protein RPS26 | transcript_product=ribosomal protein RPS26 | location=TGGT1_chrVI:2643618-2644858(-) | protein_length=112 | sequence_SO=chromosome | SO=protein_coding | is_pseudo=false	11	1	2	1	112	12.7	6.34	1	0	0.955	0	97.7	102.3	High	High
TGGT1_232230	transcript=TGGT1_232230-t26_1 | gene=TGGT1_232230 | organism=Toxoplasma_gondii_GT1 | gene_product=ribosomal protein RPL30 | transcript_product=ribosomal protein RPL30 | location=TGGT1_chrVIII:1959965-1961788(-) | protein_length=108 | sequence_SO=chromosome | SO=protein_coding | is_pseudo=false	44	3	9	3	108	11.7	40.98	3	0	0.953	0.83	104.1	95.9	High	High
TGGT1_267060	transcript=TGGT1_267060-t26_1 | gene=TGGT1_267060 | organism=Toxoplasma_gondii_GT1 | gene_product=ribosomal protein RPL14 | transcript_product=ribosomal protein RPL14 | location=TGGT1_chrIX:634719-636622(+) | protein_length=157 | sequence_SO=chromosome | SO=protein_coding | is_pseudo=false	8	1	5	1	157	17.9	19.22	1	0	0.949	0	97.4	102.6	High	High
TGGT1_245450	transcript=TGGT1_245450-t26_1 | gene=TGGT1_245450 | organism=Toxoplasma_gondii_GT1 | gene_product=hypothetical protein | transcript_product=hypothetical protein | location=TGGT1_chrXII:2216329-2217608(+) | protein_length=134 | sequence_SO=chromosome | SO=protein_coding | is_pseudo=false	9	1	1	1	134	15.4	3.9	1	0	0.919	0	95.8	104.2	Peak Found	High
TGGT1_242330	transcript=TGGT1_242330-t26_1 | gene=TGGT1_242330 | organism=Toxoplasma_gondii_GT1 | gene_product=ribosomal protein RPS5 | transcript_product=ribosomal protein RPS5 | location=TGGT1_chrVI:1882939-1884008(-) | protein_length=192 | sequence_SO=chromosome | SO=protein_coding | is_pseudo=false	13	2	4	2	192	21.6	16.75	2	0	0.896	2.12	94.6	105.4	High	High
TGGT1_218410	transcript=TGGT1_218410-t26_1 | gene=TGGT1_218410 | organism=Toxoplasma_gondii_GT1 | gene_product=ribosomal protein RPP0 | transcript_product=ribosomal protein RPP0 | location=TGGT1_chrXII:1471598-1473146(+) | protein_length=314 | sequence_SO=chromosome | SO=protein_coding | is_pseudo=false	16	4	14	4	314	34.1	50.13	4	0	0.895	10.63	88.6	111.4	High	High
TGGT1_311720	transcript=TGGT1_311720-t26_1 | gene=TGGT1_311720 | organism=Toxoplasma_gondii_GT1 | gene_product=chaperonin protein BiP | transcript_product=chaperonin protein BiP | location=TGGT1_chrXI:2188121-2191497(-) | protein_length=668 | sequence_SO=chromosome | SO=protein_coding | is_pseudo=false	21	11	26	9	668	73.2	106.13	11	0	0.888	29.87	96.9	103.1	High	High
TGGT1_289680	transcript=TGGT1_289680-t26_1 | gene=TGGT1_289680 | organism=Toxoplasma_gondii_GT1 | gene_product=Ras-related protein Rab11 | transcript_product=Ras-related protein Rab11 | location=TGGT1_chrIX:3181746-3185073(-) | protein_length=219 | sequence_SO=chromosome | SO=protein_coding | is_pseudo=false	6	1	1	1	219	25	3.97	1	0	0.888	0	94.1	105.9	Peak Found	High
TGGT1_297430	transcript=TGGT1_297430-t26_1 | gene=TGGT1_297430 | organism=Toxoplasma_gondii_GT1 | gene_product=hypothetical protein | transcript_product=hypothetical protein | location=TGGT1_chrII:1749482-1752364(+) | protein_length=248 | sequence_SO=chromosome | SO=protein_coding | is_pseudo=false	10	1	1	1	248	25.3	6.16	1	0	0.874	0	93.3	106.7	High	Peak Found
TGGT1_232350	transcript=TGGT1_232350-t26_1 | gene=TGGT1_232350 | organism=Toxoplasma_gondii_GT1 | gene_product=lactate dehydrogenase LDH1 | transcript_product=lactate dehydrogenase LDH1 | location=TGGT1_chrVIII:2023599-2025126(+) | protein_length=329 | sequence_SO=chromosome | SO=protein_coding | is_pseudo=false	19	5	11	5	329	35.5	36.62	5	0	0.864	25.79	90.6	109.4	High	High
TGGT1_225080	transcript=TGGT1_225080-t26_1 | gene=TGGT1_225080 | organism=Toxoplasma_gondii_GT1 | gene_product=ribosomal protein RPS18 | transcript_product=ribosomal protein RPS18 | location=TGGT1_chrX:2450681-2451929(+) | protein_length=156 | sequence_SO=chromosome | SO=protein_coding | is_pseudo=false	5	1	2	1	156	17.7	5.74	1	0	0.863	0	92.6	107.4	High	High
TGGT1_235470	transcript=TGGT1_235470-t26_1 | gene=TGGT1_235470 | organism=Toxoplasma_gondii_GT1 | gene_product=myosin A | transcript_product=myosin A | location=TGGT1_chrX:4773284-4778894(+) | protein_length=831 | sequence_SO=chromosome | SO=protein_coding | is_pseudo=false	11	7	16	7	831	93.3	64.82	7	0	0.861	28.08	78	122	High	High
TGGT1_263070	transcript=TGGT1_263070-t26_1 | gene=TGGT1_263070 | organism=Toxoplasma_gondii_GT1 | gene_product=CMGC kinase, CK2 family | transcript_product=CMGC kinase, CK2 family | location=TGGT1_chrVIIb:801033-806072(+) | protein_length=539 | sequence_SO=chromosome | SO=protein_coding | is_pseudo=false	3	1	2	1	539	59.8	8.85	1	0	0.859	0	92.4	107.6	High	High
TGGT1_214080	transcript=TGGT1_214080-t26_1 | gene=TGGT1_214080 | organism=Toxoplasma_gondii_GT1 | gene_product=toxofilin | transcript_product=toxofilin | location=TGGT1_chrX:5904318-5905055(+) | protein_length=245 | sequence_SO=chromosome | SO=protein_coding | is_pseudo=false	14	3	5	3	245	27.1	16.24	3	0	0.844	0.94	93.1	106.9	High	High
TGGT1_313230	transcript=TGGT1_313230-t26_1 | gene=TGGT1_313230 | organism=Toxoplasma_gondii_GT1 | gene_product=eukaryotic initiation factor-2, alpha subunit | transcript_product=eukaryotic initiation factor-2, alpha subunit | location=TGGT1_chrXI:3161335-3165437(-) | protein_length=347 | sequence_SO=chromosome | SO=protein_coding | is_pseudo=false	4	1	1	1	347	39.1	3.18	1	0	0.836	0	91.1	108.9	Peak Found	High
TGGT1_308090	transcript=TGGT1_308090-t26_1 | gene=TGGT1_308090 | organism=Toxoplasma_gondii_GT1 | gene_product=rhoptry protein ROP5 | transcript_product=rhoptry protein ROP5 | location=AAQM03000031:206-1855(-) | protein_length=549 | sequence_SO=contig | SO=protein_coding | is_pseudo=false	23	10	26	10	549	60.7	99.72	10	0	0.835	16.57	91.5	108.5	High	High
TGGT1_254440	transcript=TGGT1_254440-t26_1 | gene=TGGT1_254440 | organism=Toxoplasma_gondii_GT1 | gene_product=ribosomal protein RPL12 | transcript_product=ribosomal protein RPL12 | location=TGGT1_chrIII:1720222-1723221(-) | protein_length=165 | sequence_SO=chromosome | SO=protein_coding | is_pseudo=false	19	2	6	2	165	17.8	28.7	2	0	0.832	10.33	92.2	107.8	High	High
TGGT1_227030	transcript=TGGT1_227030-t26_1 | gene=TGGT1_227030 | organism=Toxoplasma_gondii_GT1 | gene_product=hypothetical protein | transcript_product=hypothetical protein | location=TGGT1_chrX:1036138-1037712(+) | protein_length=170 | sequence_SO=chromosome | SO=protein_coding | is_pseudo=false	8	1	3	1	170	18.7	11.45	1	0	0.82	0	90.1	109.9	High	High
TGGT1_268835	transcript=TGGT1_268835-t26_1 | gene=TGGT1_268835 | organism=Toxoplasma_gondii_GT1 | gene_product=hypothetical protein | transcript_product=hypothetical protein | location=TGGT1_chrVIII:6256688-6265329(+) | protein_length=669 | sequence_SO=chromosome | SO=protein_coding | is_pseudo=false	2	1	2	1	669	76	6.89	1	0	0.819	0	90.1	109.9	High	High
TGGT1_251810	transcript=TGGT1_251810-t26_1 | gene=TGGT1_251810 | organism=Toxoplasma_gondii_GT1 | gene_product=putative translation initiation factor eIF-5A | transcript_product=putative translation initiation factor eIF-5A | location=TGGT1_chrXII:5518720-5519205(-) | protein_length=161 | sequence_SO=chromosome | SO=protein_coding | is_pseudo=false	9	1	3	1	161	17.5	14.63	1	0	0.815	0	89.8	110.2	High	High
TGGT1_210690	transcript=TGGT1_210690-t26_1 | gene=TGGT1_210690 | organism=Toxoplasma_gondii_GT1 | gene_product=ribosomal protein RPS6 | transcript_product=ribosomal protein RPS6 | location=TGGT1_chrIV:2087216-2087986(+) | protein_length=256 | sequence_SO=chromosome | SO=protein_coding | is_pseudo=false	17	3	7	3	256	28.9	26.04	3	0	0.812	35.88	111.2	88.8	High	High
TGGT1_292220	transcript=TGGT1_292220-t26_1 | gene=TGGT1_292220 | organism=Toxoplasma_gondii_GT1 | gene_product=PCI domain-containing protein | transcript_product=PCI domain-containing protein | location=TGGT1_chrIX:4423653-4430460(+) | protein_length=561 | sequence_SO=chromosome | SO=protein_coding | is_pseudo=false	6	2	3	2	561	61.6	15.75	2	0	0.81	27.42	88	112	High	High
TGGT1_309820	transcript=TGGT1_309820-t26_1 | gene=TGGT1_309820 | organism=Toxoplasma_gondii_GT1 | gene_product=ribosomal protein RPL11 | transcript_product=ribosomal protein RPL11 | location=TGGT1_chrXI:792484-794108(+) | protein_length=175 | sequence_SO=chromosome | SO=protein_coding | is_pseudo=false	8	1	6	1	175	20.2	19.83	1	0	0.81	0	89.5	110.5	High	High
TGGT1_270380	transcript=TGGT1_270380-t26_1 | gene=TGGT1_270380 | organism=Toxoplasma_gondii_GT1 | gene_product=ribosomal protein RPS13 | transcript_product=ribosomal protein RPS13 | location=TGGT1_chrVIII:5238468-5240728(-) | protein_length=151 | sequence_SO=chromosome | SO=protein_coding | is_pseudo=false	7	1	2	1	151	17.2	6.03	1	0	0.806	0	89.2	110.8	High	High
TGGT1_309810	transcript=TGGT1_309810-t26_1 | gene=TGGT1_309810 | organism=Toxoplasma_gondii_GT1 | gene_product=ribosomal protein RPP2 | transcript_product=ribosomal protein RPP2 | location=TGGT1_chrXI:791021-791848(-) | protein_length=113 | sequence_SO=chromosome | SO=protein_coding | is_pseudo=false	36	3	14	3	113	11.8	77.76	3	0	0.803	31.15	85.3	114.7	High	High
TGGT1_211680	transcript=TGGT1_211680-t26_1 | gene=TGGT1_211680 | organism=Toxoplasma_gondii_GT1 | gene_product=protein disulfide isomerase | transcript_product=protein disulfide isomerase | location=TGGT1_chrIV:1556190-1558014(+) | protein_length=471 | sequence_SO=chromosome | SO=protein_coding | is_pseudo=false	10	4	4	4	471	52.8	14.28	4	0	0.794	11.86	94.1	105.9	High	High
TGGT1_262620	transcript=TGGT1_262620-t26_1 | gene=TGGT1_262620 | organism=Toxoplasma_gondii_GT1 | gene_product=RNA recognition motif-containing protein | transcript_product=RNA recognition motif-containing protein | location=TGGT1_chrVIIb:1093901-1096823(+) | protein_length=293 | sequence_SO=chromosome | SO=protein_coding | is_pseudo=false	9	2	3	2	293	31.7	10.89	2	0	0.794	6.88	89.2	110.8	High	High
TGGT1_261010	transcript=TGGT1_261010-t26_1 | gene=TGGT1_261010 | organism=Toxoplasma_gondii_GT1 | gene_product=putative tat-binding family protein | transcript_product=putative tat-binding family protein | location=TGGT1_chrVIIb:1947162-1952503(-) | protein_length=409 | sequence_SO=chromosome | SO=protein_coding | is_pseudo=false	6	2	3	1	409	46	10.99	2	0	0.789	0	88.2	111.8	Peak Found	High
TGGT1_263050	transcript=TGGT1_263050-t26_1 | gene=TGGT1_263050 | organism=Toxoplasma_gondii_GT1 | gene_product=ribosomal protein RPL13 | transcript_product=ribosomal protein RPL13 | location=TGGT1_chrVIIb:826699-830544(-) | protein_length=355 | sequence_SO=chromosome | SO=protein_coding | is_pseudo=false	12	3	5	3	355	39.7	16.23	3	0	0.787	0.46	88.1	111.9	High	High
TGGT1_245680	transcript=TGGT1_245680-t26_1 | gene=TGGT1_245680 | organism=Toxoplasma_gondii_GT1 | gene_product=ribosomal protein RPL21 | transcript_product=ribosomal protein RPL21 | location=TGGT1_chrXII:2403148-2403621(+) | protein_length=157 | sequence_SO=chromosome | SO=protein_coding | is_pseudo=false	34	6	9	6	157	17.9	30.16	6	0	0.785	9.86	86	114	High	High
TGGT1_261570	transcript=TGGT1_261570-t26_1 | gene=TGGT1_261570 | organism=Toxoplasma_gondii_GT1 | gene_product=ribosomal protein RPL7A | transcript_product=ribosomal protein RPL7A | location=TGGT1_chrVIIb:1628077-1630958(+) | protein_length=276 | sequence_SO=chromosome | SO=protein_coding | is_pseudo=false	8	2	9	2	276	31	39.36	2	0	0.761	15.68	89.6	110.4	High	High
TGGT1_262690	transcript=TGGT1_262690-t26_1 | gene=TGGT1_262690 | organism=Toxoplasma_gondii_GT1 | gene_product=ribosomal protein RPL27 | transcript_product=ribosomal protein RPL27 | location=TGGT1_chrVIIb:1055303-1056255(+) | protein_length=142 | sequence_SO=chromosome | SO=protein_coding | is_pseudo=false	8	1	1	1	142	16.3	3.4	1	0	0.761	0	86.5	113.5	High	Peak Found
TGGT1_204400	transcript=TGGT1_204400-t26_1 | gene=TGGT1_204400 | organism=Toxoplasma_gondii_GT1 | gene_product=putative ATPase synthase subunit alpha | transcript_product=putative ATPase synthase subunit alpha | location=TGGT1_chrVIIa:1716199-1723634(+) | protein_length=577 | sequence_SO=chromosome | SO=protein_coding | is_pseudo=false	6	2	6	2	577	62.1	20.06	2	0	0.759	44.32	85.5	114.5	High	High
TGGT1_289530	transcript=TGGT1_289530-t26_1 | gene=TGGT1_289530 | organism=Toxoplasma_gondii_GT1 | gene_product=ribosomal protein RPL19 | transcript_product=ribosomal protein RPL19 | location=TGGT1_chrIX:3095967-3098521(-) | protein_length=187 | sequence_SO=chromosome | SO=protein_coding | is_pseudo=false	5	1	2	1	187	22.1	6.53	1	0	0.753	0	85.9	114.1	High	High
TGGT1_225730	transcript=TGGT1_225730-t26_1 | gene=TGGT1_225730 | organism=Toxoplasma_gondii_GT1 | gene_product=putative membrane protein | transcript_product=putative membrane protein | location=TGGT1_chrX:2013708-2015950(-) | protein_length=128 | sequence_SO=chromosome | SO=protein_coding | is_pseudo=false	10	1	2	1	128	14.9	6.66	1	0	0.751	0	85.8	114.2	High	High
TGGT1_310750	transcript=TGGT1_310750-t26_1 | gene=TGGT1_310750 | organism=Toxoplasma_gondii_GT1 | gene_product=emp24/gp25L/p24 family protein | transcript_product=emp24/gp25L/p24 family protein | location=TGGT1_chrXI:1533084-1537096(+) | protein_length=601 | sequence_SO=chromosome | SO=protein_coding | is_pseudo=false	4	1	3	1	601	64.9	10.5	1	0	0.75	0	85.7	114.3	High	High
TGGT1_262670	transcript=TGGT1_262670-t26_1 | gene=TGGT1_262670 | organism=Toxoplasma_gondii_GT1 | gene_product=ribosomal protein RPL18A | transcript_product=ribosomal protein RPL18A | location=TGGT1_chrVIIb:1067095-1069205(+) | protein_length=183 | sequence_SO=chromosome | SO=protein_coding | is_pseudo=false	7	1	5	1	183	21.3	20.83	1	0	0.743	0	85.3	114.7	High	High
TGGT1_263700	transcript=TGGT1_263700-t26_1 | gene=TGGT1_263700 | organism=Toxoplasma_gondii_GT1 | gene_product=ribosomal protein RPS14 | transcript_product=ribosomal protein RPS14 | location=TGGT1_chrVIIb:359504-361231(+) | protein_length=156 | sequence_SO=chromosome | SO=protein_coding | is_pseudo=false	29	4	12	4	156	16.3	48.16	4	0	0.742	6.95	87.1	112.9	High	High
TGGT1_251780	transcript=TGGT1_251780-t26_1 | gene=TGGT1_251780 | organism=Toxoplasma_gondii_GT1 | gene_product=heat shock protein | transcript_product=heat shock protein | location=TGGT1_chrXII:5504595-5509577(-) | protein_length=728 | sequence_SO=chromosome | SO=protein_coding | is_pseudo=false	21	10	14	10	728	78.2	51.71	10	0	0.739	18.42	93.8	106.2	High	High
TGGT1_244200	transcript=TGGT1_244200-t26_1 | gene=TGGT1_244200 | organism=Toxoplasma_gondii_GT1 | gene_product=putative 2-oxoglutarate dehydrogenase e1 component, mitochondrial precursor | transcript_product=putative 2-oxoglutarate dehydrogenase e1 component, mitochondrial precursor | location=TGGT1_chrVI:3022117-3029688(-) | protein_length=1116 | sequence_SO=chromosome | SO=protein_coding | is_pseudo=false	1	1	1	1	1116	124.2	3.04	1	0	0.733	0	84.6	115.4	Peak Found	High
TGGT1_309120	transcript=TGGT1_309120-t26_1 | gene=TGGT1_309120 | organism=Toxoplasma_gondii_GT1 | gene_product=ribosomal protein RPL4 | transcript_product=ribosomal protein RPL4 | location=TGGT1_chrXI:476484-477734(-) | protein_length=416 | sequence_SO=chromosome | SO=protein_coding | is_pseudo=false	14	4	9	4	416	45.7	34.46	4	0	0.727	1.15	88.3	111.7	High	High
TGGT1_226250	transcript=TGGT1_226250-t26_1 | gene=TGGT1_226250 | organism=Toxoplasma_gondii_GT1 | gene_product=DEAD (Asp-Glu-Ala-Asp) box polypeptide DDX3X | transcript_product=DEAD (Asp-Glu-Ala-Asp) box polypeptide DDX3X | location=TGGT1_chrX:1667417-1670378(+) | protein_length=734 | sequence_SO=chromosome | SO=protein_coding | is_pseudo=false	1	1	1	1	734	78.5	3.52	1	0	0.722	0	83.9	116.1	Peak Found	High
TGGT1_287500	transcript=TGGT1_287500-t26_1 | gene=TGGT1_287500 | organism=Toxoplasma_gondii_GT1 | gene_product=putative T complex chaperonin | transcript_product=putative T complex chaperonin | location=TGGT1_chrV:438209-443517(-) | protein_length=556 | sequence_SO=chromosome | SO=protein_coding | is_pseudo=false	3	1	1	1	556	59.3	4.26	1	0	0.708	0	82.9	117.1	Peak Found	High
TGGT1_227960	transcript=TGGT1_227960-t26_1 | gene=TGGT1_227960 | organism=Toxoplasma_gondii_GT1 | gene_product=PCI domain-containing protein | transcript_product=PCI domain-containing protein | location=TGGT1_chrX:612917-615688(-) | protein_length=506 | sequence_SO=chromosome | SO=protein_coding | is_pseudo=false	2	1	4	1	506	55.6	11.57	1	0	0.697	0	82.1	117.9	High	High
TGGT1_247550	transcript=TGGT1_247550-t26_1 | gene=TGGT1_247550 | organism=Toxoplasma_gondii_GT1 | gene_product=heat shock protein HSP60 | transcript_product=heat shock protein HSP60 | location=TGGT1_chrXII:3342084-3346052(-) | protein_length=575 | sequence_SO=chromosome | SO=protein_coding | is_pseudo=false	8	4	5	4	575	60.9	16.42	4	0	0.696	12.71	83.8	116.2	High	High
TGGT1_208030	transcript=TGGT1_208030-t26_1 | gene=TGGT1_208030 | organism=Toxoplasma_gondii_GT1 | gene_product=microneme protein MIC4 | transcript_product=microneme protein MIC4 | location=TGGT1_chrIb:547335-549077(+) | protein_length=580 | sequence_SO=chromosome | SO=protein_coding | is_pseudo=false	2	1	1	1	580	63	2.48	1	0	0.692	0	81.8	118.2	Peak Found	High
TGGT1_216180	transcript=TGGT1_216180-t26_1 | gene=TGGT1_216180 | organism=Toxoplasma_gondii_GT1 | gene_product=hypothetical protein | transcript_product=hypothetical protein | location=TGGT1_chrXI:6280054-6280497(-) | protein_length=147 | sequence_SO=chromosome | SO=protein_coding | is_pseudo=false	8	1	2	1	147	16.4	6.21	1	0	0.685	0	81.3	118.7	High	High
TGGT1_250710	transcript=TGGT1_250710-t26_1 | gene=TGGT1_250710 | organism=Toxoplasma_gondii_GT1 | gene_product=microneme protein MIC10 | transcript_product=microneme protein MIC10 | location=TGGT1_chrXII:5071359-5071955(+) | protein_length=198 | sequence_SO=chromosome | SO=protein_coding | is_pseudo=false	19	3	7	3	198	23.1	28.1	3	0	0.679	9.15	72.6	127.4	High	High
TGGT1_252360	transcript=TGGT1_252360-t26_1 | gene=TGGT1_252360 | organism=Toxoplasma_gondii_GT1 | gene_product=rhoptry kinase family protein ROP24 (incomplete catalytic triad) | transcript_product=rhoptry kinase family protein ROP24 (incomplete catalytic triad) | location=TGGT1_chrIII:494762-496369(+) | protein_length=535 | sequence_SO=chromosome | SO=protein_coding | is_pseudo=false	3	1	2	1	535	60.8	6.96	1	0	0.677	0	80.8	119.2	Peak Found	High
TGGT1_257680	transcript=TGGT1_257680-t26_1 | gene=TGGT1_257680 | organism=Toxoplasma_gondii_GT1 | gene_product=myosin light chain MLC1 | transcript_product=myosin light chain MLC1 | location=TGGT1_chrVIIb:3843366-3845688(+) | protein_length=213 | sequence_SO=chromosome | SO=protein_coding | is_pseudo=false	12	2	6	2	213	24.1	26.08	2	0	0.674	13.7	81.9	118.1	High	High
TGGT1_215470	transcript=TGGT1_215470-t26_1 | gene=TGGT1_215470 | organism=Toxoplasma_gondii_GT1 | gene_product=ribosomal protein RPL10A | transcript_product=ribosomal protein RPL10A | location=TGGT1_chrX:6865357-6867300(+) | protein_length=217 | sequence_SO=chromosome | SO=protein_coding | is_pseudo=false	12	3	10	3	217	24.6	31.28	3	0	0.673	12.17	82.8	117.2	High	High
TGGT1_218820	transcript=TGGT1_218820-t26_1 | gene=TGGT1_218820 | organism=Toxoplasma_gondii_GT1 | gene_product=alba 2 | transcript_product=alba 2 | location=TGGT1_chrXII:1217304-1219105(+) | protein_length=148 | sequence_SO=chromosome | SO=protein_coding | is_pseudo=false	7	1	1	1	148	15.4	3.95	1	0	0.673	0	80.5	119.5	High	Peak Found
TGGT1_232710	transcript=TGGT1_232710-t26_1 | gene=TGGT1_232710 | organism=Toxoplasma_gondii_GT1 | gene_product=ribosomal protein RPS3A | transcript_product=ribosomal protein RPS3A | location=TGGT1_chrVIII:2231374-2232762(+) | protein_length=259 | sequence_SO=chromosome | SO=protein_coding | is_pseudo=false	20	4	9	4	259	29.4	33.21	4	0	0.67	6.39	79.5	120.5	High	High
TGGT1_263090	transcript=TGGT1_263090-t26_1 | gene=TGGT1_263090 | organism=Toxoplasma_gondii_GT1 | gene_product=14-3-3 protein | transcript_product=14-3-3 protein | location=TGGT1_chrVIIb:786880-789511(+) | protein_length=323 | sequence_SO=chromosome | SO=protein_coding | is_pseudo=false	4	1	5	1	323	37.2	17.43	1	0	0.664	0	79.8	120.2	High	High
TGGT1_213030	transcript=TGGT1_213030-t26_1 | gene=TGGT1_213030 | organism=Toxoplasma_gondii_GT1 | gene_product=hypothetical protein | transcript_product=hypothetical protein | location=TGGT1_chrV:673145-674534(+) | protein_length=324 | sequence_SO=chromosome | SO=protein_coding | is_pseudo=false	6	1	3	1	324	35.2	14.57	1	0	0.657	0	79.3	120.7	High	High
TGGT1_229010	transcript=TGGT1_229010-t26_1 | gene=TGGT1_229010 | organism=Toxoplasma_gondii_GT1 | gene_product=rhoptry neck protein RON4 | transcript_product=rhoptry neck protein RON4 | location=TGGT1_chrVIII:18238-24970(+) | protein_length=984 | sequence_SO=chromosome | SO=protein_coding | is_pseudo=false	4	1	5	1	984	107.3	30.78	1	0	0.653	0	79	121	High	High
TGGT1_219320	transcript=TGGT1_219320-t26_1 | gene=TGGT1_219320 | organism=Toxoplasma_gondii_GT1 | gene_product=acid phosphatase GAP50 | transcript_product=acid phosphatase GAP50 | location=TGGT1_chrXII:907511-910397(-) | protein_length=431 | sequence_SO=chromosome | SO=protein_coding | is_pseudo=false	3	1	3	1	431	46.6	11.28	1	0	0.65	0	78.8	121.2	High	High
TGGT1_249900	transcript=TGGT1_249900-t26_1 | gene=TGGT1_249900 | organism=Toxoplasma_gondii_GT1 | gene_product=putative adenine nucleotide translocator | transcript_product=putative adenine nucleotide translocator | location=TGGT1_chrXII:4873424-4874380(+) | protein_length=318 | sequence_SO=chromosome | SO=protein_coding | is_pseudo=false	8	2	3	2	318	35.2	10.5	2	0	0.636	0	77.8	122.2	High	High
TGGT1_226970	transcript=TGGT1_226970-t26_1 | gene=TGGT1_226970 | organism=Toxoplasma_gondii_GT1 | gene_product=ribosomal protein RPS11 | transcript_product=ribosomal protein RPS11 | location=TGGT1_chrX:1087439-1090315(-) | protein_length=161 | sequence_SO=chromosome | SO=protein_coding | is_pseudo=false	30	4	5	4	161	18.7	16.05	4	0	0.633	2.76	77.5	122.5	High	High
TGGT1_290950	transcript=TGGT1_290950-t26_1 | gene=TGGT1_290950 | organism=Toxoplasma_gondii_GT1 | gene_product=putative clathrin heavy chain | transcript_product=putative clathrin heavy chain | location=TGGT1_chrIX:3770246-3782423(-) | protein_length=1731 | sequence_SO=chromosome | SO=protein_coding | is_pseudo=false	2	2	4	2	1731	194.4	14.48	2	0	0.632	13.21	76.6	123.4	High	High
TGGT1_269840	transcript=TGGT1_269840-t26_1 | gene=TGGT1_269840 | organism=Toxoplasma_gondii_GT1 | gene_product=proteasome regulatory subunit | transcript_product=proteasome regulatory subunit | location=TGGT1_chrVIII:5579434-5582614(-) | protein_length=314 | sequence_SO=chromosome | SO=protein_coding | is_pseudo=false	9	2	3	2	314	35.2	10.44	2	0	0.63	0	77.3	122.7	High	High
TGGT1_201680	transcript=TGGT1_201680-t26_1 | gene=TGGT1_201680 | organism=Toxoplasma_gondii_GT1 | gene_product=putative eukaryotic initiation factor-3 subunit 10 | transcript_product=putative eukaryotic initiation factor-3 subunit 10 | location=TGGT1_chrVIIa:3754116-3762345(+) | protein_length=1031 | sequence_SO=chromosome | SO=protein_coding | is_pseudo=false	4	3	5	3	1031	118.8	17.09	3	0	0.627	3.47	78.3	121.7	High	High
TGGT1_245460	transcript=TGGT1_245460-t26_1 | gene=TGGT1_245460 | organism=Toxoplasma_gondii_GT1 | gene_product=ribosomal protein RPS8 | transcript_product=ribosomal protein RPS8 | location=TGGT1_chrXII:2220293-2224095(-) | protein_length=205 | sequence_SO=chromosome | SO=protein_coding | is_pseudo=false	6	1	2	1	205	23.4	8.26	1	0	0.622	0	76.7	123.3	High	High
TGGT1_227280	transcript=TGGT1_227280-t26_1 | gene=TGGT1_227280 | organism=Toxoplasma_gondii_GT1 | gene_product=dense granule protein GRA3 | transcript_product=dense granule protein GRA3 | location=TGGT1_chrX:956231-956899(-) | protein_length=222 | sequence_SO=chromosome | SO=protein_coding | is_pseudo=false	4	1	1	1	222	24.2	3.14	1	0	0.622	0	76.7	123.3	Peak Found	High
TGGT1_284540	transcript=TGGT1_284540-t26_1 | gene=TGGT1_284540 | organism=Toxoplasma_gondii_GT1 | gene_product=ATP synthase F1, delta subunit protein | transcript_product=ATP synthase F1, delta subunit protein | location=TGGT1_chrV:2579034-2580826(-) | protein_length=252 | sequence_SO=chromosome | SO=protein_coding | is_pseudo=false	5	1	2	1	252	27.6	7.97	1	0	0.611	0	75.8	124.2	High	High
TGGT1_288650	transcript=TGGT1_288650-t26_1 | gene=TGGT1_288650 | organism=Toxoplasma_gondii_GT1 | gene_product=dense granule protein GRA12 | transcript_product=dense granule protein GRA12 | location=TGGT1_chrIX:2467879-2469672(-) | protein_length=436 | sequence_SO=chromosome | SO=protein_coding | is_pseudo=false	9	3	3	3	436	47.9	10.66	3	0	0.605	26.62	72	128	High	High
TGGT1_263080	transcript=TGGT1_263080-t26_1 | gene=TGGT1_263080 | organism=Toxoplasma_gondii_GT1 | gene_product=hypothetical protein | transcript_product=hypothetical protein | location=TGGT1_chrVIIb:796791-797192(+) | protein_length=133 | sequence_SO=chromosome | SO=protein_coding | is_pseudo=false	10	1	5	1	133	14.4	15.11	1	0	0.597	0	74.8	125.2	High	High
TGGT1_239330	transcript=TGGT1_239330-t26_1 | gene=TGGT1_239330 | organism=Toxoplasma_gondii_GT1 | gene_product=ribosomal protein RPL37 | transcript_product=ribosomal protein RPL37 | location=TGGT1_chrVI:546044-548295(+) | protein_length=98 | sequence_SO=chromosome | SO=protein_coding | is_pseudo=false	11	1	1	1	98	11.2	3.57	1	0	0.595	0	74.6	125.4	Peak Found	High
TGGT1_262040	transcript=TGGT1_262040-t26_1 | gene=TGGT1_262040 | organism=Toxoplasma_gondii_GT1 | gene_product=SAC3/GANP family protein | transcript_product=SAC3/GANP family protein | location=TGGT1_chrVIIb:1387326-1388856(+) | protein_length=269 | sequence_SO=chromosome | SO=protein_coding | is_pseudo=false	6	1	1	1	269	29.7	3.75	1	0	0.591	0	74.3	125.7	Peak Found	High
TGGT1_254720	transcript=TGGT1_254720-t26_1 | gene=TGGT1_254720 | organism=Toxoplasma_gondii_GT1 | gene_product=dense granule protein GRA8 | transcript_product=dense granule protein GRA8 | location=TGGT1_chrIII:1884681-1885484(+) | protein_length=267 | sequence_SO=chromosome | SO=protein_coding | is_pseudo=false	4	1	1	1	267	28.5	2.5	1	0	0.588	0	74.1	125.9	Peak Found	High
TGGT1_313410	transcript=TGGT1_313410-t26_1 | gene=TGGT1_313410 | organism=Toxoplasma_gondii_GT1 | gene_product=proteasome 26S regulatory subunit | transcript_product=proteasome 26S regulatory subunit | location=TGGT1_chrXI:3312986-3323185(+) | protein_length=1091 | sequence_SO=chromosome | SO=protein_coding | is_pseudo=false	1	1	2	1	1091	117.6	8.56	1	0	0.585	0	73.8	126.2	High	High
TGGT1_216670	transcript=TGGT1_216670-t26_1 | gene=TGGT1_216670 | organism=Toxoplasma_gondii_GT1 | gene_product=FUSE-binding protein 2 / KH-type splicing regulatory protein | transcript_product=FUSE-binding protein 2 / KH-type splicing regulatory protein | location=TGGT1_chrXI:5891708-5895741(-) | protein_length=941 | sequence_SO=chromosome | SO=protein_coding | is_pseudo=false	2	1	1	1	941	100	4.03	1	0	0.585	0	73.8	126.2	Peak Found	High
TGGT1_203990	transcript=TGGT1_203990-t26_1 | gene=TGGT1_203990 | organism=Toxoplasma_gondii_GT1 | gene_product=rhoptry protein ROP12 | transcript_product=rhoptry protein ROP12 | location=TGGT1_chrVIIa:1957210-1959051(-) | protein_length=236 | sequence_SO=chromosome | SO=protein_coding | is_pseudo=false	6	1	2	1	236	25.4	8.29	1	0	0.582	0	73.6	126.4	High	High
TGGT1_215980	transcript=TGGT1_215980-t26_1 | gene=TGGT1_215980 | organism=Toxoplasma_gondii_GT1 | gene_product=hypothetical protein | transcript_product=hypothetical protein | location=TGGT1_chrXI:6414554-6415186(+) | protein_length=210 | sequence_SO=chromosome | SO=protein_coding | is_pseudo=false	5	1	3	1	210	24.5	10.11	1	0	0.578	0	73.3	126.7	High	High
TGGT1_207770	transcript=TGGT1_207770-t26_1 | gene=TGGT1_207770 | organism=Toxoplasma_gondii_GT1 | gene_product=PCI domain-containing protein | transcript_product=PCI domain-containing protein | location=TGGT1_chrIb:293641-299816(-) | protein_length=511 | sequence_SO=chromosome | SO=protein_coding | is_pseudo=false	2	1	1	1	511	55.5	3.32	1	0	0.535	0	69.7	130.3	Peak Found	High
TGGT1_299050	transcript=TGGT1_299050-t26_1 | gene=TGGT1_299050 | organism=Toxoplasma_gondii_GT1 | gene_product=ribosomal protein RPL17 | transcript_product=ribosomal protein RPL17 | location=TGGT1_chrIII:2205438-2207707(-) | protein_length=195 | sequence_SO=chromosome | SO=protein_coding | is_pseudo=false	8	1	3	1	195	22.3	12.87	1	0	0.533	0	69.6	130.4	High	High
TGGT1_221510	transcript=TGGT1_221510-t26_1 | gene=TGGT1_221510 | organism=Toxoplasma_gondii_GT1 | gene_product=hypothetical protein | transcript_product=hypothetical protein | location=TGGT1_chrII:388184-389796(+) | protein_length=159 | sequence_SO=chromosome | SO=protein_coding | is_pseudo=false	6	1	2	1	159	17.9	7.28	1	0	0.526	0	69	131	High	High
TGGT1_263060	transcript=TGGT1_263060-t26_1 | gene=TGGT1_263060 | organism=Toxoplasma_gondii_GT1 | gene_product=Proteasome/cyclosome repeat-containing protein | transcript_product=Proteasome/cyclosome repeat-containing protein | location=TGGT1_chrVIIb:808221-820240(-) | protein_length=988 | sequence_SO=chromosome | SO=protein_coding | is_pseudo=false	2	1	2	1	988	107.1	8.68	1	0	0.517	0	68.1	131.9	Peak Found	High
TGGT1_228210	transcript=TGGT1_228210-t26_1 | gene=TGGT1_228210 | organism=Toxoplasma_gondii_GT1 | gene_product=26S proteasome regulatory subunit | transcript_product=26S proteasome regulatory subunit | location=TGGT1_chrX:396289-402825(-) | protein_length=398 | sequence_SO=chromosome | SO=protein_coding | is_pseudo=false	6	2	2	1	398	44.4	6.23	2	1	0.506	3.49	65.8	134.2	Peak Found	High
TGGT1_229670	transcript=TGGT1_229670-t26_1 | gene=TGGT1_229670 | organism=Toxoplasma_gondii_GT1 | gene_product=ribosomal protein RPS23 | transcript_product=ribosomal protein RPS23 | location=TGGT1_chrVIII:368147-371053(+) | protein_length=143 | sequence_SO=chromosome | SO=protein_coding | is_pseudo=false	8	1	3	1	143	15.8	10.66	1	0	0.498	0	66.5	133.5	High	High
TGGT1_319560	transcript=TGGT1_319560-t26_1 | gene=TGGT1_319560 | organism=Toxoplasma_gondii_GT1 | gene_product=microneme protein MIC3 | transcript_product=microneme protein MIC3 | location=TGGT1_chrIV:856315-857588(+) | protein_length=383 | sequence_SO=chromosome | SO=protein_coding | is_pseudo=false	21	5	11	5	383	40.5	52.12	5	0	0.48	3.64	67.3	132.7	High	High
TGGT1_309590	transcript=TGGT1_309590-t26_1 | gene=TGGT1_309590 | organism=Toxoplasma_gondii_GT1 | gene_product=rhoptry protein ROP1 | transcript_product=rhoptry protein ROP1 | location=TGGT1_chrXI:707942-709312(+) | protein_length=456 | sequence_SO=chromosome | SO=protein_coding | is_pseudo=false	10	4	7	4	456	49.5	24.77	4	0	0.459	6.42	55.5	144.5	High	High
TGGT1_246540	transcript=TGGT1_246540-t26_1 | gene=TGGT1_246540 | organism=Toxoplasma_gondii_GT1 | gene_product=cytochrome c1, heme protein | transcript_product=cytochrome c1, heme protein | location=TGGT1_chrXII:2770945-2774311(+) | protein_length=398 | sequence_SO=chromosome | SO=protein_coding | is_pseudo=false	3	1	3	1	398	45.9	10.22	1	0	0.455	0	62.5	137.5	Peak Found	High
TGGT1_293180	transcript=TGGT1_293180-t26_1 | gene=TGGT1_293180 | organism=Toxoplasma_gondii_GT1 | gene_product=NADP-specific glutamate dehydrogenase | transcript_product=NADP-specific glutamate dehydrogenase | location=TGGT1_chrIa:124576-129868(-) | protein_length=578 | sequence_SO=chromosome | SO=protein_coding | is_pseudo=false	2	1	4	1	578	63.8	15.05	1	0	0.452	0	62.3	137.7	High	High
TGGT1_204530	transcript=TGGT1_204530-t26_1 | gene=TGGT1_204530 | organism=Toxoplasma_gondii_GT1 | gene_product=microneme protein MIC11 | transcript_product=microneme protein MIC11 | location=TGGT1_chrVIIa:1632334-1633282(-) | protein_length=204 | sequence_SO=chromosome | SO=protein_coding | is_pseudo=false	11	2	4	2	204	22.4	12.98	2	0	0.441	2.1	61.1	138.9	High	High
TGGT1_218520	transcript=TGGT1_218520-t26_1 | gene=TGGT1_218520 | organism=Toxoplasma_gondii_GT1 | gene_product=microneme protein MIC6 | transcript_product=microneme protein MIC6 | location=TGGT1_chrXII:1418869-1419918(-) | protein_length=349 | sequence_SO=chromosome | SO=protein_coding | is_pseudo=false	6	1	1	1	349	36.6	4.53	1	0	0.423	0	59.4	140.6	Peak Found	High
TGGT1_223960	transcript=TGGT1_223960-t26_1 | gene=TGGT1_223960 | organism=Toxoplasma_gondii_GT1 | gene_product=ubiquitin interaction motif family protein | transcript_product=ubiquitin interaction motif family protein | location=TGGT1_chrX:3328529-3332678(-) | protein_length=388 | sequence_SO=chromosome | SO=protein_coding | is_pseudo=false	7	2	5	2	388	41.4	19.26	2	0	0.419	1.03	59.1	140.9	High	High
TGGT1_261210	transcript=TGGT1_261210-t26_1 | gene=TGGT1_261210 | organism=Toxoplasma_gondii_GT1 | gene_product=putative 26s proteasome subunit p55 | transcript_product=putative 26s proteasome subunit p55 | location=TGGT1_chrVIIb:1803646-1810703(+) | protein_length=485 | sequence_SO=chromosome | SO=protein_coding | is_pseudo=false	3	1	3	1	485	55	9.73	1	0	0.418	0	59	141	High	High
TGGT1_203310	transcript=TGGT1_203310-t26_1 | gene=TGGT1_203310 | organism=Toxoplasma_gondii_GT1 | gene_product=dense granule protein GRA7 | transcript_product=dense granule protein GRA7 | location=TGGT1_chrVIIa:2502941-2503651(+) | protein_length=236 | sequence_SO=chromosome | SO=protein_coding | is_pseudo=false	22	3	11	3	236	25.8	44.28	3	0	0.391	4.63	55.8	144.2	High	High
TGGT1_238180	transcript=TGGT1_238180-t26_1 | gene=TGGT1_238180 | organism=Toxoplasma_gondii_GT1 | gene_product=putative 26s proteasome regulatory complex subunit | transcript_product=putative 26s proteasome regulatory complex subunit | location=TGGT1_chrVI:105172-110498(-) | protein_length=417 | sequence_SO=chromosome | SO=protein_coding | is_pseudo=false	3	1	3	1	417	47.5	7.17	1	0	0.384	0	55.5	144.5	High	High
TGGT1_233110	transcript=TGGT1_233110-t26_1 | gene=TGGT1_233110 | organism=Toxoplasma_gondii_GT1 | gene_product=IMP dehydrogenasa | transcript_product=IMP dehydrogenasa | location=TGGT1_chrVIII:2418359-2423494(+) | protein_length=551 | sequence_SO=chromosome | SO=protein_coding | is_pseudo=false	3	1	3	1	551	59	11.53	1	0	0.383	0	55.4	144.6	High	High
TGGT1_307810	transcript=TGGT1_307810-t26_1 | gene=TGGT1_307810 | organism=Toxoplasma_gondii_GT1 | gene_product=hypothetical protein | transcript_product=hypothetical protein | location=TGGT1_chrXII:366832-371762(-) | protein_length=433 | sequence_SO=chromosome | SO=protein_coding | is_pseudo=false	4	1	2	1	433	45.2	8.6	1	0	0.38	0	55	145	High	High
TGGT1_266640	transcript=TGGT1_266640-t26_1 | gene=TGGT1_266640 | organism=Toxoplasma_gondii_GT1 | gene_product=putative Acetyl-coenzyme A synthetase 2 | transcript_product=putative Acetyl-coenzyme A synthetase 2 | location=TGGT1_chrIX:887254-895827(+) | protein_length=714 | sequence_SO=chromosome | SO=protein_coding | is_pseudo=false	3	2	2	2	714	79.9	6.84	2	0	0.339	4.83	47.3	152.7	Peak Found	High
TGGT1_269950	transcript=TGGT1_269950-t26_1 | gene=TGGT1_269950 | organism=Toxoplasma_gondii_GT1 | gene_product=hypothetical protein | transcript_product=hypothetical protein | location=TGGT1_chrVIII:5501073-5504592(-) | protein_length=944 | sequence_SO=chromosome | SO=protein_coding | is_pseudo=false	2	1	1	1	944	104.6	3.62	1	0	0.331	0	49.7	150.3	Peak Found	High
TGGT1_275440	transcript=TGGT1_275440-t26_1 | gene=TGGT1_275440 | organism=Toxoplasma_gondii_GT1 | gene_product=dense granule protein GRA6 | transcript_product=dense granule protein GRA6 | location=TGGT1_chrX:7158307-7158999(-) | protein_length=223 | sequence_SO=chromosome | SO=protein_coding | is_pseudo=false	12	1	2	1	223	23.3	8.97	1	0	0.308	0	47	153	Peak Found	High
TGGT1_205250	transcript=TGGT1_205250-t26_1 | gene=TGGT1_205250 | organism=Toxoplasma_gondii_GT1 | gene_product=rhoptry protein ROP18 | transcript_product=rhoptry protein ROP18 | location=TGGT1_chrVIIa:1426782-1428446(-) | protein_length=554 | sequence_SO=chromosome | SO=protein_coding | is_pseudo=false	5	2	2	2	554	62.3	5.55	2	0	0.29	11.17	49.6	150.4	High	High
TGGT1_259200B	transcript=TGGT1_259200B-t26_1 | gene=TGGT1_259200B | organism=Toxoplasma_gondii_GT1 | gene_product=Na+/H+ exchanger NHE1 | transcript_product=Na+/H+ exchanger NHE1 | location=TGGT1_chrVIIb:2842786-2849857(-) | protein_length=1450 | sequence_SO=chromosome | SO=protein_coding | is_pseudo=false	3	3	8	3	1450	156.8	37.06	3	0	0.278	2.35	41.6	158.4	High	High
TGGT1_227620	transcript=TGGT1_227620-t26_1 | gene=TGGT1_227620 | organism=Toxoplasma_gondii_GT1 | gene_product=dense granule protein GRA2 | transcript_product=dense granule protein GRA2 | location=TGGT1_chrX:779857-780655(-) | protein_length=185 | sequence_SO=chromosome | SO=protein_coding | is_pseudo=false	12	2	6	2	185	19.8	15.9	2	0	0.268	0.42	42.3	157.7	High	High
TGGT1_270250	transcript=TGGT1_270250-t26_1 | gene=TGGT1_270250 | organism=Toxoplasma_gondii_GT1 | gene_product=dense granule protein GRA1 | transcript_product=dense granule protein GRA1 | location=TGGT1_chrVIII:5308049-5308756(-) | protein_length=190 | sequence_SO=chromosome | SO=protein_coding | is_pseudo=false	4	1	1	1	190	20.1	2.83	1	0	0.242	0	38.9	161.1	Peak Found	High
TGGT1_305980	transcript=TGGT1_305980-t26_1 | gene=TGGT1_305980 | organism=Toxoplasma_gondii_GT1 | gene_product=pyruvate dehydrogenase complex subunit PDH-E3I | transcript_product=pyruvate dehydrogenase complex subunit PDH-E3I | location=TGGT1_chrIX:5486775-5490424(+) | protein_length=638 | sequence_SO=chromosome | SO=protein_coding | is_pseudo=false	5	2	2	2	638	66.7	8.54	2	0	0.01			200	Not Found	High
TGGT1_291890	transcript=TGGT1_291890-t26_1 | gene=TGGT1_291890 | organism=Toxoplasma_gondii_GT1 | gene_product=microneme protein MIC1 | transcript_product=microneme protein MIC1 | location=TGGT1_chrIX:4200849-4203191(-) | protein_length=456 | sequence_SO=chromosome | SO=protein_coding | is_pseudo=false	7	2	3	2	456	48.6	7.89	2	0	0.01			200	Not Found	High
TGGT1_255260	transcript=TGGT1_255260-t26_1 | gene=TGGT1_255260 | organism=Toxoplasma_gondii_GT1 | gene_product=apical membrane antigen AMA1 | transcript_product=apical membrane antigen AMA1 | location=TGGT1_chrVIIb:4856406-4860874(+) | protein_length=569 | sequence_SO=chromosome | SO=protein_coding | is_pseudo=false	3	1	2	1	569	63	3.69	1	0	0.01			200	Not Found	High
TGGT1_360830	transcript=TGGT1_360830-t26_1 | gene=TGGT1_360830 | organism=Toxoplasma_gondii_GT1 | gene_product=nucleoside-triphosphatase | transcript_product=nucleoside-triphosphatase | location=AAQM03000066:41-1153(+) | protein_length=370 | sequence_SO=contig | SO=protein_coding | is_pseudo=false	4	1	2	1	370	40.5	7.69	1	0	0.01			200	Not Found	High
TGGT1_260190	transcript=TGGT1_260190-t26_1 | gene=TGGT1_260190 | organism=Toxoplasma_gondii_GT1 | gene_product=microneme protein MIC13 | transcript_product=microneme protein MIC13 | location=TGGT1_chrVIIb:2444928-2447434(+) | protein_length=468 | sequence_SO=chromosome | SO=protein_coding | is_pseudo=false	4	1	1	1	468	51.4	4.46	1	0	0.01			200	Not Found	High
TGGT1_286450	transcript=TGGT1_286450-t26_1 | gene=TGGT1_286450 | organism=Toxoplasma_gondii_GT1 | gene_product=dense granule protein GRA5 | transcript_product=dense granule protein GRA5 | location=TGGT1_chrV:1680404-1680766(+) | protein_length=120 | sequence_SO=chromosome | SO=protein_coding | is_pseudo=false	13	1	2	1	120	13	7.77	1	0	0.01			200	Not Found	High
TGGT1_229950	transcript=TGGT1_229950-t26_1 | gene=TGGT1_229950 | organism=Toxoplasma_gondii_GT1 | gene_product=putative 26S proteasome regulatory subunit 6b | transcript_product=putative 26S proteasome regulatory subunit 6b | location=TGGT1_chrVIII:482161-488358(+) | protein_length=409 | sequence_SO=chromosome | SO=protein_coding | is_pseudo=false	3	1	1	1	409	46.1	3.19	1	0	0.01			200	Not Found	High
TGGT1_277270	transcript=TGGT1_277270-t26_1 | gene=TGGT1_277270 | organism=Toxoplasma_gondii_GT1 | gene_product=NTPase II | transcript_product=NTPase II | location=AAQM03000418:1-4939(+) | protein_length=862 | sequence_SO=contig | SO=protein_coding | is_pseudo=false	3	1	1	1	862	95.7	2.34	1	0	0.01			200	Not Found	High
TGGT1_220950	transcript=TGGT1_220950-t26_1 | gene=TGGT1_220950 | organism=Toxoplasma_gondii_GT1 | gene_product=hypothetical protein | transcript_product=hypothetical protein | location=TGGT1_chrII:72817-74397(+) | protein_length=334 | sequence_SO=chromosome | SO=protein_coding | is_pseudo=false	8	2	4	2	334	35.6	17.32	2	0					Not Found	High
TGGT1_239760	transcript=TGGT1_239760-t26_1 | gene=TGGT1_239760 | organism=Toxoplasma_gondii_GT1 | gene_product=ribosomal protein RPL22 | transcript_product=ribosomal protein RPL22 | location=TGGT1_chrVI:893982-895795(-) | protein_length=133 | sequence_SO=chromosome | SO=protein_coding | is_pseudo=false	13	1	2	1	133	15.1	10.7	1	0					High	Not Found
TGGT1_231410	transcript=TGGT1_231410-t26_1 | gene=TGGT1_231410 | organism=Toxoplasma_gondii_GT1 | gene_product=hypothetical protein | transcript_product=hypothetical protein | location=TGGT1_chrVIII:1401693-1406022(+) | protein_length=571 | sequence_SO=chromosome | SO=protein_coding | is_pseudo=false	3	1	1	1	571	64.6	5.17	1	0					Not Found	High
TGGT1_246580	transcript=TGGT1_246580-t26_1 | gene=TGGT1_246580 | organism=Toxoplasma_gondii_GT1 | gene_product=hypothetical protein | transcript_product=hypothetical protein | location=TGGT1_chrXII:2793978-2797673(+) | protein_length=383 | sequence_SO=chromosome | SO=protein_coding | is_pseudo=false	4	1	1	1	383	42.8	4.33	1	0					High	Not Found
TGGT1_221620	transcript=TGGT1_221620-t26_1 | gene=TGGT1_221620 | organism=Toxoplasma_gondii_GT1 | gene_product=putative beta-tubulin | transcript_product=putative beta-tubulin | location=TGGT1_chrII:472166-474503(-) | protein_length=449 | sequence_SO=chromosome | SO=protein_coding | is_pseudo=false	3	1	1	1	449	50	4	1	0					High	Not Found
TGGT1_305520	transcript=TGGT1_305520-t26_1 | gene=TGGT1_305520 | organism=Toxoplasma_gondii_GT1 | gene_product=ribosomal protein RPS2 | transcript_product=ribosomal protein RPS2 | location=TGGT1_chrIX:5229307-5231745(+) | protein_length=269 | sequence_SO=chromosome | SO=protein_coding | is_pseudo=false	6	1	1	1	269	29.3	4.96	1	0					Not Found	High
TGGT1_311480	transcript=TGGT1_311480-t26_1 | gene=TGGT1_311480 | organism=Toxoplasma_gondii_GT1 | gene_product=hypothetical protein | transcript_product=hypothetical protein | location=TGGT1_chrXI:2071805-2077652(-) | protein_length=386 | sequence_SO=chromosome | SO=protein_coding | is_pseudo=false	5	1	1	1	386	42.4	3.4	1	0					Not Found	High
TGGT1_239100	transcript=TGGT1_239100-t26_1 | gene=TGGT1_239100 | organism=Toxoplasma_gondii_GT1 | gene_product=ribosomal protein RPS7 | transcript_product=ribosomal protein RPS7 | location=TGGT1_chrVI:457170-458270(+) | protein_length=196 | sequence_SO=chromosome | SO=protein_coding | is_pseudo=false	9	1	1	1	196	22.6	2.96	1	0					High	Not Found
TGGT1_230410	transcript=TGGT1_230410-t26_1 | gene=TGGT1_230410 | organism=Toxoplasma_gondii_GT1 | gene_product=peroxiredoxin PRX3 | transcript_product=peroxiredoxin PRX3 | location=TGGT1_chrVIII:753559-755687(-) | protein_length=283 | sequence_SO=chromosome | SO=protein_coding | is_pseudo=false	4	1	1	1	283	30.4	3.17	1	0					High	Not Found
TGGT1_294670	transcript=TGGT1_294670-t26_1 | gene=TGGT1_294670 | organism=Toxoplasma_gondii_GT1 | gene_product=translation initiation factor 3 subunit | transcript_product=translation initiation factor 3 subunit | location=TGGT1_chrIa:1039815-1044413(-) | protein_length=277 | sequence_SO=chromosome | SO=protein_coding | is_pseudo=false	8	1	1	1	277	31.8	4.58	1	0					Not Found	High
TGGT1_207840	transcript=TGGT1_207840-t26_1 | gene=TGGT1_207840 | organism=Toxoplasma_gondii_GT1 | gene_product=ribosomal protein RPS17 | transcript_product=ribosomal protein RPS17 | location=TGGT1_chrIb:342658-344358(-) | protein_length=132 | sequence_SO=chromosome | SO=protein_coding | is_pseudo=false	17	1	1	1	132	15.2	3.19	1	0					High	Not Found
TGGT1_310490	transcript=TGGT1_310490-t26_1 | gene=TGGT1_310490 | organism=Toxoplasma_gondii_GT1 | gene_product=ribosomal protein RPL27A | transcript_product=ribosomal protein RPL27A | location=TGGT1_chrXI:1345590-1346369(-) | protein_length=147 | sequence_SO=chromosome | SO=protein_coding | is_pseudo=false	8	1	1	1	147	16.3	3.32	1	0					Not Found	High
TGGT1_273090	transcript=TGGT1_273090-t26_1 | gene=TGGT1_273090 | organism=Toxoplasma_gondii_GT1 | gene_product=cell division protein CDC48CY | transcript_product=cell division protein CDC48CY | location=TGGT1_chrVIII:3661986-3671254(-) | protein_length=811 | sequence_SO=chromosome | SO=protein_coding | is_pseudo=false	2	1	1	1	811	89.3	3.3	1	0					Not Found	High
TGGT1_213310	transcript=TGGT1_213310-t26_1 | gene=TGGT1_213310 | organism=Toxoplasma_gondii_GT1 | gene_product=hypothetical protein | transcript_product=hypothetical protein | location=TGGT1_chrV:790347-796988(-) | protein_length=1603 | sequence_SO=chromosome | SO=protein_coding | is_pseudo=false	1	1	1	1	1603	170.1	2.57	1	0					Not Found	High	Phospho [T549; S552]
TGGT1_215430	transcript=TGGT1_215430-t26_1 | gene=TGGT1_215430 | organism=Toxoplasma_gondii_GT1 | gene_product=hypothetical protein | transcript_product=hypothetical protein | location=TGGT1_chrX:6843523-6847906(-) | protein_length=244 | sequence_SO=chromosome | SO=protein_coding | is_pseudo=false	5	1	1	1	244	27.5	3.82	1	0					Not Found	High
TGGT1_201800	transcript=TGGT1_201800-t26_1 | gene=TGGT1_201800 | organism=Toxoplasma_gondii_GT1 | gene_product=hypothetical protein | transcript_product=hypothetical protein | location=TGGT1_chrVIIa:3679021-3681115(+) | protein_length=267 | sequence_SO=chromosome | SO=protein_coding | is_pseudo=false	3	1	1	1	267	28.5	2.13	1	0					High	Not Found
TGGT1_288190	transcript=TGGT1_288190-t26_1 | gene=TGGT1_288190 | organism=Toxoplasma_gondii_GT1 | gene_product=hypothetical protein | transcript_product=hypothetical protein | location=TGGT1_chrIX:2174491-2190662(-) | protein_length=5049 | sequence_SO=chromosome | SO=protein_coding | is_pseudo=false	0	1	1	1	5049	539.9	0	1	0					Not Found	High	Phospho [S4496; T4498]
