# Supplementary material for: A conserved complex of microneme proteins mediates rhoptry discharge in Toxoplasma
Source: EMBO J. 2023 Oct 27;42(23):e113155. doi: 10.15252/embj.2022113155 (PMC10690463; doi:10.15252/embj.2022113155)
Supplement: Supplementary file 10 — Dataset EV2 [file EMBJ-42-e113155-s019.xlsx]

## Sheet: Legend
Dataset EV2. Mass spectrometry data for MS-ESA and whole proteome analysis for CLAMP cKD and CLIP cKD experiments.

## Sheet: CLAMP cKD whole proteome
Protein FDR Confidence: Combined	Master	Protein ID (ToxoDB format)	Description	Exp. q-value: Combined	Sum PEP Score	Coverage in percent	Number of Peptides	Number of PSMs	Number of Unique Peptides	Number of AAs	MW in kDa	calc. pI	Score Sequest HT: Sequest HT	Abundance Ratio: (plus_Rapa) / (minus_Rapa)	Abundance Ratio Adj. P-Value: (plus_Rapa) / (minus_Rapa)	Abundances (Grouped): minus_Rapa	Abundances (Grouped): plus_Rapa	Abundances (Grouped) CV [%]: minus_Rapa	Abundances (Grouped) CV [%]: plus_Rapa	Found in Sample: [S1] F1: 126, Sample, minus_Rapa	Found in Sample: [S3] F1: 127N, Sample, minus_Rapa	Found in Sample: [S4] F1: 127C, Sample, plus_Rapa	Found in Sample: [S5] F1: 128N, Sample, plus_Rapa	Found in Sample: [S6] F1: 128C, Sample, plus_Rapa	# Protein Groups	Modifications
High	Master Protein	TGGT1_306060	transcript=TGGT1_306060-t26_1 | gene=TGGT1_306060 | organism=Toxoplasma_gondii_GT1 | gene_product=rhoptry neck protein RON8 | transcript_product=rhoptry neck protein RON8 | location=TGGT1_chrIX:5560917-5575203(-) | protein_length=2980 | sequence_SO=chromosome | SO=protein_coding | is_pseudo=false	0	310.278	32	83	130	83	2980	328.8	8.4	366.3	1.051	0.999422	30473.2	32022.1	3.64	5.7	High	High	High	High	High	1
High	Master Protein	TGGT1_312630	transcript=TGGT1_312630-t26_1 | gene=TGGT1_312630 | organism=Toxoplasma_gondii_GT1 | gene_product=putative anonymous antigen-1 | transcript_product=putative anonymous antigen-1 | location=TGGT1_chrXI:2804165-2821550(-) | protein_length=2639 | sequence_SO=chromosome | SO=protein_coding | is_pseudo=false	0	289.096	31	68	128	68	2639	286	5	361.86	0.942	0.999422	33132.5	31207.9	3.04	6.95	High	High	High	High	High	1
High	Master Protein	TGGT1_223920	transcript=TGGT1_223920-t26_1 | gene=TGGT1_223920 | organism=Toxoplasma_gondii_GT1 | gene_product=rhoptry neck protein RON3 | transcript_product=rhoptry neck protein RON3 | location=TGGT1_chrX:3357300-3367973(+) | protein_length=1958 | sequence_SO=chromosome | SO=protein_coding | is_pseudo=false	0	285.065	39	72	132	72	1958	222.9	9.16	370.73	1.045	0.999422	36620.6	38282.5	3.67	4.8	High	High	High	High	High	1
High	Master Protein	TGGT1_231480	transcript=TGGT1_231480-t26_1 | gene=TGGT1_231480 | organism=Toxoplasma_gondii_GT1 | gene_product=putative GCN1 | transcript_product=putative GCN1 | location=TGGT1_chrVIII:1452018-1468462(-) | protein_length=3416 | sequence_SO=chromosome | SO=protein_coding | is_pseudo=false	0	272.35	28	70	90	70	3416	362.4	7.03	233.71	1.02	0.999422	10559.6	10773.4	6.03	9.04	High	High	High	High	High	1
High	Master Protein	TGGT1_244560	transcript=TGGT1_244560-t26_1 | gene=TGGT1_244560 | organism=Toxoplasma_gondii_GT1 | gene_product=putative heat shock protein 90 | transcript_product=putative heat shock protein 90 | location=TGGT1_chrVI:3273039-3276701(+) | protein_length=853 | sequence_SO=chromosome | SO=protein_coding | is_pseudo=false	0	269.352	65	63	162	63	853	97.5	5.03	461.38	0.868	0.999422	78489.8	68099.2	2.97	9.17	High	High	High	High	High	1
High	Master Protein	TGGT1_219540	transcript=TGGT1_219540-t26_1 | gene=TGGT1_219540 | organism=Toxoplasma_gondii_GT1 | gene_product=cytosolic tRNA-Ala synthetase | transcript_product=cytosolic tRNA-Ala synthetase | location=TGGT1_chrXII:800723-814444(-) | protein_length=1280 | sequence_SO=chromosome | SO=protein_coding | is_pseudo=false	0	263.766	44	58	145	56	1280	139.3	6.83	414.49	0.95	0.999422	63055.8	59930.2	1.96	0.58	High	High	High	High	High	1
High	Master Protein	TGGT1_311470	transcript=TGGT1_311470-t26_1 | gene=TGGT1_311470 | organism=Toxoplasma_gondii_GT1 | gene_product=rhoptry neck protein RON5 | transcript_product=rhoptry neck protein RON5 | location=TGGT1_chrXI:2047692-2067010(-) | protein_length=1699 | sequence_SO=chromosome | SO=protein_coding | is_pseudo=false	0	257.522	39	57	105	57	1699	186.9	8.46	282.79	1.064	0.999422	21791.9	23194.3	1.26	3.42	High	High	High	High	High	1
High	Master Protein	TGGT1_290950	transcript=TGGT1_290950-t26_1 | gene=TGGT1_290950 | organism=Toxoplasma_gondii_GT1 | gene_product=putative clathrin heavy chain | transcript_product=putative clathrin heavy chain | location=TGGT1_chrIX:3770246-3782423(-) | protein_length=1731 | sequence_SO=chromosome | SO=protein_coding | is_pseudo=false	0	246.019	35	61	100	61	1731	194.4	6.06	287.67	0.97	0.999422	31272.1	30346.8	1.58	3.46	High	High	High	High	High	1
High	Master Protein	TGGT1_273760	transcript=TGGT1_273760-t26_1 | gene=TGGT1_273760 | organism=Toxoplasma_gondii_GT1 | gene_product=heat shock protein HSP70 | transcript_product=heat shock protein HSP70 | location=TGGT1_chrVIII:3285695-3287698(-) | protein_length=667 | sequence_SO=chromosome | SO=protein_coding | is_pseudo=false	0	241.456	55	48	175	44	667	72.2	5.2	456.01	1.005	0.999422	58709.3	59003.9	5.55	12.78	High	High	High	High	High	1
High	Master Protein	TGGT1_223390	transcript=TGGT1_223390-t26_1 | gene=TGGT1_223390 | organism=Toxoplasma_gondii_GT1 | gene_product=putative activating signal cointegrator 1 complex subunit 3 family 1 ASCC3L1 | transcript_product=putative activating signal cointegrator 1 complex subunit 3 family 1 ASCC3L1 | location=TGGT1_chrX:3771178-3788152(+) | protein_length=2207 | sequence_SO=chromosome | SO=protein_coding | is_pseudo=false	0	238.403	30	56	83	56	2207	248.3	6.32	246	0.964	0.999422	13318	12835.1	5.93	10.34	High	High	High	High	High	1
High	Master Protein	TGGT1_226960	transcript=TGGT1_226960-t26_1 | gene=TGGT1_226960 | organism=Toxoplasma_gondii_GT1 | gene_product=phosphofructokinase PFKII | transcript_product=phosphofructokinase PFKII | location=TGGT1_chrX:1093641-1104060(-) | protein_length=1225 | sequence_SO=chromosome | SO=protein_coding | is_pseudo=false	0	235.598	49	48	123	47	1225	131.3	6.24	341.67	0.907	0.999422	43828.3	39766.6	2.78	5.63	High	High	High	High	High	1	Met-loss [N-Term]
High	Master Protein	TGGT1_231970	transcript=TGGT1_231970-t26_1 | gene=TGGT1_231970 | organism=Toxoplasma_gondii_GT1 | gene_product=pre-mRNA processing splicing factor PRP8 | transcript_product=pre-mRNA processing splicing factor PRP8 | location=TGGT1_chrVIII:1677402-1691932(+) | protein_length=2538 | sequence_SO=chromosome | SO=protein_coding | is_pseudo=false	0	224.962	26	63	86	63	2538	291.6	9	229.78	0.989	0.999422	12901.8	12761.5	0.91	2.87	High	High	High	High	High	1
High	Master Protein	TGGT1_205470	transcript=TGGT1_205470-t26_1 | gene=TGGT1_205470 | organism=Toxoplasma_gondii_GT1 | gene_product=putative translation elongation factor 2 family protein | transcript_product=putative translation elongation factor 2 family protein | location=TGGT1_chrVIIa:1297616-1301283(+) | protein_length=832 | sequence_SO=chromosome | SO=protein_coding | is_pseudo=false	0	222.668	61	45	157	45	832	93	6.33	375.95	1.033	0.999422	34385.9	35524.5	0.66	4.01	High	High	High	High	High	1	Met-loss [N-Term]
High	Master Protein	TGGT1_311720	transcript=TGGT1_311720-t26_1 | gene=TGGT1_311720 | organism=Toxoplasma_gondii_GT1 | gene_product=chaperonin protein BiP | transcript_product=chaperonin protein BiP | location=TGGT1_chrXI:2188121-2191497(-) | protein_length=668 | sequence_SO=chromosome | SO=protein_coding | is_pseudo=false	0	210.403	53	42	147	40	668	73.2	5.38	414.26	0.913	0.999422	61809	56462	8.74	17.14	High	High	High	High	High	1
High	Master Protein	TGGT1_300260	transcript=TGGT1_300260-t26_1 | gene=TGGT1_300260 | organism=Toxoplasma_gondii_GT1 | gene_product=threonyl-tRNA synthetase family protein | transcript_product=threonyl-tRNA synthetase family protein | location=TGGT1_chrXII:83727-88302(+) | protein_length=844 | sequence_SO=chromosome | SO=protein_coding | is_pseudo=false	0	210.324	56	48	82	48	844	95.8	7.49	230.3	0.981	0.999422	21528	21108.2	1.72	1.02	High	High	High	High	High	1
High	Master Protein	TGGT1_288380	transcript=TGGT1_288380-t26_1 | gene=TGGT1_288380 | organism=Toxoplasma_gondii_GT1 | gene_product=heat shock protein HSP90 | transcript_product=heat shock protein HSP90 | location=TGGT1_chrIX:2294323-2298742(+) | protein_length=708 | sequence_SO=chromosome | SO=protein_coding | is_pseudo=false	0	206.723	50	45	140	44	708	81.9	5.03	379.9	0.879	0.999422	54292.8	47725.1	5.08	11.8	High	High	High	High	High	1
High	Master Protein	TGGT1_318440	transcript=TGGT1_318440-t26_1 | gene=TGGT1_318440 | organism=Toxoplasma_gondii_GT1 | gene_product=helicase associated domain (ha2) protein | transcript_product=helicase associated domain (ha2) protein | location=TGGT1_chrIV:1264045-1277404(-) | protein_length=2234 | sequence_SO=chromosome | SO=protein_coding | is_pseudo=false	0	205.893	30	53	76	53	2234	236.8	8.97	191.63	1.024	0.999422	7944.1	8136.5	2.69	5.99	High	High	High	High	High	1
High	Master Protein	TGGT1_235470	transcript=TGGT1_235470-t26_1 | gene=TGGT1_235470 | organism=Toxoplasma_gondii_GT1 | gene_product=myosin A | transcript_product=myosin A | location=TGGT1_chrX:4773284-4778894(+) | protein_length=831 | sequence_SO=chromosome | SO=protein_coding | is_pseudo=false	0	204.482	58	50	147	49	831	93.3	8.16	390.67	0.957	0.999422	55856.7	53445.5	3.85	13.03	High	High	High	High	High	1	Phospho [S21]
High	Master Protein	TGGT1_201680	transcript=TGGT1_201680-t26_1 | gene=TGGT1_201680 | organism=Toxoplasma_gondii_GT1 | gene_product=putative eukaryotic initiation factor-3 subunit 10 | transcript_product=putative eukaryotic initiation factor-3 subunit 10 | location=TGGT1_chrVIIa:3754116-3762345(+) | protein_length=1031 | sequence_SO=chromosome | SO=protein_coding | is_pseudo=false	0	204.453	47	51	97	50	1031	118.8	8.73	258.86	0.964	0.999422	29217.9	28173.9	0.1	1.81	High	High	High	High	High	1	Phospho [S927]
High	Master Protein	TGGT1_238050	transcript=TGGT1_238050-t26_1 | gene=TGGT1_238050 | organism=Toxoplasma_gondii_GT1 | gene_product=nuclease and tudor domain-containing protein | transcript_product=nuclease and tudor domain-containing protein | location=TGGT1_chrVI:31087-39926(+) | protein_length=1024 | sequence_SO=chromosome | SO=protein_coding | is_pseudo=false	0	200.158	52	53	90	52	1024	114.2	8.31	248.28	0.966	0.999422	17713.3	17113.8	0.35	1.89	High	High	High	High	High	1
High	Master Protein	TGGT1_273090	transcript=TGGT1_273090-t26_1 | gene=TGGT1_273090 | organism=Toxoplasma_gondii_GT1 | gene_product=cell division protein CDC48CY | transcript_product=cell division protein CDC48CY | location=TGGT1_chrVIII:3661986-3671254(-) | protein_length=811 | sequence_SO=chromosome | SO=protein_coding | is_pseudo=false	0	191.174	50	41	88	40	811	89.3	5.11	243.67	0.978	0.999422	34820.4	34046.6	0.61	0.73	High	High	High	High	High	1	Met-loss [N-Term]
High	Master Protein	TGGT1_291180	transcript=TGGT1_291180-t26_1 | gene=TGGT1_291180 | organism=Toxoplasma_gondii_GT1 | gene_product=hypothetical protein | transcript_product=hypothetical protein | location=TGGT1_chrIX:4004987-4034538(-) | protein_length=5394 | sequence_SO=chromosome | SO=protein_coding | is_pseudo=false	0	190.63	11	53	61	53	5394	578.5	6.39	142.54	1.031	0.999422	5857.2	6036.9	3.07	7.36	High	High	High	High	High	1
High	Master Protein	TGGT1_278870	transcript=TGGT1_278870-t26_1 | gene=TGGT1_278870 | organism=Toxoplasma_gondii_GT1 | gene_product=myosin F | transcript_product=myosin F | location=TGGT1_chrXII:5709485-5725053(+) | protein_length=1953 | sequence_SO=chromosome | SO=protein_coding | is_pseudo=false	0	189.075	28	50	78	50	1953	216.3	8.1	222.73	1.05	0.999422	13633.5	14311.2	0.18	2.13	High	High	High	High	High	1
High	Master Protein	TGGT1_295710	transcript=TGGT1_295710-t26_1 | gene=TGGT1_295710 | organism=Toxoplasma_gondii_GT1 | gene_product=HECT-domain (ubiquitin-transferase) domain-containing protein | transcript_product=HECT-domain (ubiquitin-transferase) domain-containing protein | location=TGGT1_chrIa:1556788-1587317(-) | protein_length=8007 | sequence_SO=chromosome | SO=protein_coding | is_pseudo=false	0	187.071	9	52	58	52	8007	840.8	5.21	132.19	1.088	0.999422	3441.7	3744.3	4.93	8.8	High	High	High	High	High	1
High	Master Protein	TGGT1_249390	transcript=TGGT1_249390-t26_1 | gene=TGGT1_249390 | organism=Toxoplasma_gondii_GT1 | gene_product=glutamate/leucine/phenylalanine/valine dehydrogenase family protein | transcript_product=glutamate/leucine/phenylalanine/valine dehydrogenase family protein | location=TGGT1_chrXII:4441593-4452115(+) | protein_length=1206 | sequence_SO=chromosome | SO=protein_coding | is_pseudo=false	0	186.739	36	45	83	44	1206	135.4	7.37	258.92	0.921	0.999422	22733.8	20930.5	4.75	11.47	High	High	High	High	High	1
High	Master Protein	TGGT1_216670	transcript=TGGT1_216670-t26_1 | gene=TGGT1_216670 | organism=Toxoplasma_gondii_GT1 | gene_product=FUSE-binding protein 2 / KH-type splicing regulatory protein | transcript_product=FUSE-binding protein 2 / KH-type splicing regulatory protein | location=TGGT1_chrXI:5891708-5895741(-) | protein_length=941 | sequence_SO=chromosome | SO=protein_coding | is_pseudo=false	0	181.573	46	38	81	38	941	100	8.95	228	0.982	0.999422	28918.1	28402.4	2.57	4.96	High	High	High	High	High	1	Phospho [T11; S276]
High	Master Protein	TGGT1_275650	transcript=TGGT1_275650-t26_1 | gene=TGGT1_275650 | organism=Toxoplasma_gondii_GT1 | gene_product=hypothetical protein | transcript_product=hypothetical protein | location=TGGT1_chrIII:288290-290923(+) | protein_length=877 | sequence_SO=chromosome | SO=protein_coding | is_pseudo=false	0	180.613	51	40	81	40	877	101.1	9.19	236.91	1.002	0.999422	14413.1	14441.7	0.61	1.35	High	High	High	High	High	1
High	Master Protein	TGGT1_221320	transcript=TGGT1_221320-t26_1 | gene=TGGT1_221320 | organism=Toxoplasma_gondii_GT1 | gene_product=acetyl-CoA carboxylase ACC1 | transcript_product=acetyl-CoA carboxylase ACC1 | location=TGGT1_chrII:218988-235059(-) | protein_length=2614 | sequence_SO=chromosome | SO=protein_coding | is_pseudo=false	0	179.061	23	54	70	53	2614	287.6	7.53	147.55	1.001	0.999422	7536.6	7542.1	0.26	3.07	High	High	High	High	High	1
High	Master Protein	TGGT1_290290	transcript=TGGT1_290290-t26_1 | gene=TGGT1_290290 | organism=Toxoplasma_gondii_GT1 | gene_product=ubiquitin-activating enzyme E1 family protein | transcript_product=ubiquitin-activating enzyme E1 family protein | location=TGGT1_chrIX:3489378-3499339(+) | protein_length=1092 | sequence_SO=chromosome | SO=protein_coding | is_pseudo=false	0	176.41	41	42	76	42	1092	119.7	5.8	217.01	0.973	0.999422	22467.6	21854.9	1.04	2.48	High	High	High	High	High	1	Met-loss+Acetyl [N-Term]
High	Master Protein	TGGT1_294350	transcript=TGGT1_294350-t26_1 | gene=TGGT1_294350 | organism=Toxoplasma_gondii_GT1 | gene_product=DEAD/DEAH box helicase domain-containing protein | transcript_product=DEAD/DEAH box helicase domain-containing protein | location=TGGT1_chrIa:802644-825713(-) | protein_length=2434 | sequence_SO=chromosome | SO=protein_coding | is_pseudo=false	0	176.035	23	55	76	55	2434	273.6	6	186.85	0.958	0.999422	15863.8	15205.3	0.68	1.43	High	High	High	High	High	1
High	Master Protein	TGGT1_229180	transcript=TGGT1_229180-t26_1 | gene=TGGT1_229180 | organism=Toxoplasma_gondii_GT1 | gene_product=HEAT repeat-containing protein | transcript_product=HEAT repeat-containing protein | location=TGGT1_chrVIII:71618-81573(-) | protein_length=1238 | sequence_SO=chromosome | SO=protein_coding | is_pseudo=false	0	175.14	33	35	43	35	1238	136	4.79	148.54	0.93	0.999422	8541.2	7941.4	1.68	3.91	High	High	High	High	High	1
High	Master Protein	TGGT1_297745	transcript=TGGT1_297745-t26_1 | gene=TGGT1_297745 | organism=Toxoplasma_gondii_GT1 | gene_product=hypothetical protein | transcript_product=hypothetical protein | location=TGGT1_chrII:1939393-1956115(-) | protein_length=3869 | sequence_SO=chromosome | SO=protein_coding | is_pseudo=false	0	171.328	16	48	62	48	3869	413.4	6.65	153.1	1.04	0.999422	4021.5	4180.4	5.28	8.51	High	High	High	High	High	1
High	Master Protein	TGGT1_253750	transcript=TGGT1_253750-t26_1 | gene=TGGT1_253750 | organism=Toxoplasma_gondii_GT1 | gene_product=PLU-1 family protein | transcript_product=PLU-1 family protein | location=TGGT1_chrIII:1126566-1154665(-) | protein_length=8088 | sequence_SO=chromosome | SO=protein_coding | is_pseudo=false	0	170.248	9	52	58	51	8088	855.8	5.87	120.51	1.063	0.999422	2827.4	3005.9	5.2	6.73	High	High	High	High	High	1
High	Master Protein	TGGT1_240650	transcript=TGGT1_240650-t26_1 | gene=TGGT1_240650 | organism=Toxoplasma_gondii_GT1 | gene_product=putative coatomer protein complex, subunit alpha | transcript_product=putative coatomer protein complex, subunit alpha | location=TGGT1_chrVI:1326973-1343296(-) | protein_length=1300 | sequence_SO=chromosome | SO=protein_coding | is_pseudo=false	0	170.213	39	41	61	41	1300	142.9	7.25	168.32	0.97	0.999422	6549.2	6355.1	1.2	2.9	High	High	High	High	High	1
High	Master Protein	TGGT1_269180	transcript=TGGT1_269180-t26_1 | gene=TGGT1_269180 | organism=Toxoplasma_gondii_GT1 | gene_product=MIF4G domain-containing protein | transcript_product=MIF4G domain-containing protein | location=TGGT1_chrVIII:6008955-6021323(-) | protein_length=2668 | sequence_SO=chromosome | SO=protein_coding | is_pseudo=false	0	169.486	20	43	64	43	2668	272.9	9.25	160	1.069	0.999422	7618.6	8144.2	2.3	6.5	High	High	High	High	High	1
High	Master Protein	TGGT1_313410	transcript=TGGT1_313410-t26_1 | gene=TGGT1_313410 | organism=Toxoplasma_gondii_GT1 | gene_product=proteasome 26S regulatory subunit | transcript_product=proteasome 26S regulatory subunit | location=TGGT1_chrXI:3312986-3323185(+) | protein_length=1091 | sequence_SO=chromosome | SO=protein_coding | is_pseudo=false	0	168.998	45	43	65	43	1091	117.6	5.1	170.38	0.999	0.999422	10823.6	10816.5	0.93	0.76	High	High	High	High	High	1
High	Master Protein	TGGT1_311230	transcript=TGGT1_311230-t26_1 | gene=TGGT1_311230 | organism=Toxoplasma_gondii_GT1 | gene_product=hypothetical protein | transcript_product=hypothetical protein | location=TGGT1_chrXI:1844321-1862670(+) | protein_length=4603 | sequence_SO=chromosome | SO=protein_coding | is_pseudo=false	0	168.746	11	43	76	43	4603	494.5	4.88	191.94	1.099	0.999422	8981.5	9866.8	2.82	1.91	High	High	High	High	High	1	Phospho [S3840; S4193]
High	Master Protein	TGGT1_298610	transcript=TGGT1_298610-t26_1 | gene=TGGT1_298610 | organism=Toxoplasma_gondii_GT1 | gene_product=GYF domain-containing protein | transcript_product=GYF domain-containing protein | location=TGGT1_chrXI:6511021-6521705(+) | protein_length=2331 | sequence_SO=chromosome | SO=protein_coding | is_pseudo=false	0	168.002	26	47	72	47	2331	237.8	9.17	159.29	1.085	0.999422	6189.2	6717.1	0.3	11.48	High	High	High	High	High	1	Phospho [S548]
High	Master Protein	TGGT1_230940	transcript=TGGT1_230940-t26_1 | gene=TGGT1_230940 | organism=Toxoplasma_gondii_GT1 | gene_product=hypothetical protein | transcript_product=hypothetical protein | location=TGGT1_chrVIII:1112065-1119747(+) | protein_length=1523 | sequence_SO=chromosome | SO=protein_coding | is_pseudo=false	0	167.749	28	37	76	37	1523	155.1	9.44	203.61	1.117	0.999422	8916.2	9960.3	6.71	10.04	High	High	High	High	High	1	Phospho [S89; S373; S519]; Met-loss [N-Term]
High	Master Protein	TGGT1_217460	transcript=TGGT1_217460-t26_1 | gene=TGGT1_217460 | organism=Toxoplasma_gondii_GT1 | gene_product=glutaminyl-tRNA synthetase (GlnRS) | transcript_product=glutaminyl-tRNA synthetase (GlnRS) | location=TGGT1_chrXII:1787579-1795013(-) | protein_length=860 | sequence_SO=chromosome | SO=protein_coding | is_pseudo=false	0	165.199	47	35	76	35	860	95.4	7.39	253.65	0.92	0.999422	22197.7	20421.1	2.07	4.45	High	High	High	High	High	1
High	Master Protein	TGGT1_226830	transcript=TGGT1_226830-t26_1 | gene=TGGT1_226830 | organism=Toxoplasma_gondii_GT1 | gene_product=DnaK family protein | transcript_product=DnaK family protein | location=TGGT1_chrX:1215623-1218481(-) | protein_length=952 | sequence_SO=chromosome | SO=protein_coding | is_pseudo=false	0	162.489	43	41	67	41	952	104.9	5.95	220.09	0.964	0.999422	22718.5	21909	2.33	3.33	High	High	High	High	High	1
High	Master Protein	TGGT1_228170	transcript=TGGT1_228170-t26_1 | gene=TGGT1_228170 | organism=Toxoplasma_gondii_GT1 | gene_product=inner membrane complex protein IMC2A | transcript_product=inner membrane complex protein IMC2A | location=TGGT1_chrX:431147-436956(-) | protein_length=1596 | sequence_SO=chromosome | SO=protein_coding | is_pseudo=false	0	161.372	29	48	71	48	1596	182.2	5.94	153.66	1.104	0.999422	13638.2	15057.5	1.57	1.45	High	High	High	High	High	1
High	Master Protein	TGGT1_288360	transcript=TGGT1_288360-t26_1 | gene=TGGT1_288360 | organism=Toxoplasma_gondii_GT1 | gene_product=tryptophanyl-tRNA synthetase (TrpRS2) | transcript_product=tryptophanyl-tRNA synthetase (TrpRS2) | location=TGGT1_chrIX:2284649-2289081(+) | protein_length=689 | sequence_SO=chromosome | SO=protein_coding | is_pseudo=false	0	157.901	52	31	70	31	689	77	7.3	228.79	0.901	0.999422	22032.9	19847.8	0.09	1.23	High	High	High	High	High	1
High	Master Protein	TGGT1_257990	transcript=TGGT1_257990-t26_1 | gene=TGGT1_257990 | organism=Toxoplasma_gondii_GT1 | gene_product=putative heat shock protein 101 | transcript_product=putative heat shock protein 101 | location=TGGT1_chrVIIb:3637480-3646383(+) | protein_length=927 | sequence_SO=chromosome | SO=protein_coding | is_pseudo=false	0	157.184	43	35	49	33	927	104.2	6.51	130.92	0.889	0.999422	6033.7	5363.8	4.36	8.68	High	High	High	High	High	1
High	Master Protein	TGGT1_268370	transcript=TGGT1_268370-t26_1 | gene=TGGT1_268370 | organism=Toxoplasma_gondii_GT1 | gene_product=non-specific serine/threonine protein kinase | transcript_product=non-specific serine/threonine protein kinase | location=TGGT1_chrVIII:6481671-6517585(-) | protein_length=8429 | sequence_SO=chromosome | SO=protein_coding | is_pseudo=false	0	156.598	8	47	50	47	8429	903.6	6.39	90.17	1.009	0.999422	1258.9	1269.9	2.69	1.21	High	High	High	High	High	1
High	Master Protein	TGGT1_215260	transcript=TGGT1_215260-t26_1 | gene=TGGT1_215260 | organism=Toxoplasma_gondii_GT1 | gene_product=carbamoylphosphate synthetase | transcript_product=carbamoylphosphate synthetase | location=TGGT1_chrX:6736108-6760149(-) | protein_length=1699 | sequence_SO=chromosome | SO=protein_coding | is_pseudo=false	0	154.665	28	40	52	40	1699	187	6.47	151.98	0.965	0.999422	7219.8	6965.1	2.98	4.33	High	High	High	High	High	1	Phospho [S1566; S1569]
High	Master Protein	TGGT1_311030	transcript=TGGT1_311030-t26_1 | gene=TGGT1_311030 | organism=Toxoplasma_gondii_GT1 | gene_product=hypothetical protein | transcript_product=hypothetical protein | location=TGGT1_chrXI:1692933-1708438(-) | protein_length=3738 | sequence_SO=chromosome | SO=protein_coding | is_pseudo=false	0	152.948	15	44	54	44	3738	402.6	6.87	113.74	1.04	0.999422	2862.3	2976.5	3.64	7.59	High	High	High	High	High	1
High	Master Protein	TGGT1_254570	transcript=TGGT1_254570-t26_1 | gene=TGGT1_254570 | organism=Toxoplasma_gondii_GT1 | gene_product=hypothetical protein | transcript_product=hypothetical protein | location=TGGT1_chrIII:1812321-1825184(-) | protein_length=1997 | sequence_SO=chromosome | SO=protein_coding | is_pseudo=false	0	152.661	23	43	53	42	1997	224	4.91	133.42	1.073	0.999422	4143.8	4446	1.64	5.26	High	High	High	High	High	1
High	Master Protein	TGGT1_292080	transcript=TGGT1_292080-t26_1 | gene=TGGT1_292080 | organism=Toxoplasma_gondii_GT1 | gene_product=leucyl-tRNA synthetase | transcript_product=leucyl-tRNA synthetase | location=TGGT1_chrIX:4343158-4354677(+) | protein_length=1261 | sequence_SO=chromosome | SO=protein_coding | is_pseudo=false	0	152.591	39	43	73	43	1261	141.2	6.96	164.45	0.983	0.999422	16456	16173	1.36	1.36	High	High	High	High	High	1
High	Master Protein	TGGT1_226910	transcript=TGGT1_226910-t26_1 | gene=TGGT1_226910 | organism=Toxoplasma_gondii_GT1 | gene_product=Amylo-alpha-1,6-glucosidase | transcript_product=Amylo-alpha-1,6-glucosidase | location=TGGT1_chrX:1136138-1153007(-) | protein_length=1882 | sequence_SO=chromosome | SO=protein_coding | is_pseudo=false	0	152.429	28	44	57	43	1882	207.9	6.58	142.12	1.013	0.999422	9189.9	9312.3	0.07	4.42	High	High	High	High	High	1
High	Master Protein	TGGT1_266960	transcript=TGGT1_266960-t26_1 | gene=TGGT1_266960 | organism=Toxoplasma_gondii_GT1 | gene_product=beta-tubulin | transcript_product=beta-tubulin | location=TGGT1_chrIX:705551-707606(-) | protein_length=449 | sequence_SO=chromosome | SO=protein_coding | is_pseudo=false	0	152.178	63	21	88	7	449	50	4.81	225.28	1.09	0.999422	7737.6	8430.3	5.89	7.44	High	High	High	High	High	1
High	Master Protein	TGGT1_306660	transcript=TGGT1_306660-t26_1 | gene=TGGT1_306660 | organism=Toxoplasma_gondii_GT1 | gene_product=RNA pseudouridine synthase superfamily protein | transcript_product=RNA pseudouridine synthase superfamily protein | location=TGGT1_chrIX:6025601-6045208(-) | protein_length=6535 | sequence_SO=chromosome | SO=protein_coding | is_pseudo=false	0	151.612	8	41	45	41	6535	675.8	6.76	90.38	1.099	0.999422	1736.2	1908.9	9.01	11.4	High	High	High	High	High	1
High	Master Protein	TGGT1_251780	transcript=TGGT1_251780-t26_1 | gene=TGGT1_251780 | organism=Toxoplasma_gondii_GT1 | gene_product=heat shock protein | transcript_product=heat shock protein | location=TGGT1_chrXII:5504595-5509577(-) | protein_length=728 | sequence_SO=chromosome | SO=protein_coding | is_pseudo=false	0	150.947	46	36	80	33	728	78.2	7.17	244.65	0.925	0.999422	35271.6	32615.7	1.01	0.93	High	High	High	High	High	1
High	Master Protein	TGGT1_229010	transcript=TGGT1_229010-t26_1 | gene=TGGT1_229010 | organism=Toxoplasma_gondii_GT1 | gene_product=rhoptry neck protein RON4 | transcript_product=rhoptry neck protein RON4 | location=TGGT1_chrVIII:18238-24970(+) | protein_length=984 | sequence_SO=chromosome | SO=protein_coding | is_pseudo=false	0	150.021	48	28	56	28	984	107.3	6.46	166.36	1.136	0.999422	7966.8	9049.9	3.89	6.4	High	High	High	High	High	1
High	Master Protein	TGGT1_291890	transcript=TGGT1_291890-t26_1 | gene=TGGT1_291890 | organism=Toxoplasma_gondii_GT1 | gene_product=microneme protein MIC1 | transcript_product=microneme protein MIC1 | location=TGGT1_chrIX:4200849-4203191(-) | protein_length=456 | sequence_SO=chromosome | SO=protein_coding | is_pseudo=false	0	149.376	69	29	84	29	456	48.6	5.34	248.86	1.02	0.999422	21631.6	22072.3	1.29	5.86	High	High	High	High	High	1
High	Master Protein	TGGT1_221620	transcript=TGGT1_221620-t26_1 | gene=TGGT1_221620 | organism=Toxoplasma_gondii_GT1 | gene_product=putative beta-tubulin | transcript_product=putative beta-tubulin | location=TGGT1_chrII:472166-474503(-) | protein_length=449 | sequence_SO=chromosome | SO=protein_coding | is_pseudo=false	0	148.834	60	20	71	6	449	50	4.81	199.63	1.052	0.999422	5176.8	5448	3.11	6.64	High	High	High	High	High	1
High	Master Protein	TGGT1_286580	transcript=TGGT1_286580-t26_1 | gene=TGGT1_286580 | organism=Toxoplasma_gondii_GT1 | gene_product=hypothetical protein | transcript_product=hypothetical protein | location=TGGT1_chrV:1631039-1633906(-) | protein_length=955 | sequence_SO=chromosome | SO=protein_coding | is_pseudo=false	0	148.585	41	35	70	35	955	107.2	5.63	197.32	1.065	0.999422	11023.2	11740	2.15	2.52	High	High	High	High	High	1	Phospho [S11; T724]
High	Master Protein	TGGT1_263180	transcript=TGGT1_263180-t26_1 | gene=TGGT1_263180 | organism=Toxoplasma_gondii_GT1 | gene_product=myosin D | transcript_product=myosin D | location=TGGT1_chrVIIb:714013-721737(-) | protein_length=822 | sequence_SO=chromosome | SO=protein_coding | is_pseudo=false	0	148.549	52	41	74	40	822	91	8.34	186.14	0.924	0.999422	22314.7	20622.4	3.31	5.15	High	High	High	High	High	1
High	Master Protein	TGGT1_289300	transcript=TGGT1_289300-t26_1 | gene=TGGT1_289300 | organism=Toxoplasma_gondii_GT1 | gene_product=methionyl-tRNA synthetase | transcript_product=methionyl-tRNA synthetase | location=TGGT1_chrIX:2966904-2971258(+) | protein_length=976 | sequence_SO=chromosome | SO=protein_coding | is_pseudo=false	0	147.487	36	29	54	29	976	106	6.67	177.25	1.018	0.999422	12003.6	12220.4	3.41	4.06	High	High	High	High	High	1
High	Master Protein	TGGT1_256990	transcript=TGGT1_256990-t26_1 | gene=TGGT1_256990 | organism=Toxoplasma_gondii_GT1 | gene_product=glycyl-tRNA synthetase | transcript_product=glycyl-tRNA synthetase | location=TGGT1_chrVIIb:4226828-4230134(+) | protein_length=771 | sequence_SO=chromosome | SO=protein_coding | is_pseudo=false	0	147.124	43	32	48	32	771	86.3	7.33	145.46	0.942	0.999422	15852.3	14936.3	3.31	7.3	High	High	High	High	High	1
High	Master Protein	TGGT1_313270	transcript=TGGT1_313270-t26_1 | gene=TGGT1_313270 | organism=Toxoplasma_gondii_GT1 | gene_product=hypothetical protein | transcript_product=hypothetical protein | location=TGGT1_chrXI:3183953-3196338(+) | protein_length=2799 | sequence_SO=chromosome | SO=protein_coding | is_pseudo=false	0	143.31	21	43	54	43	2799	281	9.51	126.35	1.045	0.999422	4936	5157.6	0.54	5.85	High	High	High	High	High	1
High	Master Protein	TGGT1_253430	transcript=TGGT1_253430-t26_1 | gene=TGGT1_253430 | organism=Toxoplasma_gondii_GT1 | gene_product=putative asparagine synthetase | transcript_product=putative asparagine synthetase | location=TGGT1_chrIII:924367-930594(+) | protein_length=588 | sequence_SO=chromosome | SO=protein_coding | is_pseudo=false	0	143.221	52	26	51	26	588	65.8	6.73	183.7	1.022	0.999422	11414.1	11661.6	1.79	4.77	High	High	High	High	High	1
High	Master Protein	TGGT1_207640	transcript=TGGT1_207640-t26_1 | gene=TGGT1_207640 | organism=Toxoplasma_gondii_GT1 | gene_product=isoleucyl-tRNA synthetase family protein | transcript_product=isoleucyl-tRNA synthetase family protein | location=TGGT1_chrIb:186451-201730(-) | protein_length=1242 | sequence_SO=chromosome | SO=protein_coding | is_pseudo=false	0	143.153	29	36	63	36	1242	141.3	7.5	183.98	0.962	0.999422	18844	18120.8	0.47	2.04	High	High	High	High	High	1
High	Master Protein	TGGT1_278660	transcript=TGGT1_278660-t26_1 | gene=TGGT1_278660 | organism=Toxoplasma_gondii_GT1 | gene_product=putative P-type ATPase4 | transcript_product=putative P-type ATPase4 | location=TGGT1_chrXII:5863040-5875230(+) | protein_length=1338 | sequence_SO=chromosome | SO=protein_coding | is_pseudo=false	0	142.868	31	36	52	35	1338	144.6	6.18	150.56	0.956	0.999422	11597.4	11082.4	5.83	10.33	High	High	High	High	High	1
High	Master Protein	TGGT1_219310	transcript=TGGT1_219310-t26_1 | gene=TGGT1_219310 | organism=Toxoplasma_gondii_GT1 | gene_product=DnaK family protein | transcript_product=DnaK family protein | location=TGGT1_chrXII:915528-922343(+) | protein_length=818 | sequence_SO=chromosome | SO=protein_coding | is_pseudo=false	0	140.162	42	31	54	31	818	90.1	5.35	187.1	0.962	0.999422	13254.6	12747.5	2.97	6.9	High	High	High	High	High	1
High	Master Protein	TGGT1_250820	transcript=TGGT1_250820-t26_1 | gene=TGGT1_250820 | organism=Toxoplasma_gondii_GT1 | gene_product=hypothetical protein | transcript_product=hypothetical protein | location=TGGT1_chrXII:5170586-5175102(+) | protein_length=1156 | sequence_SO=chromosome | SO=protein_coding | is_pseudo=false	0	139.162	32	35	57	35	1156	120.8	9.25	156.22	1.152	0.999422	12091.8	13933.3	3.94	7.36	High	High	High	High	High	1	Phospho [S539]
High	Master Protein	TGGT1_310670	transcript=TGGT1_310670-t26_1 | gene=TGGT1_310670 | organism=Toxoplasma_gondii_GT1 | gene_product=putative glycogen phosphorylase 1 | transcript_product=putative glycogen phosphorylase 1 | location=TGGT1_chrXI:1474522-1478513(+) | protein_length=912 | sequence_SO=chromosome | SO=protein_coding | is_pseudo=false	0	138.211	40	35	60	35	912	105.4	6.58	161.49	0.984	0.999422	12836.6	12636.8	0.93	4.84	High	High	High	High	High	1
High	Master Protein	TGGT1_294550	transcript=TGGT1_294550-t26_1 | gene=TGGT1_294550 | organism=Toxoplasma_gondii_GT1 | gene_product=dynein heavy chain | transcript_product=dynein heavy chain | location=TGGT1_chrIa:919161-949027(+) | protein_length=4974 | sequence_SO=chromosome | SO=protein_coding | is_pseudo=false	0	137.915	11	43	53	43	4974	558.3	5.73	108.32	0.964	0.999422	2624.1	2529.3	1.42	6.52	High	High	High	High	High	1
High	Master Protein	TGGT1_290670	transcript=TGGT1_290670-t26_1 | gene=TGGT1_290670 | organism=Toxoplasma_gondii_GT1 | gene_product=leucyl aminopeptidase LAP | transcript_product=leucyl aminopeptidase LAP | location=TGGT1_chrIX:3637150-3642271(+) | protein_length=781 | sequence_SO=chromosome | SO=protein_coding | is_pseudo=false	0	137.527	47	30	57	30	781	83.1	8.88	155.32	1.007	0.999422	12374.4	12457.3	0.44	7.33	High	High	High	High	High	1
High	Master Protein	TGGT1_318230	transcript=TGGT1_318230-t26_1 | gene=TGGT1_318230 | organism=Toxoplasma_gondii_GT1 | gene_product=phosphoglycerate kinase PGKI | transcript_product=phosphoglycerate kinase PGKI | location=TGGT1_chrIV:1413955-1416908(+) | protein_length=417 | sequence_SO=chromosome | SO=protein_coding | is_pseudo=false	0	137.212	59	24	70	24	417	44.6	6.99	219.41	0.985	0.999422	24844.2	24476.7	2.25	7.49	High	High	High	High	High	1
High	Master Protein	TGGT1_231640	transcript=TGGT1_231640-t26_1 | gene=TGGT1_231640 | organism=Toxoplasma_gondii_GT1 | gene_product=alveolin domain containing intermediate filament IMC1 | transcript_product=alveolin domain containing intermediate filament IMC1 | location=TGGT1_chrVIII:1511977-1514752(+) | protein_length=609 | sequence_SO=chromosome | SO=protein_coding | is_pseudo=false	0	136.408	48	31	78	30	609	69.6	5.19	218.19	0.968	0.999422	37185.6	36010.3	6.33	7.55	High	High	High	High	High	1	Phospho [S35; S37; S65; S68; S281]
High	Master Protein	TGGT1_286420A	transcript=TGGT1_286420A-t26_1 | gene=TGGT1_286420A | organism=Toxoplasma_gondii_GT1 | gene_product=putative elongation factor 1-alpha (EF-1-ALPHA) | transcript_product=putative elongation factor 1-alpha (EF-1-ALPHA) | location=TGGT1_chrV:1692242-1694172(-) | protein_length=448 | sequence_SO=chromosome | SO=protein_coding | is_pseudo=false	0	136.198	67	27	190	8	448	49.5	8.78	452.89	1.042	0.999422	11444.5	11928.9	3.98	6.06	High	High	High	High	High	1
High	Master Protein	TGGT1_300100	transcript=TGGT1_300100-t26_1 | gene=TGGT1_300100 | organism=Toxoplasma_gondii_GT1 | gene_product=rhoptry neck protein RON2 | transcript_product=rhoptry neck protein RON2 | location=TGGT1_chrXII:175560-186129(-) | protein_length=1479 | sequence_SO=chromosome | SO=protein_coding | is_pseudo=false	0	136.01	29	42	73	42	1479	166.3	9.58	184.82	1.077	0.999422	21436.8	23087.6	1.37	2.53	High	High	High	High	High	1
High	Master Protein	TGGT1_211680	transcript=TGGT1_211680-t26_1 | gene=TGGT1_211680 | organism=Toxoplasma_gondii_GT1 | gene_product=protein disulfide isomerase | transcript_product=protein disulfide isomerase | location=TGGT1_chrIV:1556190-1558014(+) | protein_length=471 | sequence_SO=chromosome | SO=protein_coding | is_pseudo=false	0	135.52	61	31	122	29	471	52.8	5.22	297.08	0.949	0.999422	33333.2	31636.5	11.81	16.14	High	High	High	High	High	1
High	Master Protein	TGGT1_289330	transcript=TGGT1_289330-t26_1 | gene=TGGT1_289330 | organism=Toxoplasma_gondii_GT1 | gene_product=ubiquitin carboxyl-terminal hydrolase family 2 protein | transcript_product=ubiquitin carboxyl-terminal hydrolase family 2 protein | location=TGGT1_chrIX:3004463-3016618(+) | protein_length=2291 | sequence_SO=chromosome | SO=protein_coding | is_pseudo=false	0	134.577	20	39	49	39	2291	247.6	6.01	114.48	1.097	0.999422	4898.9	5376.2	5.7	12.1	High	High	High	High	High	1
High	Master Protein	TGGT1_227948	transcript=TGGT1_227948-t26_1 | gene=TGGT1_227948 | organism=Toxoplasma_gondii_GT1 | gene_product=peptidase M16 inactive domain-containing protein | transcript_product=peptidase M16 inactive domain-containing protein | location=TGGT1_chrX:626225-636243(+) | protein_length=1306 | sequence_SO=chromosome | SO=protein_coding | is_pseudo=false	0	134.358	27	35	58	35	1306	142.6	6.81	146.71	0.95	0.999422	9416.6	8944.1	0.92	3.47	High	High	High	High	High	1
High	Master Protein	TGGT1_219850	transcript=TGGT1_219850-t26_1 | gene=TGGT1_219850 | organism=Toxoplasma_gondii_GT1 | gene_product=prolyl-tRNA synthetase (ProRS) | transcript_product=prolyl-tRNA synthetase (ProRS) | location=TGGT1_chrXII:529404-538395(-) | protein_length=830 | sequence_SO=chromosome | SO=protein_coding | is_pseudo=false	0	131.362	38	29	58	29	830	93.4	8.07	161.83	0.966	0.999422	20277	19585.8	0.84	1.93	High	High	High	High	High	1
High	Master Protein	TGGT1_292020	transcript=TGGT1_292020-t26_1 | gene=TGGT1_292020 | organism=Toxoplasma_gondii_GT1 | gene_product=GCC2 and GCC3 domain-containing protein | transcript_product=GCC2 and GCC3 domain-containing protein | location=TGGT1_chrIX:4285927-4313392(+) | protein_length=7440 | sequence_SO=chromosome | SO=protein_coding | is_pseudo=false	0	131.096	8	46	50	46	7440	799.5	4.87	95.47	1.058	0.999422	3274.1	3462.8	5.08	12.27	High	High	High	High	High	1
High	Master Protein	TGGT1_263870	transcript=TGGT1_263870-t26_1 | gene=TGGT1_263870 | organism=Toxoplasma_gondii_GT1 | gene_product=glutamate-tRNA ligase | transcript_product=glutamate-tRNA ligase | location=TGGT1_chrVIIb:247108-256643(-) | protein_length=828 | sequence_SO=chromosome | SO=protein_coding | is_pseudo=false	0	129.55	40	30	51	30	828	92.5	8.85	146.29	0.962	0.999422	9723.5	9349.7	4.69	10.29	High	High	High	High	High	1
High	Master Protein	TGGT1_277270	transcript=TGGT1_277270-t26_1 | gene=TGGT1_277270 | organism=Toxoplasma_gondii_GT1 | gene_product=NTPase II | transcript_product=NTPase II | location=AAQM03000418:1-4939(+) | protein_length=862 | sequence_SO=contig | SO=protein_coding | is_pseudo=false	0	129.214	49	26	72	7	862	95.7	6.74	171.58	1.119	0.999422	6658	7452.5	4.61	5.96	High	High	High	High	High	1
High	Master Protein	TGGT1_311400	transcript=TGGT1_311400-t26_1 | gene=TGGT1_311400 | organism=Toxoplasma_gondii_GT1 | gene_product=WD domain, G-beta repeat-containing protein | transcript_product=WD domain, G-beta repeat-containing protein | location=TGGT1_chrXI:2010353-2023624(-) | protein_length=1585 | sequence_SO=chromosome | SO=protein_coding | is_pseudo=false	0	129.16	24	33	54	33	1585	165.5	6.6	135.97	0.977	0.999422	6256.3	6115.2	2.23	3.45	High	High	High	High	High	1	Phospho [S148]
High	Master Protein	TGGT1_280600	transcript=TGGT1_280600-t26_1 | gene=TGGT1_280600 | organism=Toxoplasma_gondii_GT1 | gene_product=putative histidyl-tRNA synthetase (HisRS) | transcript_product=putative histidyl-tRNA synthetase (HisRS) | location=TGGT1_chrVIIa:251998-256202(-) | protein_length=1252 | sequence_SO=chromosome | SO=protein_coding | is_pseudo=false	0	129.099	28	30	50	30	1252	134.8	7.55	135.39	0.946	0.999422	9925.2	9389.9	1.46	4.05	High	High	High	High	High	1
High	Master Protein	TGGT1_279420	transcript=TGGT1_279420-t26_1 | gene=TGGT1_279420 | organism=Toxoplasma_gondii_GT1 | gene_product=hypothetical protein | transcript_product=hypothetical protein | location=TGGT1_chrIX:26421-30410(+) | protein_length=1329 | sequence_SO=chromosome | SO=protein_coding | is_pseudo=false	0	127.723	29	33	57	33	1329	144.9	5.2	163.17	1.057	0.999422	12167.9	12861.6	0.5	4.74	High	High	High	High	High	1
High	Master Protein	TGGT1_235020	transcript=TGGT1_235020-t26_1 | gene=TGGT1_235020 | organism=Toxoplasma_gondii_GT1 | gene_product=putative COPI protein | transcript_product=putative COPI protein | location=TGGT1_chrX:4501792-4518157(-) | protein_length=1256 | sequence_SO=chromosome | SO=protein_coding | is_pseudo=false	0	127.524	28	30	45	30	1256	137	6.16	121.82	1.039	0.999422	6992.3	7265.5	5.55	11.54	High	High	High	High	High	1
High	Master Protein	TGGT1_319560	transcript=TGGT1_319560-t26_1 | gene=TGGT1_319560 | organism=Toxoplasma_gondii_GT1 | gene_product=microneme protein MIC3 | transcript_product=microneme protein MIC3 | location=TGGT1_chrIV:856315-857588(+) | protein_length=383 | sequence_SO=chromosome | SO=protein_coding | is_pseudo=false	0	127.361	52	17	76	17	383	40.5	6.64	224.84	1.008	0.999422	24775.9	24976.9	5.37	4.83	High	High	High	High	High	1	Phospho [T181; T184]
High	Master Protein	TGGT1_263090	transcript=TGGT1_263090-t26_1 | gene=TGGT1_263090 | organism=Toxoplasma_gondii_GT1 | gene_product=14-3-3 protein | transcript_product=14-3-3 protein | location=TGGT1_chrVIIb:786880-789511(+) | protein_length=323 | sequence_SO=chromosome | SO=protein_coding | is_pseudo=false	0	127.337	62	23	122	23	323	37.2	5.14	336.97	0.974	0.999422	56000.1	54546.7	11.25	16.07	High	High	High	High	High	1	Phospho [S279]
High	Master Protein	TGGT1_216880	transcript=TGGT1_216880-t26_1 | gene=TGGT1_216880 | organism=Toxoplasma_gondii_GT1 | gene_product=guanine nucleotide-binding protein | transcript_product=guanine nucleotide-binding protein | location=TGGT1_chrXI:5736268-5739860(-) | protein_length=321 | sequence_SO=chromosome | SO=protein_coding | is_pseudo=false	0	125.178	86	18	67	18	321	35.1	6.34	213.85	1.053	0.999422	15272.3	16078	1.71	6.34	High	High	High	High	High	1	Met-loss [N-Term]
High	Master Protein	TGGT1_316400B	transcript=TGGT1_316400B-t26_1 | gene=TGGT1_316400B | organism=Toxoplasma_gondii_GT1 | gene_product=alpha tubulin TUBA1 | transcript_product=alpha tubulin TUBA1 | location=TGGT1_chrXI:5219470-5220918(+) | protein_length=432 | sequence_SO=chromosome | SO=protein_coding | is_pseudo=false	0	125.084	64	23	79	21	432	47.8	5.05	238.74	0.975	0.999422	20246.3	19730.8	5.26	20.67	High	High	High	High	High	1
High	Master Protein	TGGT1_286120	transcript=TGGT1_286120-t26_1 | gene=TGGT1_286120 | organism=Toxoplasma_gondii_GT1 | gene_product=prolyl endopeptidase | transcript_product=prolyl endopeptidase | location=TGGT1_chrV:1831629-1840693(-) | protein_length=825 | sequence_SO=chromosome | SO=protein_coding | is_pseudo=false	0	124.472	39	30	54	30	825	93	6.92	152.98	1.031	0.999422	11847.8	12209.7	2.87	3.41	High	High	High	High	High	1
High	Master Protein	TGGT1_233460	transcript=TGGT1_233460-t26_1 | gene=TGGT1_233460 | organism=Toxoplasma_gondii_GT1 | gene_product=SAG-related sequence SRS29B | transcript_product=SAG-related sequence SRS29B | location=TGGT1_chrVIII:2660455-2661465(+) | protein_length=336 | sequence_SO=chromosome | SO=protein_coding | is_pseudo=false	0	124.123	65	19	131	19	336	34.8	8.02	396.91	0.988	0.999422	64342.7	63540.5	4.35	6.89	High	High	High	High	High	1
High	Master Protein	TGGT1_253290	transcript=TGGT1_253290-t26_1 | gene=TGGT1_253290 | organism=Toxoplasma_gondii_GT1 | gene_product=valyl-tRNA synthetase | transcript_product=valyl-tRNA synthetase | location=TGGT1_chrIII:807307-819700(+) | protein_length=1106 | sequence_SO=chromosome | SO=protein_coding | is_pseudo=false	0	123.653	32	36	58	36	1106	124.8	6.64	146.54	0.964	0.999422	14575.1	14045.1	4.92	6.25	High	High	High	High	High	1
High	Master Protein	TGGT1_251690	transcript=TGGT1_251690-t26_1 | gene=TGGT1_251690 | organism=Toxoplasma_gondii_GT1 | gene_product=putative seryl-tRNA synthetase, cytoplasmic | transcript_product=putative seryl-tRNA synthetase, cytoplasmic | location=TGGT1_chrXII:5452731-5454179(+) | protein_length=482 | sequence_SO=chromosome | SO=protein_coding | is_pseudo=false	0	122.661	52	29	65	29	482	54.1	7.02	179.36	1.09	0.999422	21810.4	23777.6	9.17	3.13	High	High	High	High	High	1	Met-loss [N-Term]
High	Master Protein	TGGT1_305340	transcript=TGGT1_305340-t26_1 | gene=TGGT1_305340 | organism=Toxoplasma_gondii_GT1 | gene_product=corepressor complex CRC230 | transcript_product=corepressor complex CRC230 | location=TGGT1_chrIX:5155746-5169422(+) | protein_length=1916 | sequence_SO=chromosome | SO=protein_coding | is_pseudo=false	0	122.407	23	35	46	35	1916	207.2	5.95	106.05	1.036	0.999422	4013.8	4158.9	4.08	6.29	High	High	High	High	High	1
High	Master Protein	TGGT1_217680	transcript=TGGT1_217680-t26_1 | gene=TGGT1_217680 | organism=Toxoplasma_gondii_GT1 | gene_product=hypothetical protein | transcript_product=hypothetical protein | location=TGGT1_chrXII:1930956-1942802(-) | protein_length=2213 | sequence_SO=chromosome | SO=protein_coding | is_pseudo=false	0	122.217	18	29	42	29	2213	242.9	5.39	112.97	1.124	0.999422	5100.3	5732.3	1.3	3.03	High	High	High	High	High	1
High	Master Protein	TGGT1_205250	transcript=TGGT1_205250-t26_1 | gene=TGGT1_205250 | organism=Toxoplasma_gondii_GT1 | gene_product=rhoptry protein ROP18 | transcript_product=rhoptry protein ROP18 | location=TGGT1_chrVIIa:1426782-1428446(-) | protein_length=554 | sequence_SO=chromosome | SO=protein_coding | is_pseudo=false	0	121.048	50	28	64	28	554	62.3	9.25	190.28	1.076	0.999422	11995.4	12904.4	0.38	3.96	High	High	High	High	High	1
High	Master Protein	TGGT1_214490	transcript=TGGT1_214490-t26_1 | gene=TGGT1_214490 | organism=Toxoplasma_gondii_GT1 | gene_product=peptidase M16 inactive domain-containing protein | transcript_product=peptidase M16 inactive domain-containing protein | location=TGGT1_chrX:6200575-6209880(-) | protein_length=1353 | sequence_SO=chromosome | SO=protein_coding | is_pseudo=false	0	120.85	28	35	48	35	1353	148.8	5.33	118.74	1.029	0.999422	5791.8	5960.2	4.34	5.21	High	High	High	High	High	1
High	Master Protein	TGGT1_261950	transcript=TGGT1_261950-t26_1 | gene=TGGT1_261950 | organism=Toxoplasma_gondii_GT1 | gene_product=ATP synthase beta subunit ATP-B | transcript_product=ATP synthase beta subunit ATP-B | location=TGGT1_chrVIIb:1457013-1460114(-) | protein_length=560 | sequence_SO=chromosome | SO=protein_coding | is_pseudo=false	0	120.732	53	23	49	23	560	59.9	6.87	156.05	0.941	0.999422	10933	10284.7	1.41	6.2	High	High	High	High	High	1
High	Master Protein	TGGT1_308890	transcript=TGGT1_308890-t26_1 | gene=TGGT1_308890 | organism=Toxoplasma_gondii_GT1 | gene_product=transcription elongation factor SPT6 | transcript_product=transcription elongation factor SPT6 | location=TGGT1_chrXI:296965-314183(+) | protein_length=3132 | sequence_SO=chromosome | SO=protein_coding | is_pseudo=false	0	120.145	14	37	43	37	3132	349.6	5.74	84.99	1.01	0.999422	2872.1	2900.3	0.82	4.41	High	High	High	High	High	1
High	Master Protein	TGGT1_230960	transcript=TGGT1_230960-t26_1 | gene=TGGT1_230960 | organism=Toxoplasma_gondii_GT1 | gene_product=putative splicing factor 3b, subunit 3 | transcript_product=putative splicing factor 3b, subunit 3 | location=TGGT1_chrVIII:1132596-1143754(-) | protein_length=1233 | sequence_SO=chromosome | SO=protein_coding | is_pseudo=false	0	119.681	27	30	37	30	1233	135.7	6.6	110.2	1.006	0.999422	5475.5	5506.6	2.7	1.03	High	High	High	High	High	1
High	Master Protein	TGGT1_201780	transcript=TGGT1_201780-t26_1 | gene=TGGT1_201780 | organism=Toxoplasma_gondii_GT1 | gene_product=microneme protein MIC2 | transcript_product=microneme protein MIC2 | location=TGGT1_chrVIIa:3693727-3696991(-) | protein_length=769 | sequence_SO=chromosome | SO=protein_coding | is_pseudo=false	0	119.595	33	18	56	18	769	82.6	4.83	152.85	0.927	0.999422	11973.4	11094.1	0.9	2.93	High	High	High	High	High	1
High	Master Protein	TGGT1_214090	transcript=TGGT1_214090-t26_1 | gene=TGGT1_214090 | organism=Toxoplasma_gondii_GT1 | gene_product=signal peptidase | transcript_product=signal peptidase | location=TGGT1_chrX:5908335-5920860(+) | protein_length=1859 | sequence_SO=chromosome | SO=protein_coding | is_pseudo=false	0	119.535	21	32	41	32	1859	203.4	5.82	101.42	1.074	0.999422	2973.2	3193.6	6.65	10.75	High	High	High	High	High	1	Phospho [S940; T1249; S1253]
High	Master Protein	TGGT1_309120	transcript=TGGT1_309120-t26_1 | gene=TGGT1_309120 | organism=Toxoplasma_gondii_GT1 | gene_product=ribosomal protein RPL4 | transcript_product=ribosomal protein RPL4 | location=TGGT1_chrXI:476484-477734(-) | protein_length=416 | sequence_SO=chromosome | SO=protein_coding | is_pseudo=false	0	119.019	57	25	77	25	416	45.7	11.18	198.87	0.946	0.999422	26381	24954	1.62	1.02	High	High	High	High	High	1	Phospho [S235]
High	Master Protein	TGGT1_310010	transcript=TGGT1_310010-t26_1 | gene=TGGT1_310010 | organism=Toxoplasma_gondii_GT1 | gene_product=rhoptry neck protein RON1 | transcript_product=rhoptry neck protein RON1 | location=TGGT1_chrXI:969238-974493(+) | protein_length=1158 | sequence_SO=chromosome | SO=protein_coding | is_pseudo=false	0	118.636	25	27	49	27	1158	127.5	4.98	121.91	1.105	0.999422	11114.6	12278	5.37	7.8	High	High	High	High	High	1
High	Master Protein	TGGT1_250770	transcript=TGGT1_250770-t26_1 | gene=TGGT1_250770 | organism=Toxoplasma_gondii_GT1 | gene_product=putative eukaryotic initiation factor-4A | transcript_product=putative eukaryotic initiation factor-4A | location=TGGT1_chrXII:5123731-5125767(-) | protein_length=412 | sequence_SO=chromosome | SO=protein_coding | is_pseudo=false	0	118.568	61	25	63	25	412	46.6	5.67	179.42	0.928	0.999422	23372.7	21690.5	3.36	9.71	High	High	High	High	High	1	Phospho [T145]
High	Master Protein	TGGT1_275690	transcript=TGGT1_275690-t26_1 | gene=TGGT1_275690 | organism=Toxoplasma_gondii_GT1 | gene_product=putative ClpB | transcript_product=putative ClpB | location=TGGT1_chrIII:255659-267189(+) | protein_length=1022 | sequence_SO=chromosome | SO=protein_coding | is_pseudo=false	0	118.44	32	29	50	28	1022	114.5	7.9	138.38	0.97	0.999422	7254.4	7034.1	2.4	2.84	High	High	High	High	High	1
High	Master Protein	TGGT1_208030	transcript=TGGT1_208030-t26_1 | gene=TGGT1_208030 | organism=Toxoplasma_gondii_GT1 | gene_product=microneme protein MIC4 | transcript_product=microneme protein MIC4 | location=TGGT1_chrIb:547335-549077(+) | protein_length=580 | sequence_SO=chromosome | SO=protein_coding | is_pseudo=false	0	118.287	42	23	73	23	580	63	5.22	190.64	1.005	0.999422	21271.7	21382.4	0.65	11.56	High	High	High	High	High	1
High	Master Protein	TGGT1_204050	transcript=TGGT1_204050-t26_1 | gene=TGGT1_204050 | organism=Toxoplasma_gondii_GT1 | gene_product=subtilisin SUB1 | transcript_product=subtilisin SUB1 | location=TGGT1_chrVIIa:1932241-1938144(+) | protein_length=795 | sequence_SO=chromosome | SO=protein_coding | is_pseudo=false	0	117.816	42	25	71	25	795	85	5.39	193.4	0.976	0.999422	6948.2	6784.6	2.79	8.28	High	High	High	High	High	1
High	Master Protein	TGGT1_291960	transcript=TGGT1_291960-t26_1 | gene=TGGT1_291960 | organism=Toxoplasma_gondii_GT1 | gene_product=rhoptry kinase family protein ROP40 (incomplete catalytic triad) | transcript_product=rhoptry kinase family protein ROP40 (incomplete catalytic triad) | location=TGGT1_chrIX:4241532-4244563(+) | protein_length=525 | sequence_SO=chromosome | SO=protein_coding | is_pseudo=false	0	117.682	45	21	53	21	525	57.9	7.43	159.46	1.106	0.999422	10467.2	11578.6	6.13	6.56	High	High	High	High	High	1	Phospho [S98]
High	Master Protein	TGGT1_230420	transcript=TGGT1_230420-t26_1 | gene=TGGT1_230420 | organism=Toxoplasma_gondii_GT1 | gene_product=sarco/endoplasmic reticulum Ca2+-ATPase | transcript_product=sarco/endoplasmic reticulum Ca2+-ATPase | location=TGGT1_chrVIII:760295-772731(+) | protein_length=1093 | sequence_SO=chromosome | SO=protein_coding | is_pseudo=false	0	117.551	26	25	46	25	1093	118.8	5.43	136.71	1.012	0.999422	8557.5	8663.2	3.09	5.33	High	High	High	High	High	1
High	Master Protein	TGGT1_226250	transcript=TGGT1_226250-t26_1 | gene=TGGT1_226250 | organism=Toxoplasma_gondii_GT1 | gene_product=DEAD (Asp-Glu-Ala-Asp) box polypeptide DDX3X | transcript_product=DEAD (Asp-Glu-Ala-Asp) box polypeptide DDX3X | location=TGGT1_chrX:1667417-1670378(+) | protein_length=734 | sequence_SO=chromosome | SO=protein_coding | is_pseudo=false	0	117.457	46	31	65	31	734	78.5	9.09	158.02	0.919	0.999422	16207.1	14887.4	3.08	5.11	High	High	High	High	High	1	Phospho [S355]
High	Master Protein	TGGT1_214080	transcript=TGGT1_214080-t26_1 | gene=TGGT1_214080 | organism=Toxoplasma_gondii_GT1 | gene_product=toxofilin | transcript_product=toxofilin | location=TGGT1_chrX:5904318-5905055(+) | protein_length=245 | sequence_SO=chromosome | SO=protein_coding | is_pseudo=false	0	117.187	64	19	70	18	245	27.1	9.57	204.64	1.041	0.999422	14311.4	14898.2	5.2	10.39	High	High	High	High	High	1
High	Master Protein	TGGT1_309730	transcript=TGGT1_309730-t26_1 | gene=TGGT1_309730 | organism=Toxoplasma_gondii_GT1 | gene_product=thioredoxin reductase | transcript_product=thioredoxin reductase | location=TGGT1_chrXI:735920-743442(-) | protein_length=662 | sequence_SO=chromosome | SO=protein_coding | is_pseudo=false	0	116.813	40	22	52	22	662	70.6	6.67	156.65	1.121	0.999422	9685.6	10858.9	9.25	12.06	High	High	High	High	High	1
High	Master Protein	TGGT1_216620	transcript=TGGT1_216620-t26_1 | gene=TGGT1_216620 | organism=Toxoplasma_gondii_GT1 | gene_product=EF hand domain-containing protein | transcript_product=EF hand domain-containing protein | location=TGGT1_chrXI:5927325-5957645(+) | protein_length=3700 | sequence_SO=chromosome | SO=protein_coding | is_pseudo=false	0	116.653	12	33	38	33	3700	411.7	6.32	84.12	1.044	0.999422	2530.6	2642.7	2.79	5.85	High	High	High	High	High	1	Phospho [S1373]
High	Master Protein	TGGT1_270510	transcript=TGGT1_270510-t26_1 | gene=TGGT1_270510 | organism=Toxoplasma_gondii_GT1 | gene_product=asparaginyl-tRNA synthetase (NOB+tRNA synthase) | transcript_product=asparaginyl-tRNA synthetase (NOB+tRNA synthase) | location=TGGT1_chrVIII:5218409-5221722(+) | protein_length=676 | sequence_SO=chromosome | SO=protein_coding | is_pseudo=false	0	116.321	39	27	88	27	676	74.9	8.03	253.81	0.968	0.999422	38259	37018.7	2.62	2.9	High	High	High	High	High	1
High	Master Protein	TGGT1_269885A	transcript=TGGT1_269885A-t26_1 | gene=TGGT1_269885A | organism=Toxoplasma_gondii_GT1 | gene_product=rhoptry metalloprotease toxolysin TLN1 | transcript_product=rhoptry metalloprotease toxolysin TLN1 | location=TGGT1_chrVIII:5561686-5568242(+) | protein_length=1291 | sequence_SO=chromosome | SO=protein_coding | is_pseudo=false	0	116.218	30	31	48	25	1291	142.2	6.92	128.98	1.024	0.999422	7709.2	7897.2	1.17	3.63	High	High	High	High	High	1
High	Master Protein	TGGT1_287180	transcript=TGGT1_287180-t26_1 | gene=TGGT1_287180 | organism=Toxoplasma_gondii_GT1 | gene_product=hypothetical protein | transcript_product=hypothetical protein | location=TGGT1_chrV:1391105-1404550(+) | protein_length=2072 | sequence_SO=chromosome | SO=protein_coding | is_pseudo=false	0	115.72	18	30	35	30	2072	226.6	6.61	86.96	0.993	0.999422	2605.2	2586	2.38	3.27	High	High	High	High	High	1
High	None	TGGT1_294800A	transcript=TGGT1_294800A-t26_1 | gene=TGGT1_294800A | organism=Toxoplasma_gondii_GT1 | gene_product=putative elongation factor 1-alpha (EF-1-ALPHA) | transcript_product=putative elongation factor 1-alpha (EF-1-ALPHA) | location=TGGT1_chrIa:1134222-1135494(-) | protein_length=332 | sequence_SO=chromosome | SO=protein_coding | is_pseudo=false	0	115.69	78	24	162	8	332	36.5	8.16	368.26	1.042	0.999422	11444.5	11928.9	3.98	6.06	High	High	High	High	High	1
High	Master Protein	TGGT1_243800	transcript=TGGT1_243800-t26_1 | gene=TGGT1_243800 | organism=Toxoplasma_gondii_GT1 | gene_product=putative long-chain fatty acid CoA ligase | transcript_product=putative long-chain fatty acid CoA ligase | location=TGGT1_chrVI:2778396-2788707(-) | protein_length=758 | sequence_SO=chromosome | SO=protein_coding | is_pseudo=false	0	115.2	36	25	35	25	758	83.5	5.52	117.18	0.97	0.999422	9270.3	8993.6	5.04	6.86	High	High	High	High	High	1
High	Master Protein	TGGT1_266640	transcript=TGGT1_266640-t26_1 | gene=TGGT1_266640 | organism=Toxoplasma_gondii_GT1 | gene_product=putative Acetyl-coenzyme A synthetase 2 | transcript_product=putative Acetyl-coenzyme A synthetase 2 | location=TGGT1_chrIX:887254-895827(+) | protein_length=714 | sequence_SO=chromosome | SO=protein_coding | is_pseudo=false	0	114.614	42	25	55	25	714	79.9	6.89	150.81	0.945	0.999422	15514.1	14661.6	0.75	4.52	High	High	High	High	High	1
High	Master Protein	TGGT1_311240	transcript=TGGT1_311240-t26_1 | gene=TGGT1_311240 | organism=Toxoplasma_gondii_GT1 | gene_product=putative DnaJ family chaperone | transcript_product=putative DnaJ family chaperone | location=TGGT1_chrXI:1865804-1870827(-) | protein_length=426 | sequence_SO=chromosome | SO=protein_coding | is_pseudo=false	0	114.555	56	21	53	21	426	47.4	6.84	142.48	0.997	0.999422	13055.4	13021.5	1.85	2.42	High	High	High	High	High	1
High	Master Protein	TGGT1_231600	transcript=TGGT1_231600-t26_1 | gene=TGGT1_231600 | organism=Toxoplasma_gondii_GT1 | gene_product=HEAT repeat-containing protein | transcript_product=HEAT repeat-containing protein | location=TGGT1_chrVIII:1475035-1486295(-) | protein_length=1169 | sequence_SO=chromosome | SO=protein_coding | is_pseudo=false	0	114.487	26	26	33	26	1169	128	5.01	91.03	0.999	0.999422	2955.6	2953	1.03	3.83	High	High	High	High	High	1
High	Master Protein	TGGT1_318310	transcript=TGGT1_318310-t26_1 | gene=TGGT1_318310 | organism=Toxoplasma_gondii_GT1 | gene_product=transketolase | transcript_product=transketolase | location=TGGT1_chrIV:1364235-1371398(-) | protein_length=699 | sequence_SO=chromosome | SO=protein_coding | is_pseudo=false	0	114.464	46	27	44	27	699	76.9	6.89	120.94	1.065	0.999422	5340	5688.1	4.46	5.76	High	High	High	High	High	1
High	Master Protein	TGGT1_245490	transcript=TGGT1_245490-t26_1 | gene=TGGT1_245490 | organism=Toxoplasma_gondii_GT1 | gene_product=microneme protein MIC8 | transcript_product=microneme protein MIC8 | location=TGGT1_chrXII:2242495-2244549(+) | protein_length=684 | sequence_SO=chromosome | SO=protein_coding | is_pseudo=false	0	114.303	43	26	50	26	684	74.5	5.43	145.78	0.933	0.999422	10380.8	9684.5	1.12	1.62	High	High	High	High	High	1
High	Master Protein	TGGT1_294620	transcript=TGGT1_294620-t26_1 | gene=TGGT1_294620 | organism=Toxoplasma_gondii_GT1 | gene_product=putative eukaryotic initiation factor-3, subunit 8 | transcript_product=putative eukaryotic initiation factor-3, subunit 8 | location=TGGT1_chrIa:989669-996523(-) | protein_length=971 | sequence_SO=chromosome | SO=protein_coding | is_pseudo=false	0	114.289	27	28	61	28	971	109.1	6.32	180.32	0.976	0.999422	14362.5	14011.7	3.1	3.84	High	High	High	High	High	1	Phospho [S287]
High	Master Protein	TGGT1_222860	transcript=TGGT1_222860-t26_1 | gene=TGGT1_222860 | organism=Toxoplasma_gondii_GT1 | gene_product=putative eukaryotic translation initiation factor | transcript_product=putative eukaryotic translation initiation factor | location=TGGT1_chrII:1241196-1252687(-) | protein_length=756 | sequence_SO=chromosome | SO=protein_coding | is_pseudo=false	0	114.082	46	30	54	30	756	88.3	5.5	164.83	0.997	0.999422	11451.8	11411.8	2.14	3.97	High	High	High	High	High	1	Phospho [Y647]
High	Master Protein	TGGT1_254940	transcript=TGGT1_254940-t26_1 | gene=TGGT1_254940 | organism=Toxoplasma_gondii_GT1 | gene_product=MIF4G domain-containing protein | transcript_product=MIF4G domain-containing protein | location=TGGT1_chrIII:2027943-2043635(+) | protein_length=3756 | sequence_SO=chromosome | SO=protein_coding | is_pseudo=false	0	113.154	13	41	49	41	3756	384.6	6.87	95.16	1.062	0.999422	4454.8	4730.9	1.23	5.39	High	High	High	High	High	1	Phospho [T2689]
High	Master Protein	TGGT1_208370	transcript=TGGT1_208370-t26_1 | gene=TGGT1_208370 | organism=Toxoplasma_gondii_GT1 | gene_product=putative myosin heavy chain | transcript_product=putative myosin heavy chain | location=TGGT1_chrIb:652389-657163(+) | protein_length=1124 | sequence_SO=chromosome | SO=protein_coding | is_pseudo=false	0	112.77	29	30	48	30	1124	124.7	6.29	114.02	1.02	0.999422	3800.1	3874.8	1.91	3.85	High	High	High	High	High	1	Phospho [S1054; S1106]
High	Master Protein	TGGT1_248740	transcript=TGGT1_248740-t26_1 | gene=TGGT1_248740 | organism=Toxoplasma_gondii_GT1 | gene_product=hypothetical protein | transcript_product=hypothetical protein | location=TGGT1_chrXII:4066708-4074096(-) | protein_length=1283 | sequence_SO=chromosome | SO=protein_coding | is_pseudo=false	0	111.486	24	33	50	33	1283	140	8.44	106.53	1.037	0.999422	11669.4	12103.9	4.47	6.9	High	High	High	High	High	1	Phospho [S905]
High	Master Protein	TGGT1_209030	transcript=TGGT1_209030-t26_1 | gene=TGGT1_209030 | organism=Toxoplasma_gondii_GT1 | gene_product=actin ACT1 | transcript_product=actin ACT1 | location=TGGT1_chrIb:1014618-1016180(+) | protein_length=376 | sequence_SO=chromosome | SO=protein_coding | is_pseudo=false	0	111.467	52	20	95	17	376	41.9	5.16	256.34	0.973	0.999422	25313.3	24627.6	1.19	0.82	High	High	High	High	High	1
High	Master Protein	TGGT1_226660	transcript=TGGT1_226660-t26_1 | gene=TGGT1_226660 | organism=Toxoplasma_gondii_GT1 | gene_product=hypothetical protein | transcript_product=hypothetical protein | location=TGGT1_chrX:1361506-1380909(+) | protein_length=3736 | sequence_SO=chromosome | SO=protein_coding | is_pseudo=false	0	111.419	12	33	36	33	3736	389.6	5.53	85.14	1.079	0.999422	2947.8	3180.8	5.41	15.11	High	High	High	High	High	1	Phospho [S1986]
High	Master Protein	TGGT1_315270	transcript=TGGT1_315270-t26_1 | gene=TGGT1_315270 | organism=Toxoplasma_gondii_GT1 | gene_product=hypothetical protein | transcript_product=hypothetical protein | location=TGGT1_chrXI:4558433-4565813(-) | protein_length=780 | sequence_SO=chromosome | SO=protein_coding | is_pseudo=false	0	111.398	41	26	40	26	780	84.5	5.24	98.66	1.052	0.999422	7021	7384.1	0.98	4.59	High	High	High	High	High	1	Phospho [S323]
High	Master Protein	TGGT1_321620	transcript=TGGT1_321620-t26_1 | gene=TGGT1_321620 | organism=Toxoplasma_gondii_GT1 | gene_product=dynamin-related protein DRPB | transcript_product=dynamin-related protein DRPB | location=TGGT1_chrIb:1696372-1706596(+) | protein_length=860 | sequence_SO=chromosome | SO=protein_coding | is_pseudo=false	0	111.265	36	31	58	31	860	95.9	6.3	154.55	0.972	0.999422	12224.9	11885.3	3.63	0.78	High	High	High	High	High	1
High	Master Protein	TGGT1_273560	transcript=TGGT1_273560-t26_1 | gene=TGGT1_273560 | organism=Toxoplasma_gondii_GT1 | gene_product=putative kinesin heavy chain | transcript_product=putative kinesin heavy chain | location=TGGT1_chrVIII:3381230-3400326(-) | protein_length=1641 | sequence_SO=chromosome | SO=protein_coding | is_pseudo=false	0	111.206	25	37	50	37	1641	181.3	6.4	107.65	1.066	0.999422	9194.6	9799.3	4.66	8.3	High	High	High	High	High	1	Phospho [S570; S756]
High	Master Protein	TGGT1_314100	transcript=TGGT1_314100-t26_1 | gene=TGGT1_314100 | organism=Toxoplasma_gondii_GT1 | gene_product=tetratricopeptide repeat-containing protein | transcript_product=tetratricopeptide repeat-containing protein | location=TGGT1_chrXI:3881643-3887836(+) | protein_length=580 | sequence_SO=chromosome | SO=protein_coding | is_pseudo=false	0	111.072	49	25	42	25	580	64.2	5.38	120.96	0.967	0.999422	7416.6	7170	1.31	4.08	High	High	High	High	High	1
High	Master Protein	TGGT1_214260	transcript=TGGT1_214260-t26_1 | gene=TGGT1_214260 | organism=Toxoplasma_gondii_GT1 | gene_product=putative alpha-glucan water dikinase 1 | transcript_product=putative alpha-glucan water dikinase 1 | location=TGGT1_chrX:6069350-6083963(+) | protein_length=1715 | sequence_SO=chromosome | SO=protein_coding | is_pseudo=false	0	110.608	21	26	31	26	1715	191.4	6.13	90.79	0.915	0.999422	1674.2	1531.3	6.34	7.01	High	High	High	High	High	1
High	Master Protein	TGGT1_287500	transcript=TGGT1_287500-t26_1 | gene=TGGT1_287500 | organism=Toxoplasma_gondii_GT1 | gene_product=putative T complex chaperonin | transcript_product=putative T complex chaperonin | location=TGGT1_chrV:438209-443517(-) | protein_length=556 | sequence_SO=chromosome | SO=protein_coding | is_pseudo=false	0	110.242	53	26	49	26	556	59.3	7.5	123.28	1	0.999422	14908.5	14904.5	1.72	3.49	High	High	High	High	High	1
High	Master Protein	TGGT1_206510	transcript=TGGT1_206510-t26_1 | gene=TGGT1_206510 | organism=Toxoplasma_gondii_GT1 | gene_product=toxolysin TLN4 | transcript_product=toxolysin TLN4 | location=TGGT1_chrVIIa:879451-893239(+) | protein_length=2435 | sequence_SO=chromosome | SO=protein_coding | is_pseudo=false	0	109.437	15	35	47	35	2435	256.7	5.43	105.41	0.897	0.999422	5019.7	4500.6	2.72	5.48	High	High	High	High	High	1
High	Master Protein	TGGT1_205440	transcript=TGGT1_205440-t26_1 | gene=TGGT1_205440 | organism=Toxoplasma_gondii_GT1 | gene_product=CCT chaperonin gamma subunit | transcript_product=CCT chaperonin gamma subunit | location=TGGT1_chrVIIa:1309659-1315491(+) | protein_length=556 | sequence_SO=chromosome | SO=protein_coding | is_pseudo=false	0	109.32	42	28	56	28	556	60.7	5.94	148.73	0.973	0.999422	21156.5	20590.2	0.28	1.86	High	High	High	High	High	1
High	Master Protein	TGGT1_305860	transcript=TGGT1_305860-t26_1 | gene=TGGT1_305860 | organism=Toxoplasma_gondii_GT1 | gene_product=calcium-dependent protein kinase CDPK3 | transcript_product=calcium-dependent protein kinase CDPK3 | location=TGGT1_chrIX:5409701-5417293(+) | protein_length=537 | sequence_SO=chromosome | SO=protein_coding | is_pseudo=false	0	108.942	54	27	42	24	537	60.4	6.4	119.13	1.015	0.999422	6086.5	6178.9	3.37	2.72	High	High	High	High	High	1
High	Master Protein	TGGT1_244690	transcript=TGGT1_244690-t26_1 | gene=TGGT1_244690 | organism=Toxoplasma_gondii_GT1 | gene_product=hypothetical protein | transcript_product=hypothetical protein | location=TGGT1_chrVI:3366510-3368381(+) | protein_length=623 | sequence_SO=chromosome | SO=protein_coding | is_pseudo=false	0	108.829	52	26	38	26	623	65	5.94	100.16	1.047	0.999422	4440.6	4649	1.84	2.06	High	High	High	High	High	1
High	Master Protein	TGGT1_205010	transcript=TGGT1_205010-t26_1 | gene=TGGT1_205010 | organism=Toxoplasma_gondii_GT1 | gene_product=putative U2 small nuclear ribonucleoprotein family protein | transcript_product=putative U2 small nuclear ribonucleoprotein family protein | location=TGGT1_chrVIIa:1582142-1590578(-) | protein_length=1386 | sequence_SO=chromosome | SO=protein_coding | is_pseudo=false	0	108.807	22	29	41	28	1386	150.7	5.95	99.69	1.01	0.999422	7478.9	7557.5	3.37	7.93	High	High	High	High	High	1
High	Master Protein	TGGT1_203310	transcript=TGGT1_203310-t26_1 | gene=TGGT1_203310 | organism=Toxoplasma_gondii_GT1 | gene_product=dense granule protein GRA7 | transcript_product=dense granule protein GRA7 | location=TGGT1_chrVIIa:2502941-2503651(+) | protein_length=236 | sequence_SO=chromosome | SO=protein_coding | is_pseudo=false	0	108.607	58	14	41	14	236	25.8	5.22	138.81	1.28	0.999422	6673.7	8544.6	1.76	11	High	High	High	High	High	1	Phospho [S227]
High	Master Protein	TGGT1_308810B	transcript=TGGT1_308810B-t26_1 | gene=TGGT1_308810B | organism=Toxoplasma_gondii_GT1 | gene_product=rhoptry neck protein RON9 | transcript_product=rhoptry neck protein RON9 | location=TGGT1_chrXI:240636-248425(+) | protein_length=1086 | sequence_SO=chromosome | SO=protein_coding | is_pseudo=false	0	108.473	36	23	33	18	1086	115.1	4.44	89.91	1.043	0.999422	2076.5	2165.7	5.32	10.3	High	High	High	High	High	1
High	Master Protein	TGGT1_289650	transcript=TGGT1_289650-t26_1 | gene=TGGT1_289650 | organism=Toxoplasma_gondii_GT1 | gene_product=PEP-carboxykinase I | transcript_product=PEP-carboxykinase I | location=TGGT1_chrIX:3173228-3176423(+) | protein_length=677 | sequence_SO=chromosome | SO=protein_coding | is_pseudo=false	0	108.009	34	22	59	22	677	75.3	8.15	162.3	0.931	0.999422	17690.9	16478.3	1.45	4.73	High	High	High	High	High	1
High	Master Protein	TGGT1_243960	transcript=TGGT1_243960-t26_1 | gene=TGGT1_243960 | organism=Toxoplasma_gondii_GT1 | gene_product=nuclear transport factor 2 (ntf2) domain-containing protein | transcript_product=nuclear transport factor 2 (ntf2) domain-containing protein | location=TGGT1_chrVI:2828443-2833407(-) | protein_length=797 | sequence_SO=chromosome | SO=protein_coding | is_pseudo=false	0	107.831	35	25	46	25	797	84.1	9.04	115.98	1.046	0.999422	9299	9727.6	3.61	7.15	High	High	High	High	High	1	Phospho [S343]
High	Master Protein	TGGT1_221870	transcript=TGGT1_221870-t26_1 | gene=TGGT1_221870 | organism=Toxoplasma_gondii_GT1 | gene_product=hypothetical protein | transcript_product=hypothetical protein | location=TGGT1_chrII:627827-634682(+) | protein_length=1373 | sequence_SO=chromosome | SO=protein_coding | is_pseudo=false	0	107.81	23	23	33	23	1373	144	5.91	92.29	0.989	0.999422	2766.2	2735.3	4.18	6.64	High	High	High	High	High	1
High	Master Protein	TGGT1_294800B	transcript=TGGT1_294800B-t26_1 | gene=TGGT1_294800B | organism=Toxoplasma_gondii_GT1 | gene_product=putative elongation factor 1-alpha (EF-1-ALPHA) | transcript_product=putative elongation factor 1-alpha (EF-1-ALPHA) | location=TGGT1_chrIa:1133102-1134034(-) | protein_length=310 | sequence_SO=chromosome | SO=protein_coding | is_pseudo=false	0	107.788	69	23	130	4	310	33.7	9.04	305.13	1.003	0.999422	20951.4	21020.6	2.78	7.5	High	High	High	High	High	1
High	Master Protein	TGGT1_238040A	transcript=TGGT1_238040A-t26_1 | gene=TGGT1_238040A | organism=Toxoplasma_gondii_GT1 | gene_product=protein disulfide-isomerase domain-containing protein | transcript_product=protein disulfide-isomerase domain-containing protein | location=TGGT1_chrVI:19741-27980(-) | protein_length=1139 | sequence_SO=chromosome | SO=protein_coding | is_pseudo=false	0	107.699	28	28	34	24	1139	126.1	8.68	93.11	1.007	0.999422	2889.7	2910.4	3.05	6.54	High	High	High	High	High	1
High	Master Protein	TGGT1_294898	transcript=TGGT1_294898-t26_1 | gene=TGGT1_294898 | organism=Toxoplasma_gondii_GT1 | gene_product=tetratricopeptide repeat-containing protein | transcript_product=tetratricopeptide repeat-containing protein | location=TGGT1_chrIa:1236755-1244990(-) | protein_length=827 | sequence_SO=chromosome | SO=protein_coding | is_pseudo=false	0	107.407	38	27	38	27	827	88.6	5.29	105.54	0.975	0.999422	5807.5	5663.1	2.22	2.59	High	High	High	High	High	1	Met-loss [N-Term]
High	Master Protein	TGGT1_308090	transcript=TGGT1_308090-t26_1 | gene=TGGT1_308090 | organism=Toxoplasma_gondii_GT1 | gene_product=rhoptry protein ROP5 | transcript_product=rhoptry protein ROP5 | location=AAQM03000031:206-1855(-) | protein_length=549 | sequence_SO=contig | SO=protein_coding | is_pseudo=false	0	107.39	50	22	73	11	549	60.7	9.25	219.72	1.069	0.999422	11257.8	12038.8	2.28	7.56	High	High	High	High	High	1
High	Master Protein	TGGT1_360830	transcript=TGGT1_360830-t26_1 | gene=TGGT1_360830 | organism=Toxoplasma_gondii_GT1 | gene_product=nucleoside-triphosphatase | transcript_product=nucleoside-triphosphatase | location=AAQM03000066:41-1153(+) | protein_length=370 | sequence_SO=contig | SO=protein_coding | is_pseudo=false	0	107.299	73	19	54	6	370	40.5	5.22	128.97	1.17	0.999422	2192	2565.5	5.15	4.57	High	High	High	High	High	1
High	Master Protein	TGGT1_247550	transcript=TGGT1_247550-t26_1 | gene=TGGT1_247550 | organism=Toxoplasma_gondii_GT1 | gene_product=heat shock protein HSP60 | transcript_product=heat shock protein HSP60 | location=TGGT1_chrXII:3342084-3346052(-) | protein_length=575 | sequence_SO=chromosome | SO=protein_coding | is_pseudo=false	0	107.256	51	25	54	25	575	60.9	5.97	154.15	0.943	0.999422	18808.3	17743.9	3.46	4.94	High	High	High	High	High	1
High	Master Protein	TGGT1_289690	transcript=TGGT1_289690-t26_1 | gene=TGGT1_289690 | organism=Toxoplasma_gondii_GT1 | gene_product=glyceraldehyde-3-phosphate dehydrogenase GAPDH1 | transcript_product=glyceraldehyde-3-phosphate dehydrogenase GAPDH1 | location=TGGT1_chrIX:3189155-3191218(-) | protein_length=489 | sequence_SO=chromosome | SO=protein_coding | is_pseudo=false	0	107.127	50	21	99	19	489	53.3	8.31	257.37	1.085	0.999422	36740.1	39876.1	8.51	17.07	High	High	High	High	High	1
High	Master Protein	TGGT1_204130	transcript=TGGT1_204130-t26_1 | gene=TGGT1_204130 | organism=Toxoplasma_gondii_GT1 | gene_product=perforin-like protein PLP1 | transcript_product=perforin-like protein PLP1 | location=TGGT1_chrVIIa:1864038-1872889(-) | protein_length=1161 | sequence_SO=chromosome | SO=protein_coding | is_pseudo=false	0	107.127	26	24	37	24	1161	125.4	6.43	112.72	0.895	0.999422	4241	3795.5	3.59	5.06	High	High	High	High	High	1
High	Master Protein	TGGT1_266990	transcript=TGGT1_266990-t26_1 | gene=TGGT1_266990 | organism=Toxoplasma_gondii_GT1 | gene_product=beta-COP | transcript_product=beta-COP | location=TGGT1_chrIX:687782-698362(+) | protein_length=1103 | sequence_SO=chromosome | SO=protein_coding | is_pseudo=false	0	107.118	28	30	44	30	1103	121.9	6.61	88.8	0.988	0.999422	5450.3	5384.9	4.16	7.38	High	High	High	High	High	1	Phospho [S258; S266]
High	Master Protein	TGGT1_314410	transcript=TGGT1_314410-t26_1 | gene=TGGT1_314410 | organism=Toxoplasma_gondii_GT1 | gene_product=putative aquarius | transcript_product=putative aquarius | location=TGGT1_chrXI:4032614-4045800(+) | protein_length=2247 | sequence_SO=chromosome | SO=protein_coding | is_pseudo=false	0	106.406	17	29	31	29	2247	250.5	6.21	80.19	1.041	0.999422	2999.5	3122.2	2.51	8.47	High	High	High	High	High	1
High	Master Protein	TGGT1_223540	transcript=TGGT1_223540-t26_1 | gene=TGGT1_223540 | organism=Toxoplasma_gondii_GT1 | gene_product=importin-beta N-terminal domain-containing protein | transcript_product=importin-beta N-terminal domain-containing protein | location=TGGT1_chrX:3650759-3662029(-) | protein_length=1095 | sequence_SO=chromosome | SO=protein_coding | is_pseudo=false	0	106.238	31	25	36	25	1095	122.1	4.77	106.98	1.009	0.999422	3522.5	3554.7	0.29	3.37	High	High	High	High	High	1
High	Master Protein	TGGT1_221470	transcript=TGGT1_221470-t26_1 | gene=TGGT1_221470 | organism=Toxoplasma_gondii_GT1 | gene_product=hypothetical protein | transcript_product=hypothetical protein | location=TGGT1_chrII:360683-367434(+) | protein_length=552 | sequence_SO=chromosome | SO=protein_coding | is_pseudo=false	0	106.209	50	24	42	24	552	61.6	6.18	108.1	0.977	0.999422	11712.3	11443	0.48	6.18	High	High	High	High	High	1	Phospho [T378]
High	Master Protein	TGGT1_226730	transcript=TGGT1_226730-t26_1 | gene=TGGT1_226730 | organism=Toxoplasma_gondii_GT1 | gene_product=aconitate hydratase ACN/IRP | transcript_product=aconitate hydratase ACN/IRP | location=TGGT1_chrX:1308814-1316049(-) | protein_length=1055 | sequence_SO=chromosome | SO=protein_coding | is_pseudo=false	0	105.938	29	31	51	31	1055	114.8	8.37	139.09	0.95	0.999422	21353.9	20295.6	0.48	3.07	High	High	High	High	High	1
High	Master Protein	TGGT1_273520	transcript=TGGT1_273520-t26_1 | gene=TGGT1_273520 | organism=Toxoplasma_gondii_GT1 | gene_product=PCI domain-containing protein | transcript_product=PCI domain-containing protein | location=TGGT1_chrVIII:3416534-3423842(+) | protein_length=601 | sequence_SO=chromosome | SO=protein_coding | is_pseudo=false	0	105.703	41	24	40	24	601	67.3	6.73	119.41	0.966	0.999422	11537.1	11145	0.22	1.55	High	High	High	High	High	1	Met-loss+Acetyl [N-Term]
High	Master Protein	TGGT1_310150	transcript=TGGT1_310150-t26_1 | gene=TGGT1_310150 | organism=Toxoplasma_gondii_GT1 | gene_product=AMP-binding enzyme domain-containing protein | transcript_product=AMP-binding enzyme domain-containing protein | location=TGGT1_chrXI:1055873-1060273(-) | protein_length=866 | sequence_SO=chromosome | SO=protein_coding | is_pseudo=false	0	105.703	35	28	36	28	866	95.9	7.24	99.88	1.011	0.999422	6600	6673.5	3.14	7.5	High	High	High	High	High	1
High	Master Protein	TGGT1_207620	transcript=TGGT1_207620-t26_1 | gene=TGGT1_207620 | organism=Toxoplasma_gondii_GT1 | gene_product=pyridine nucleotide-disulfide oxidoreductase domain-containing protein | transcript_product=pyridine nucleotide-disulfide oxidoreductase domain-containing protein | location=TGGT1_chrIb:171089-178693(-) | protein_length=664 | sequence_SO=chromosome | SO=protein_coding | is_pseudo=false	0	105.354	48	27	49	27	664	71.2	8.98	125.34	1.007	0.999422	12844.3	12934.3	4.59	7.21	High	High	High	High	High	1
High	Master Protein	TGGT1_313370	transcript=TGGT1_313370-t26_1 | gene=TGGT1_313370 | organism=Toxoplasma_gondii_GT1 | gene_product=hypothetical protein | transcript_product=hypothetical protein | location=TGGT1_chrXI:3281764-3287206(+) | protein_length=1687 | sequence_SO=chromosome | SO=protein_coding | is_pseudo=false	0	105.175	21	25	38	25	1687	174.5	7.69	80.22	1.025	0.999422	2426.3	2487.6	0.15	3.06	High	High	High	High	High	1
High	Master Protein	TGGT1_230210	transcript=TGGT1_230210-t26_1 | gene=TGGT1_230210 | organism=Toxoplasma_gondii_GT1 | gene_product=alveolin domain containing intermediate filament IMC10 | transcript_product=alveolin domain containing intermediate filament IMC10 | location=TGGT1_chrVIII:682439-685345(+) | protein_length=560 | sequence_SO=chromosome | SO=protein_coding | is_pseudo=false	0	104.978	42	19	46	18	560	61.1	4.79	136.72	1.047	0.999422	7007.8	7335.7	3.78	7.71	High	High	High	High	High	1	Phospho [T65; S548]
High	Master Protein	TGGT1_244200	transcript=TGGT1_244200-t26_1 | gene=TGGT1_244200 | organism=Toxoplasma_gondii_GT1 | gene_product=putative 2-oxoglutarate dehydrogenase e1 component, mitochondrial precursor | transcript_product=putative 2-oxoglutarate dehydrogenase e1 component, mitochondrial precursor | location=TGGT1_chrVI:3022117-3029688(-) | protein_length=1116 | sequence_SO=chromosome | SO=protein_coding | is_pseudo=false	0	104.888	25	21	36	21	1116	124.2	7.11	106.02	0.964	0.999422	6859.7	6612.8	4.85	5.62	High	High	High	High	High	1
High	Master Protein	TGGT1_263060	transcript=TGGT1_263060-t26_1 | gene=TGGT1_263060 | organism=Toxoplasma_gondii_GT1 | gene_product=Proteasome/cyclosome repeat-containing protein | transcript_product=Proteasome/cyclosome repeat-containing protein | location=TGGT1_chrVIIb:808221-820240(-) | protein_length=988 | sequence_SO=chromosome | SO=protein_coding | is_pseudo=false	0	104.519	29	25	34	25	988	107.1	5.25	91.62	1.039	0.999422	3240.6	3366.1	0.79	1.06	High	High	High	High	High	1
High	Master Protein	TGGT1_310080	transcript=TGGT1_310080-t26_1 | gene=TGGT1_310080 | organism=Toxoplasma_gondii_GT1 | gene_product=AMP-binding enzyme domain-containing protein | transcript_product=AMP-binding enzyme domain-containing protein | location=TGGT1_chrXI:1008086-1011664(-) | protein_length=789 | sequence_SO=chromosome | SO=protein_coding | is_pseudo=false	0	104.391	31	22	31	22	789	87.8	5.6	102.74	0.91	0.999422	11567.1	10531.2	4.11	9.14	High	High	High	High	High	1
High	Master Protein	TGGT1_249180	transcript=TGGT1_249180-t26_1 | gene=TGGT1_249180 | organism=Toxoplasma_gondii_GT1 | gene_product=bifunctional dihydrofolate reductase-thymidylate synthase | transcript_product=bifunctional dihydrofolate reductase-thymidylate synthase | location=TGGT1_chrXII:4294324-4300363(-) | protein_length=610 | sequence_SO=chromosome | SO=protein_coding | is_pseudo=false	0	104.278	48	24	40	24	610	68.7	7.24	115.09	1.02	0.999422	5930.8	6047.5	3.26	9.85	High	High	High	High	High	1
High	Master Protein	TGGT1_227360	transcript=TGGT1_227360-t26_1 | gene=TGGT1_227360 | organism=Toxoplasma_gondii_GT1 | gene_product=ribosomal protein RPL3 | transcript_product=ribosomal protein RPL3 | location=TGGT1_chrX:901297-903989(-) | protein_length=389 | sequence_SO=chromosome | SO=protein_coding | is_pseudo=false	0	104.259	53	25	62	25	389	44	10.3	135.81	0.942	0.999422	30717.2	28939.3	2.65	5.25	High	High	High	High	High	1
High	Master Protein	TGGT1_206670	transcript=TGGT1_206670-t26_1 | gene=TGGT1_206670 | organism=Toxoplasma_gondii_GT1 | gene_product=hypothetical protein | transcript_product=hypothetical protein | location=TGGT1_chrVIIa:705099-714174(-) | protein_length=2072 | sequence_SO=chromosome | SO=protein_coding | is_pseudo=false	0	104.217	16	28	39	27	2072	218.3	5.41	110.66	1.069	0.999422	3987.3	4263.4	3.51	7.05	High	High	High	High	High	1
High	Master Protein	TGGT1_292920	transcript=TGGT1_292920-t26_1 | gene=TGGT1_292920 | organism=Toxoplasma_gondii_GT1 | gene_product=putative heat shock protein 75 | transcript_product=putative heat shock protein 75 | location=TGGT1_chrIa:3979-11415(+) | protein_length=861 | sequence_SO=chromosome | SO=protein_coding | is_pseudo=false	0	104.155	33	27	43	27	861	95.1	6.13	123.1	0.967	0.999422	8280	8006.2	0.47	1.49	High	High	High	High	High	1
High	Master Protein	TGGT1_215040	transcript=TGGT1_215040-t26_1 | gene=TGGT1_215040 | organism=Toxoplasma_gondii_GT1 | gene_product=HEAT repeat-containing protein | transcript_product=HEAT repeat-containing protein | location=TGGT1_chrX:6593584-6609735(-) | protein_length=1697 | sequence_SO=chromosome | SO=protein_coding | is_pseudo=false	0	104.109	25	30	31	30	1697	181.8	5.3	71.28	0.995	0.999422	1604.2	1595.6	0.02	0.88	High	High	High	High	High	1
High	Master Protein	TGGT1_255190	transcript=TGGT1_255190-t26_1 | gene=TGGT1_255190 | organism=Toxoplasma_gondii_GT1 | gene_product=myosin C | transcript_product=myosin C | location=TGGT1_chrVIIb:4925758-4933694(+) | protein_length=1171 | sequence_SO=chromosome | SO=protein_coding | is_pseudo=false	0	103.979	26	30	39	29	1171	132.6	7.91	95.09	1.05	0.999422	7628.5	8009.2	0.83	3.8	High	High	High	High	High	1
High	Master Protein	TGGT1_280560	transcript=TGGT1_280560-t26_1 | gene=TGGT1_280560 | organism=Toxoplasma_gondii_GT1 | gene_product=selenide, water dikinase | transcript_product=selenide, water dikinase | location=TGGT1_chrVIIa:275729-285116(-) | protein_length=1298 | sequence_SO=chromosome | SO=protein_coding | is_pseudo=false	0	103.884	24	28	42	28	1298	137.8	7.01	94.43	1.098	0.999422	2566.9	2818.5	2.58	7.91	High	High	High	High	High	1
High	Master Protein	TGGT1_268835	transcript=TGGT1_268835-t26_1 | gene=TGGT1_268835 | organism=Toxoplasma_gondii_GT1 | gene_product=hypothetical protein | transcript_product=hypothetical protein | location=TGGT1_chrVIII:6256688-6265329(+) | protein_length=669 | sequence_SO=chromosome | SO=protein_coding | is_pseudo=false	0	103.408	38	20	38	20	669	76	6.83	127.49	1.049	0.999422	6616.8	6938.8	1.44	5.11	High	High	High	High	High	1
High	Master Protein	TGGT1_204160	transcript=TGGT1_204160-t26_1 | gene=TGGT1_204160 | organism=Toxoplasma_gondii_GT1 | gene_product=GYF domain-containing protein | transcript_product=GYF domain-containing protein | location=TGGT1_chrVIIa:1837535-1846323(-) | protein_length=1797 | sequence_SO=chromosome | SO=protein_coding | is_pseudo=false	0	103.36	18	26	28	26	1797	187.4	7.25	82.72	1.021	0.999422	2105.2	2148.6	0.78	2.09	High	High	High	High	High	1
High	Master Protein	TGGT1_236040	transcript=TGGT1_236040-t26_1 | gene=TGGT1_236040 | organism=Toxoplasma_gondii_GT1 | gene_product=fructose-1,6-bisphosphate aldolase | transcript_product=fructose-1,6-bisphosphate aldolase | location=TGGT1_chrX:5139351-5141389(+) | protein_length=433 | sequence_SO=chromosome | SO=protein_coding | is_pseudo=false	0	103.035	40	22	87	22	433	46.9	8.82	234.91	0.998	0.999422	33421.6	33365.9	4.57	8.69	High	High	High	High	High	1
High	Master Protein	TGGT1_221670	transcript=TGGT1_221670-t26_1 | gene=TGGT1_221670 | organism=Toxoplasma_gondii_GT1 | gene_product=transcriptional elongation factor FACT140 | transcript_product=transcriptional elongation factor FACT140 | location=TGGT1_chrII:521099-534404(-) | protein_length=1198 | sequence_SO=chromosome | SO=protein_coding | is_pseudo=false	0	102.898	25	29	43	29	1198	134.5	5.21	103.94	0.983	0.999422	7244.5	7123.5	1.47	1.88	High	High	High	High	High	1
High	Master Protein	TGGT1_224060	transcript=TGGT1_224060-t26_1 | gene=TGGT1_224060 | organism=Toxoplasma_gondii_GT1 | gene_product=putative thioredoxin | transcript_product=putative thioredoxin | location=TGGT1_chrX:3262854-3264722(-) | protein_length=622 | sequence_SO=chromosome | SO=protein_coding | is_pseudo=false	0	102.893	41	23	34	23	622	68.9	6.7	118.76	0.979	0.999422	10760.5	10532.2	6.27	12.35	High	High	High	High	High	1
High	Master Protein	TGGT1_290160	transcript=TGGT1_290160-t26_1 | gene=TGGT1_290160 | organism=Toxoplasma_gondii_GT1 | gene_product=putative sortilin | transcript_product=putative sortilin | location=TGGT1_chrIX:3410442-3420211(-) | protein_length=1033 | sequence_SO=chromosome | SO=protein_coding | is_pseudo=false	0	102.693	28	27	56	27	1033	113.5	6.67	135.1	0.987	0.999422	9683.4	9559.2	1.01	2.66	High	High	High	High	High	1
High	Master Protein	TGGT1_300140	transcript=TGGT1_300140-t26_1 | gene=TGGT1_300140 | organism=Toxoplasma_gondii_GT1 | gene_product=putative elongation factor 1-gamma | transcript_product=putative elongation factor 1-gamma | location=TGGT1_chrXII:146844-149444(+) | protein_length=394 | sequence_SO=chromosome | SO=protein_coding | is_pseudo=false	0	102.569	57	20	49	20	394	44	6.3	145.7	0.946	0.999422	27079.8	25619	0.44	0.51	High	High	High	High	High	1
High	Master Protein	TGGT1_273460	transcript=TGGT1_273460-t26_1 | gene=TGGT1_273460 | organism=Toxoplasma_gondii_GT1 | gene_product=eukaryotic translation initiation factor 3 subunit 6 interacting protein | transcript_product=eukaryotic translation initiation factor 3 subunit 6 interacting protein | location=TGGT1_chrVIII:3489847-3495730(-) | protein_length=639 | sequence_SO=chromosome | SO=protein_coding | is_pseudo=false	0	102.351	42	25	44	25	639	75	5.71	135.73	0.95	0.999422	10414.7	9892.9	6.01	11.58	High	High	High	High	High	1	Phospho [S41]
High	Master Protein	TGGT1_309752	transcript=TGGT1_309752-t26_1 | gene=TGGT1_309752 | organism=Toxoplasma_gondii_GT1 | gene_product=putative succinate-Coenzyme A ligase, beta subunit | transcript_product=putative succinate-Coenzyme A ligase, beta subunit | location=TGGT1_chrXI:749202-752425(+) | protein_length=498 | sequence_SO=chromosome | SO=protein_coding | is_pseudo=false	0	102.08	49	24	55	24	498	53.4	6.48	151.32	0.987	0.999422	17380.9	17149.5	7.93	9.04	High	High	High	High	High	1
High	Master Protein	TGGT1_314970	transcript=TGGT1_314970-t26_1 | gene=TGGT1_314970 | organism=Toxoplasma_gondii_GT1 | gene_product=root hair defective 3 gtp-binding protein (rhd3) protein | transcript_product=root hair defective 3 gtp-binding protein (rhd3) protein | location=TGGT1_chrXI:4386163-4399801(-) | protein_length=893 | sequence_SO=chromosome | SO=protein_coding | is_pseudo=false	0	101.992	27	21	29	21	893	98	5.88	83.69	1.03	0.999422	3713.5	3824.8	0.09	4.07	High	High	High	High	High	1
High	Master Protein	TGGT1_219320	transcript=TGGT1_219320-t26_1 | gene=TGGT1_219320 | organism=Toxoplasma_gondii_GT1 | gene_product=acid phosphatase GAP50 | transcript_product=acid phosphatase GAP50 | location=TGGT1_chrXII:907511-910397(-) | protein_length=431 | sequence_SO=chromosome | SO=protein_coding | is_pseudo=false	0	101.913	41	16	76	16	431	46.6	6.95	229.46	1.01	0.999422	25637.8	25893.4	1.68	5.05	High	High	High	High	High	1
High	None	TGGT1_359490	transcript=TGGT1_359490-t26_1 | gene=TGGT1_359490 | organism=Toxoplasma_gondii_GT1 | gene_product=elongation factor 1-alpha | transcript_product=elongation factor 1-alpha | location=AAQM03000543:18-874(-) | protein_length=285 | sequence_SO=contig | SO=protein_coding | is_pseudo=false	0	101.365	73	22	122	4	285	31.1	8.35	292.52	1.003	0.999422	20951.4	21020.6	2.78	7.5	High	High	High	High	High	1
High	Master Protein	TGGT1_247760	transcript=TGGT1_247760-t26_1 | gene=TGGT1_247760 | organism=Toxoplasma_gondii_GT1 | gene_product=AMP-binding enzyme domain-containing protein | transcript_product=AMP-binding enzyme domain-containing protein | location=TGGT1_chrXII:3496035-3507081(-) | protein_length=793 | sequence_SO=chromosome | SO=protein_coding | is_pseudo=false	0	100.575	41	26	31	26	793	86.9	6.7	93.38	0.993	0.999422	5643.1	5603.5	1.7	4.28	High	High	High	High	High	1
High	Master Protein	TGGT1_273870	transcript=TGGT1_273870-t26_1 | gene=TGGT1_273870 | organism=Toxoplasma_gondii_GT1 | gene_product=SWI2/SNF2 ISWI-like (AT hook) | transcript_product=SWI2/SNF2 ISWI-like (AT hook) | location=TGGT1_chrVIII:3198884-3213308(+) | protein_length=1556 | sequence_SO=chromosome | SO=protein_coding | is_pseudo=false	0	100.54	20	24	34	24	1556	175.1	5.27	86.33	1.001	0.999422	2709.6	2711.4	1.53	1.63	High	High	High	High	High	1
High	Master Protein	TGGT1_206470	transcript=TGGT1_206470-t26_1 | gene=TGGT1_206470 | organism=Toxoplasma_gondii_GT1 | gene_product=pyruvate dehydrogenase complex subunit PDH-E3II | transcript_product=pyruvate dehydrogenase complex subunit PDH-E3II | location=TGGT1_chrVIIa:922416-929013(+) | protein_length=519 | sequence_SO=chromosome | SO=protein_coding | is_pseudo=false	0	99.828	41	20	40	20	519	55.1	7.03	119.84	0.993	0.999422	7140	7090.1	2.46	2.75	High	High	High	High	High	1
High	Master Protein	TGGT1_320570	transcript=TGGT1_320570-t26_1 | gene=TGGT1_320570 | organism=Toxoplasma_gondii_GT1 | gene_product=putative elongation factor Tu | transcript_product=putative elongation factor Tu | location=TGGT1_chrIV:197431-203338(+) | protein_length=586 | sequence_SO=chromosome | SO=protein_coding | is_pseudo=false	0	99.115	40	27	49	27	586	63.5	6.05	120.32	1.028	0.999422	9041.4	9293.9	3.84	8.05	High	High	High	High	High	1
High	Master Protein	TGGT1_239820	transcript=TGGT1_239820-t26_1 | gene=TGGT1_239820 | organism=Toxoplasma_gondii_GT1 | gene_product=D-3-phosphoglycerate dehydrogenase | transcript_product=D-3-phosphoglycerate dehydrogenase | location=TGGT1_chrVI:931789-940557(-) | protein_length=604 | sequence_SO=chromosome | SO=protein_coding | is_pseudo=false	0	98.946	40	23	51	23	604	65.2	6.99	148.12	0.967	0.999422	10852	10497.2	1.58	1.47	High	High	High	High	High	1
High	Master Protein	TGGT1_249900	transcript=TGGT1_249900-t26_1 | gene=TGGT1_249900 | organism=Toxoplasma_gondii_GT1 | gene_product=putative adenine nucleotide translocator | transcript_product=putative adenine nucleotide translocator | location=TGGT1_chrXII:4873424-4874380(+) | protein_length=318 | sequence_SO=chromosome | SO=protein_coding | is_pseudo=false	0	98.817	62	20	58	20	318	35.2	9.74	133.14	0.928	0.999422	26997.3	25046.1	12.54	34.92	High	High	High	High	High	1	Met-loss [N-Term]
High	Master Protein	TGGT1_269950	transcript=TGGT1_269950-t26_1 | gene=TGGT1_269950 | organism=Toxoplasma_gondii_GT1 | gene_product=hypothetical protein | transcript_product=hypothetical protein | location=TGGT1_chrVIII:5501073-5504592(-) | protein_length=944 | sequence_SO=chromosome | SO=protein_coding | is_pseudo=false	0	98.745	35	26	43	26	944	104.6	5.73	88	1.203	0.999422	4674.9	5624.1	2.57	3.85	High	High	High	High	High	1
High	Master Protein	TGGT1_243250	transcript=TGGT1_243250-t26_1 | gene=TGGT1_243250 | organism=Toxoplasma_gondii_GT1 | gene_product=myosin H | transcript_product=myosin H | location=TGGT1_chrVI:2380998-2399536(-) | protein_length=1513 | sequence_SO=chromosome | SO=protein_coding | is_pseudo=false	0	98.469	23	28	38	27	1513	169.6	9.51	88.59	1.008	0.999422	2842.4	2865.2	2.22	5.35	High	High	High	High	High	1	Phospho [Y19; S20]
High	Master Protein	TGGT1_321680	transcript=TGGT1_321680-t26_1 | gene=TGGT1_321680 | organism=Toxoplasma_gondii_GT1 | gene_product=hypothetical protein | transcript_product=hypothetical protein | location=TGGT1_chrIb:1645852-1649258(-) | protein_length=372 | sequence_SO=chromosome | SO=protein_coding | is_pseudo=false	0	98.441	44	19	37	19	372	40.7	6.16	110	1.055	0.999422	4138.7	4365	9.13	9.12	High	High	High	High	High	1
High	Master Protein	TGGT1_216590	transcript=TGGT1_216590-t26_1 | gene=TGGT1_216590 | organism=Toxoplasma_gondii_GT1 | gene_product=HEAT repeat-containing protein | transcript_product=HEAT repeat-containing protein | location=TGGT1_chrXI:5982217-5988765(-) | protein_length=1010 | sequence_SO=chromosome | SO=protein_coding | is_pseudo=false	0	98.035	27	22	35	22	1010	111.1	5.14	98.07	1.04	0.999422	5457	5673.8	1.45	4.28	High	High	High	High	High	1
High	Master Protein	TGGT1_243710	transcript=TGGT1_243710-t26_1 | gene=TGGT1_243710 | organism=Toxoplasma_gondii_GT1 | gene_product=t-complex protein beta subunit | transcript_product=t-complex protein beta subunit | location=TGGT1_chrVI:2717493-2725570(+) | protein_length=568 | sequence_SO=chromosome | SO=protein_coding | is_pseudo=false	0	97.545	45	23	44	23	568	61.4	5.92	127.87	0.987	0.999422	8162.8	8059.2	4.67	9.59	High	High	High	High	High	1
High	Master Protein	TGGT1_253370	transcript=TGGT1_253370-t26_1 | gene=TGGT1_253370 | organism=Toxoplasma_gondii_GT1 | gene_product=hypothetical protein | transcript_product=hypothetical protein | location=TGGT1_chrIII:861500-883749(+) | protein_length=1981 | sequence_SO=chromosome | SO=protein_coding | is_pseudo=false	0	97.425	18	27	33	27	1981	216.3	7.25	77.35	1.062	0.999422	1895.1	2012.4	4	4.78	High	High	High	High	High	1	Phospho [S1896]
High	Master Protein	TGGT1_209160	transcript=TGGT1_209160-t26_1 | gene=TGGT1_209160 | organism=Toxoplasma_gondii_GT1 | gene_product=myristoyl CoA:protein N-myristoyltransferase | transcript_product=myristoyl CoA:protein N-myristoyltransferase | location=TGGT1_chrIb:1097244-1105321(-) | protein_length=463 | sequence_SO=chromosome | SO=protein_coding | is_pseudo=false	0	97.412	55	24	41	24	463	52.3	7.3	107.26	1.006	0.999422	5535	5569.4	0.24	3.18	High	High	High	High	High	1
High	Master Protein	TGGT1_320050	transcript=TGGT1_320050-t26_1 | gene=TGGT1_320050 | organism=Toxoplasma_gondii_GT1 | gene_product=ribosomal protein RPL5 | transcript_product=ribosomal protein RPL5 | location=TGGT1_chrIV:494655-497683(+) | protein_length=310 | sequence_SO=chromosome | SO=protein_coding | is_pseudo=false	0	97.325	57	21	49	21	310	35.3	9.88	124.56	1.029	0.999422	14968.4	15406.7	4.86	7.18	High	High	High	High	High	1
High	Master Protein	TGGT1_232710	transcript=TGGT1_232710-t26_1 | gene=TGGT1_232710 | organism=Toxoplasma_gondii_GT1 | gene_product=ribosomal protein RPS3A | transcript_product=ribosomal protein RPS3A | location=TGGT1_chrVIII:2231374-2232762(+) | protein_length=259 | sequence_SO=chromosome | SO=protein_coding | is_pseudo=false	0	97.293	55	21	45	21	259	29.4	9.57	130.6	0.941	0.999422	21519.7	20250.7	1.91	1.51	High	High	High	High	High	1
High	Master Protein	TGGT1_318710	transcript=TGGT1_318710-t26_1 | gene=TGGT1_318710 | organism=Toxoplasma_gondii_GT1 | gene_product=ATP-binding cassette sub-family F member 1 | transcript_product=ATP-binding cassette sub-family F member 1 | location=TGGT1_chrIV:1070737-1079983(+) | protein_length=811 | sequence_SO=chromosome | SO=protein_coding | is_pseudo=false	0	96.998	28	19	29	19	811	89.1	5.91	86.23	1.012	0.999422	6314.7	6387.5	1.42	2.46	High	High	High	High	High	1	Phospho [S99; S139]; Met-loss [N-Term]
High	Master Protein	TGGT1_229000	transcript=TGGT1_229000-t26_1 | gene=TGGT1_229000 | organism=Toxoplasma_gondii_GT1 | gene_product=kelch repeat-containing protein | transcript_product=kelch repeat-containing protein | location=TGGT1_chrVIII:10568-14305(-) | protein_length=620 | sequence_SO=chromosome | SO=protein_coding | is_pseudo=false	0	96.994	44	31	48	31	620	68.1	5.86	110.73	0.98	0.999422	19130.6	18739.6	1.16	2.67	High	High	High	High	High	1
High	Master Protein	TGGT1_363030	transcript=TGGT1_363030-t26_1 | gene=TGGT1_363030 | organism=Toxoplasma_gondii_GT1 | gene_product=rhoptry protein ROP8 | transcript_product=rhoptry protein ROP8 | location=AAQM03000199:1511-3196(+) | protein_length=561 | sequence_SO=contig | SO=protein_coding | is_pseudo=false	0	96.875	47	21	67	17	561	64	7.93	151.54	1.08	0.999422	15187.5	16396.5	2.85	7.46	High	High	High	High	High	1
High	Master Protein	TGGT1_253730	transcript=TGGT1_253730-t26_1 | gene=TGGT1_253730 | organism=Toxoplasma_gondii_GT1 | gene_product=importin-beta N-terminal domain-containing protein | transcript_product=importin-beta N-terminal domain-containing protein | location=TGGT1_chrIII:1105477-1115300(-) | protein_length=1049 | sequence_SO=chromosome | SO=protein_coding | is_pseudo=false	0	96.671	28	24	33	24	1049	115.1	5.71	86.2	0.928	0.999422	4735.1	4392.1	2.89	2.84	High	High	High	High	High	1
High	Master Protein	TGGT1_258240	transcript=TGGT1_258240-t26_1 | gene=TGGT1_258240 | organism=Toxoplasma_gondii_GT1 | gene_product=chromodomain helicase DNA binding protein CHD1/SWI2/SNF2 | transcript_product=chromodomain helicase DNA binding protein CHD1/SWI2/SNF2 | location=TGGT1_chrVIIb:3435272-3453383(-) | protein_length=2495 | sequence_SO=chromosome | SO=protein_coding | is_pseudo=false	0	95.936	13	24	29	24	2495	271.7	6.55	69.1	1.04	0.999422	1253.6	1303.1	1.42	5.82	High	High	High	High	High	1
High	Master Protein	TGGT1_313140	transcript=TGGT1_313140-t26_1 | gene=TGGT1_313140 | organism=Toxoplasma_gondii_GT1 | gene_product=isocitrate dehydrogenase | transcript_product=isocitrate dehydrogenase | location=TGGT1_chrXI:3095680-3101525(-) | protein_length=621 | sequence_SO=chromosome | SO=protein_coding | is_pseudo=false	0	95.812	42	27	47	26	621	68.3	8.59	121.78	1.01	0.999422	11142.7	11254	1.18	3.58	High	High	High	High	High	1
High	Master Protein	TGGT1_220270	transcript=TGGT1_220270-t26_1 | gene=TGGT1_220270 | organism=Toxoplasma_gondii_GT1 | gene_product=alveolin domain containing intermediate filament IMC6 | transcript_product=alveolin domain containing intermediate filament IMC6 | location=TGGT1_chrV:152699-154033(-) | protein_length=444 | sequence_SO=chromosome | SO=protein_coding | is_pseudo=false	0	95.754	36	15	31	15	444	48.6	5.1	127.09	1.07	0.999422	7643.9	8176.1	2.76	8.96	High	High	High	High	High	1
High	Master Protein	TGGT1_317720	transcript=TGGT1_317720-t26_1 | gene=TGGT1_317720 | organism=Toxoplasma_gondii_GT1 | gene_product=putative eukaryotic translation initiation factor 3 subunit 7 | transcript_product=putative eukaryotic translation initiation factor 3 subunit 7 | location=TGGT1_chrIV:2518527-2525070(+) | protein_length=609 | sequence_SO=chromosome | SO=protein_coding | is_pseudo=false	0	95.693	45	26	47	26	609	68.7	6.93	115.15	1.043	0.999422	8513.3	8876.7	2.36	4.08	High	High	High	High	High	1
High	Master Protein	TGGT1_279390	transcript=TGGT1_279390-t26_1 | gene=TGGT1_279390 | organism=Toxoplasma_gondii_GT1 | gene_product=putative proliferation-associated protein 2G4 | transcript_product=putative proliferation-associated protein 2G4 | location=TGGT1_chrIX:43752-48368(-) | protein_length=462 | sequence_SO=chromosome | SO=protein_coding | is_pseudo=false	0	95.62	43	20	46	20	462	50.3	6.62	128.82	0.978	0.999422	26995	26398.5	0.48	2.24	High	High	High	High	High	1
High	Master Protein	TGGT1_236210	transcript=TGGT1_236210-t26_1 | gene=TGGT1_236210 | organism=Toxoplasma_gondii_GT1 | gene_product=putative peptidase M16 family potein | transcript_product=putative peptidase M16 family potein | location=TGGT1_chrX:5216353-5222014(+) | protein_length=509 | sequence_SO=chromosome | SO=protein_coding | is_pseudo=false	0	95.179	33	18	39	18	509	56.9	6.6	121.37	0.96	0.999422	10282.1	9865.7	2.82	2.08	High	High	High	High	High	1
High	Master Protein	TGGT1_277760	transcript=TGGT1_277760-t26_1 | gene=TGGT1_277760 | organism=Toxoplasma_gondii_GT1 | gene_product=putative adenylosuccinate lyase | transcript_product=putative adenylosuccinate lyase | location=TGGT1_chrXII:6447199-6453543(+) | protein_length=662 | sequence_SO=chromosome | SO=protein_coding | is_pseudo=false	0	94.984	41	21	31	21	662	74.3	6.32	89.76	0.958	0.999422	2459.4	2356.3	1.09	1.06	High	High	High	High	High	1	Phospho [S56]
High	Master Protein	TGGT1_235160	transcript=TGGT1_235160-t26_1 | gene=TGGT1_235160 | organism=Toxoplasma_gondii_GT1 | gene_product=hypothetical protein | transcript_product=hypothetical protein | location=TGGT1_chrX:4553113-4566152(-) | protein_length=1545 | sequence_SO=chromosome | SO=protein_coding | is_pseudo=false	0	94.765	20	23	33	23	1545	168	6.28	71.04	1.033	0.999422	3469.8	3584.1	6.22	10.45	High	High	High	High	High	1
High	Master Protein	TGGT1_268950	transcript=TGGT1_268950-t26_1 | gene=TGGT1_268950 | organism=Toxoplasma_gondii_GT1 | gene_product=hypothetical protein | transcript_product=hypothetical protein | location=TGGT1_chrVIII:6183799-6188591(-) | protein_length=543 | sequence_SO=chromosome | SO=protein_coding | is_pseudo=false	0	94.727	51	27	47	27	543	60.2	6.7	114.69	0.966	0.999422	10334.6	9986.2	8.4	11.44	High	High	High	High	High	1
High	Master Protein	TGGT1_219800	transcript=TGGT1_219800-t26_1 | gene=TGGT1_219800 | organism=Toxoplasma_gondii_GT1 | gene_product=putative vacuolar ATP synthase subunit b | transcript_product=putative vacuolar ATP synthase subunit b | location=TGGT1_chrXII:574692-577426(+) | protein_length=505 | sequence_SO=chromosome | SO=protein_coding | is_pseudo=false	0	93.986	47	19	35	19	505	56.6	5.4	126.61	1.025	0.999422	3441.8	3526.5	4.23	4.56	High	High	High	High	High	1
High	Master Protein	TGGT1_204400	transcript=TGGT1_204400-t26_1 | gene=TGGT1_204400 | organism=Toxoplasma_gondii_GT1 | gene_product=putative ATPase synthase subunit alpha | transcript_product=putative ATPase synthase subunit alpha | location=TGGT1_chrVIIa:1716199-1723634(+) | protein_length=577 | sequence_SO=chromosome | SO=protein_coding | is_pseudo=false	0	93.97	42	24	57	24	577	62.1	8.37	135.19	0.981	0.999422	20446.9	20059.1	1.37	6.3	High	High	High	High	High	1
High	Master Protein	TGGT1_205320	transcript=TGGT1_205320-t26_1 | gene=TGGT1_205320 | organism=Toxoplasma_gondii_GT1 | gene_product=hypothetical protein | transcript_product=hypothetical protein | location=TGGT1_chrVIIa:1385667-1389087(+) | protein_length=739 | sequence_SO=chromosome | SO=protein_coding | is_pseudo=false	0	93.701	45	21	39	21	739	80	5.48	114.8	1.033	0.999422	5814.9	6006.1	5.7	4.43	High	High	High	High	High	1
High	Master Protein	TGGT1_261570	transcript=TGGT1_261570-t26_1 | gene=TGGT1_261570 | organism=Toxoplasma_gondii_GT1 | gene_product=ribosomal protein RPL7A | transcript_product=ribosomal protein RPL7A | location=TGGT1_chrVIIb:1628077-1630958(+) | protein_length=276 | sequence_SO=chromosome | SO=protein_coding | is_pseudo=false	0	93.481	67	21	78	20	276	31	10.45	161.74	0.944	0.999422	18624.4	17588.8	0.68	1.61	High	High	High	High	High	1
High	Master Protein	TGGT1_232350	transcript=TGGT1_232350-t26_1 | gene=TGGT1_232350 | organism=Toxoplasma_gondii_GT1 | gene_product=lactate dehydrogenase LDH1 | transcript_product=lactate dehydrogenase LDH1 | location=TGGT1_chrVIII:2023599-2025126(+) | protein_length=329 | sequence_SO=chromosome | SO=protein_coding | is_pseudo=false	0	93.357	64	19	161	19	329	35.5	6.38	476.24	0.92	0.999422	40748.4	37480.3	1.34	2.89	High	High	High	High	High	1	Met-loss [N-Term]
High	Master Protein	TGGT1_222100	transcript=TGGT1_222100-t26_1 | gene=TGGT1_222100 | organism=Toxoplasma_gondii_GT1 | gene_product=hypothetical protein | transcript_product=hypothetical protein | location=TGGT1_chrII:851582-855004(-) | protein_length=1140 | sequence_SO=chromosome | SO=protein_coding | is_pseudo=false	0	93.145	25	26	34	26	1140	128.1	6.32	91.75	1.041	0.999422	2423	2522.8	1.93	1.95	High	High	High	High	High	1
High	Master Protein	TGGT1_216860	transcript=TGGT1_216860-t26_1 | gene=TGGT1_216860 | organism=Toxoplasma_gondii_GT1 | gene_product=DEAD (Asp-Glu-Ala-Asp) box polypeptide DDX39 | transcript_product=DEAD (Asp-Glu-Ala-Asp) box polypeptide DDX39 | location=TGGT1_chrXI:5764687-5768776(+) | protein_length=434 | sequence_SO=chromosome | SO=protein_coding | is_pseudo=false	0	92.986	63	20	44	20	434	49.1	5.85	139.5	0.96	0.999422	12871.8	12351.9	1.68	0.82	High	High	High	High	High	1
High	Master Protein	TGGT1_240980	transcript=TGGT1_240980-t26_1 | gene=TGGT1_240980 | organism=Toxoplasma_gondii_GT1 | gene_product=hypothetical protein | transcript_product=hypothetical protein | location=TGGT1_chrVI:1573378-1582470(+) | protein_length=1420 | sequence_SO=chromosome | SO=protein_coding | is_pseudo=false	0	92.94	22	21	27	21	1420	152.1	5.14	73.56	1.173	0.999422	1303.9	1530	8.01	13.91	High	High	High	High	High	1
High	Master Protein	TGGT1_286230	transcript=TGGT1_286230-t26_1 | gene=TGGT1_286230 | organism=Toxoplasma_gondii_GT1 | gene_product=hypothetical protein | transcript_product=hypothetical protein | location=TGGT1_chrV:1753645-1764533(-) | protein_length=2622 | sequence_SO=chromosome | SO=protein_coding | is_pseudo=false	0	92.631	13	25	28	25	2622	279.2	5.66	66.34	1.093	0.999422	1074.3	1173.7	2.19	6.41	High	High	High	High	High	1	Phospho [S1145]
High	Master Protein	TGGT1_216050	transcript=TGGT1_216050-t26_1 | gene=TGGT1_216050 | organism=Toxoplasma_gondii_GT1 | gene_product=tetratricopeptide repeat-containing protein | transcript_product=tetratricopeptide repeat-containing protein | location=TGGT1_chrXI:6357272-6362581(-) | protein_length=560 | sequence_SO=chromosome | SO=protein_coding | is_pseudo=false	0	92.26	48	20	29	20	560	59.5	5.77	84.73	1.043	0.999531	3594.5	3749.9	10.2	13.67	High	High	High	High	High	1
High	Master Protein	TGGT1_278830	transcript=TGGT1_278830-t26_1 | gene=TGGT1_278830 | organism=Toxoplasma_gondii_GT1 | gene_product=glucose-6-phosphate 1-dehydrogenase | transcript_product=glucose-6-phosphate 1-dehydrogenase | location=TGGT1_chrXII:5748919-5762087(+) | protein_length=878 | sequence_SO=chromosome | SO=protein_coding | is_pseudo=false	0	92.207	34	24	38	23	878	98.2	7.25	112.38	0.908	0.999422	6056.4	5500.5	2.92	6.92	High	High	High	High	High	1
High	Master Protein	TGGT1_321500	transcript=TGGT1_321500-t26_1 | gene=TGGT1_321500 | organism=Toxoplasma_gondii_GT1 | gene_product=RNA recognition motif-containing protein | transcript_product=RNA recognition motif-containing protein | location=TGGT1_chrIb:1771014-1773404(+) | protein_length=475 | sequence_SO=chromosome | SO=protein_coding | is_pseudo=false	0	92.119	39	16	50	16	475	50.9	8.35	147.83	0.997	0.999422	14191.3	14151.8	3.58	4.47	High	High	High	High	High	1
High	Master Protein	TGGT1_273370	transcript=TGGT1_273370-t26_1 | gene=TGGT1_273370 | organism=Toxoplasma_gondii_GT1 | gene_product=putative coatomer gamma 2-subunit protein | transcript_product=putative coatomer gamma 2-subunit protein | location=TGGT1_chrVIII:3554530-3558659(-) | protein_length=1044 | sequence_SO=chromosome | SO=protein_coding | is_pseudo=false	0	92.058	30	28	36	28	1044	112.2	5.35	85.73	0.933	0.999422	6402.3	5970.4	0.93	4.22	High	High	High	High	High	1	Met-loss [N-Term]
High	Master Protein	TGGT1_224350A	transcript=TGGT1_224350A-t26_1 | gene=TGGT1_224350A | organism=Toxoplasma_gondii_GT1 | gene_product=putative aminopeptidase N | transcript_product=putative aminopeptidase N | location=TGGT1_chrX:2967893-2975546(-) | protein_length=1219 | sequence_SO=chromosome | SO=protein_coding | is_pseudo=false	0	91.961	25	29	50	28	1219	134.3	7.72	124.54	0.996	0.999422	10550.6	10512.4	0.47	0.29	High	High	High	High	High	1
High	Master Protein	TGGT1_318410	transcript=TGGT1_318410-t26_1 | gene=TGGT1_318410 | organism=Toxoplasma_gondii_GT1 | gene_product=putative TCP-1 chaperonin | transcript_product=putative TCP-1 chaperonin | location=TGGT1_chrIV:1295296-1300413(+) | protein_length=537 | sequence_SO=chromosome | SO=protein_coding | is_pseudo=false	0	91.557	54	22	41	22	537	58.6	7.08	123.2	1	0.999422	6762.1	6759.3	5.53	10.11	High	High	High	High	High	1	Met-loss [N-Term]
High	Master Protein	TGGT1_209150	transcript=TGGT1_209150-t26_1 | gene=TGGT1_209150 | organism=Toxoplasma_gondii_GT1 | gene_product=non-proton pumping type-II NADH dehydrogenase I | transcript_product=non-proton pumping type-II NADH dehydrogenase I | location=TGGT1_chrIb:1092807-1095489(+) | protein_length=618 | sequence_SO=chromosome | SO=protein_coding | is_pseudo=false	0	91.522	37	21	35	21	618	67	8.32	105.09	1.041	0.999422	7909.7	8230.1	3.19	6.57	High	High	High	High	High	1
High	Master Protein	TGGT1_288650	transcript=TGGT1_288650-t26_1 | gene=TGGT1_288650 | organism=Toxoplasma_gondii_GT1 | gene_product=dense granule protein GRA12 | transcript_product=dense granule protein GRA12 | location=TGGT1_chrIX:2467879-2469672(-) | protein_length=436 | sequence_SO=chromosome | SO=protein_coding | is_pseudo=false	0	91.315	50	20	43	20	436	47.9	9.2	131.92	1.155	0.999422	14646.1	16923	0.82	2.7	High	High	High	High	High	1	Phospho [T356]
High	Master Protein	TGGT1_293180	transcript=TGGT1_293180-t26_1 | gene=TGGT1_293180 | organism=Toxoplasma_gondii_GT1 | gene_product=NADP-specific glutamate dehydrogenase | transcript_product=NADP-specific glutamate dehydrogenase | location=TGGT1_chrIa:124576-129868(-) | protein_length=578 | sequence_SO=chromosome | SO=protein_coding | is_pseudo=false	0	91.198	48	24	47	24	578	63.8	8.18	113.87	0.969	0.999422	9431.9	9140.6	1.34	1.79	High	High	High	High	High	1
High	Master Protein	TGGT1_290640	transcript=TGGT1_290640-t26_1 | gene=TGGT1_290640 | organism=Toxoplasma_gondii_GT1 | gene_product=putative DNA mismatch repair protein MSH6-1 | transcript_product=putative DNA mismatch repair protein MSH6-1 | location=TGGT1_chrIX:3604395-3616262(-) | protein_length=1561 | sequence_SO=chromosome | SO=protein_coding | is_pseudo=false	0	90.866	20	24	26	24	1561	171.9	5.26	72.89	1.094	0.999422	1841.1	2014.9	4.89	5.14	High	High	High	High	High	1
High	Master Protein	TGGT1_286080	transcript=TGGT1_286080-t26_1 | gene=TGGT1_286080 | organism=Toxoplasma_gondii_GT1 | gene_product=elongation factor 2 family protein | transcript_product=elongation factor 2 family protein | location=TGGT1_chrV:1864243-1874860(+) | protein_length=1008 | sequence_SO=chromosome | SO=protein_coding | is_pseudo=false	0	90.384	28	21	30	20	1008	113.3	5.2	86	0.982	0.999422	4966.9	4875.5	3.19	7.76	High	High	High	High	High	1
High	Master Protein	TGGT1_259550	transcript=TGGT1_259550-t26_1 | gene=TGGT1_259550 | organism=Toxoplasma_gondii_GT1 | gene_product=dihydropteroate synthase | transcript_product=dihydropteroate synthase | location=TGGT1_chrVIIb:2750606-2755609(-) | protein_length=748 | sequence_SO=chromosome | SO=protein_coding | is_pseudo=false	0	90.179	38	21	37	21	748	82.7	6.58	98.43	0.946	0.999422	4971.1	4701.5	0.73	2.53	High	High	High	High	High	1
High	Master Protein	TGGT1_312150	transcript=TGGT1_312150-t26_1 | gene=TGGT1_312150 | organism=Toxoplasma_gondii_GT1 | gene_product=hypothetical protein | transcript_product=hypothetical protein | location=TGGT1_chrXI:2422714-2426663(+) | protein_length=567 | sequence_SO=chromosome | SO=protein_coding | is_pseudo=false	0	89.451	40	15	27	15	567	60.6	6.9	96.15	1.056	0.999422	5144.2	5431.9	0.48	4.9	High	High	High	High	High	1
High	Master Protein Rejected	TGGT1_212240	transcript=TGGT1_212240-t26_1 | gene=TGGT1_212240 | organism=Toxoplasma_gondii_GT1 | gene_product=putative beta-1 tubulin | transcript_product=putative beta-1 tubulin | location=TGGT1_chrX:3870160-3872634(-) | protein_length=449 | sequence_SO=chromosome | SO=protein_coding | is_pseudo=false	0	89.413	41	15	53	0	449	50	4.81	114.88							High	High	High	High	High	0
High	Master Protein	TGGT1_228120	transcript=TGGT1_228120-t26_1 | gene=TGGT1_228120 | organism=Toxoplasma_gondii_GT1 | gene_product=hypothetical protein | transcript_product=hypothetical protein | location=TGGT1_chrX:469350-486422(+) | protein_length=3946 | sequence_SO=chromosome | SO=protein_coding | is_pseudo=false	0	89.364	9	27	33	25	3946	418	5.05	59.54	0.984	0.999422	1391.5	1369.7	2.81	1.53	High	High	High	High	High	1
High	Master Protein	TGGT1_288830	transcript=TGGT1_288830-t26_1 | gene=TGGT1_288830 | organism=Toxoplasma_gondii_GT1 | gene_product=NADH dehydrogenase (NDH2-II) | transcript_product=NADH dehydrogenase (NDH2-II) | location=TGGT1_chrIX:2563874-2571485(+) | protein_length=657 | sequence_SO=chromosome | SO=protein_coding | is_pseudo=false	0	89.179	39	19	25	19	657	72.1	9.01	70.45	1.044	0.999422	3158.1	3295.5	3.75	6.15	High	High	High	High	High	1
High	Master Protein	TGGT1_268850	transcript=TGGT1_268850-t26_1 | gene=TGGT1_268850 | organism=Toxoplasma_gondii_GT1 | gene_product=enolase 2 | transcript_product=enolase 2 | location=TGGT1_chrVIII:6248823-6250901(-) | protein_length=475 | sequence_SO=chromosome | SO=protein_coding | is_pseudo=false	0	88.835	49	26	70	26	475	52.1	6.84	162.72	1.05	0.999422	27679	29067.4	6.54	14.04	High	High	High	High	High	1
High	Master Protein	TGGT1_232340	transcript=TGGT1_232340-t26_1 | gene=TGGT1_232340 | organism=Toxoplasma_gondii_GT1 | gene_product=protein phosphatase 2C domain-containing protein | transcript_product=protein phosphatase 2C domain-containing protein | location=TGGT1_chrVIII:2014510-2019343(-) | protein_length=547 | sequence_SO=chromosome | SO=protein_coding | is_pseudo=false	0	88.831	39	21	41	21	547	60	4.65	111.52	1.018	0.999422	12048.2	12264.3	3.47	3.4	High	High	High	High	High	1
High	Master Protein	TGGT1_252430	transcript=TGGT1_252430-t26_1 | gene=TGGT1_252430 | organism=Toxoplasma_gondii_GT1 | gene_product=hypothetical protein | transcript_product=hypothetical protein | location=TGGT1_chrIII:551384-554261(+) | protein_length=767 | sequence_SO=chromosome | SO=protein_coding | is_pseudo=false	0	88.367	28	21	34	21	767	83.8	6.15	95.43	1.051	0.999422	7292.5	7666	2.07	6.2	High	High	High	High	High	1
High	Master Protein	TGGT1_272910	transcript=TGGT1_272910-t26_1 | gene=TGGT1_272910 | organism=Toxoplasma_gondii_GT1 | gene_product=T-complex protein 1 delta subunit | transcript_product=T-complex protein 1 delta subunit | location=TGGT1_chrVIII:3700329-3707666(+) | protein_length=542 | sequence_SO=chromosome | SO=protein_coding | is_pseudo=false	0	88.353	44	24	41	24	542	58.6	7.23	98.92	0.99	0.999422	13986.1	13848.6	0.71	1.59	High	High	High	High	High	1	Met-loss [N-Term]
High	Master Protein	TGGT1_224260	transcript=TGGT1_224260-t26_1 | gene=TGGT1_224260 | organism=Toxoplasma_gondii_GT1 | gene_product=PHD-finger domain-containing protein | transcript_product=PHD-finger domain-containing protein | location=TGGT1_chrX:3059832-3081619(-) | protein_length=5658 | sequence_SO=chromosome | SO=protein_coding | is_pseudo=false	0	88.328	9	35	37	35	5658	602.2	6.54	53.68	1.091	0.999422	1225.3	1336.3	8.17	7.79	High	High	High	High	High	1	Phospho [S5172]
High	None	TGGT1_286420B	transcript=TGGT1_286420B-t26_1 | gene=TGGT1_286420B | organism=Toxoplasma_gondii_GT1 | gene_product=putative elongation factor 1-alpha (EF-1-ALPHA) | transcript_product=putative elongation factor 1-alpha (EF-1-ALPHA) | location=TGGT1_chrV:1691323-1692075(-) | protein_length=250 | sequence_SO=chromosome | SO=protein_coding | is_pseudo=false	0	88.246	69	18	112	4	250	27	9.2	273.64	1.003	0.999422	20951.4	21020.6	2.78	7.5	High	High	High	High	High	1
High	Master Protein	TGGT1_203980	transcript=TGGT1_203980-t26_1 | gene=TGGT1_203980 | organism=Toxoplasma_gondii_GT1 | gene_product=hypothetical protein | transcript_product=hypothetical protein | location=TGGT1_chrVIIa:1963789-1975923(+) | protein_length=1920 | sequence_SO=chromosome | SO=protein_coding | is_pseudo=false	0	88.154	16	23	31	23	1920	201.3	5.44	75.1	1.014	0.999422	1909.6	1935.8	3.45	2.64	High	High	High	High	High	1
High	Master Protein	TGGT1_291140	transcript=TGGT1_291140-t26_1 | gene=TGGT1_291140 | organism=Toxoplasma_gondii_GT1 | gene_product=CCR4-Not complex component, Not1 protein | transcript_product=CCR4-Not complex component, Not1 protein | location=TGGT1_chrIX:3957969-3969206(+) | protein_length=2562 | sequence_SO=chromosome | SO=protein_coding | is_pseudo=false	0	87.977	13	27	31	27	2562	265.7	7.33	71.46	0.968	0.999422	2267.5	2195.3	2.16	7.84	High	High	High	High	High	1
High	Master Protein	TGGT1_256760	transcript=TGGT1_256760-t26_1 | gene=TGGT1_256760 | organism=Toxoplasma_gondii_GT1 | gene_product=pyruvate kinase PyK1 | transcript_product=pyruvate kinase PyK1 | location=TGGT1_chrVIIb:4413512-4417055(-) | protein_length=531 | sequence_SO=chromosome | SO=protein_coding | is_pseudo=false	0	87.828	43	19	44	19	531	57.5	6.4	116.24	0.913	0.999422	13298	12136	5.24	5.31	High	High	High	High	High	1
High	Master Protein	TGGT1_265250	transcript=TGGT1_265250-t26_1 | gene=TGGT1_265250 | organism=Toxoplasma_gondii_GT1 | gene_product=RNA recognition motif-containing protein | transcript_product=RNA recognition motif-containing protein | location=TGGT1_chrIX:1478253-1487922(+) | protein_length=1564 | sequence_SO=chromosome | SO=protein_coding | is_pseudo=false	0	87.712	22	26	33	26	1564	160.1	8.51	78.7	1.174	0.999422	2484.8	2918	14.11	12.94	High	High	High	High	High	1	Phospho [S598]; Met-loss [N-Term]
High	Master Protein	TGGT1_321650	transcript=TGGT1_321650-t26_1 | gene=TGGT1_321650 | organism=Toxoplasma_gondii_GT1 | gene_product=hypothetical protein | transcript_product=hypothetical protein | location=TGGT1_chrIb:1657484-1670398(+) | protein_length=1375 | sequence_SO=chromosome | SO=protein_coding | is_pseudo=false	0	87.611	21	28	39	28	1375	153.4	8.66	87.95	1.065	0.999422	4737.8	5048	2.96	2.91	High	High	High	High	High	1
High	Master Protein	TGGT1_231440	transcript=TGGT1_231440-t26_1 | gene=TGGT1_231440 | organism=Toxoplasma_gondii_GT1 | gene_product=LsmAD domain-containing protein | transcript_product=LsmAD domain-containing protein | location=TGGT1_chrVIII:1418874-1426956(-) | protein_length=1524 | sequence_SO=chromosome | SO=protein_coding | is_pseudo=false	0	87.407	18	21	32	21	1524	148	9.44	89.06	1.064	0.999422	3017.9	3210.9	0.07	5.18	High	High	High	High	High	1	Met-loss [N-Term]; Phospho [S179]
High	Master Protein	TGGT1_229990	transcript=TGGT1_229990-t26_1 | gene=TGGT1_229990 | organism=Toxoplasma_gondii_GT1 | gene_product=putative T-complex protein 1 subunit alpha | transcript_product=putative T-complex protein 1 subunit alpha | location=TGGT1_chrVIII:493249-499968(-) | protein_length=548 | sequence_SO=chromosome | SO=protein_coding | is_pseudo=false	0	87.386	42	20	36	20	548	59.2	6.25	103.49	0.97	0.999422	9465	9185	2.87	4.91	High	High	High	High	High	1
High	Master Protein	TGGT1_310640	transcript=TGGT1_310640-t26_1 | gene=TGGT1_310640 | organism=Toxoplasma_gondii_GT1 | gene_product=phosphorylase family protein | transcript_product=phosphorylase family protein | location=TGGT1_chrXI:1460710-1463812(-) | protein_length=303 | sequence_SO=chromosome | SO=protein_coding | is_pseudo=false	0	87.21	59	16	39	16	303	33	7.11	143.74	0.925	0.999422	7497.1	6932.5	7.51	11.89	High	High	High	High	High	1
High	Master Protein	TGGT1_206590	transcript=TGGT1_206590-t26_1 | gene=TGGT1_206590 | organism=Toxoplasma_gondii_GT1 | gene_product=calcium-dependent protein kinase CDPK2A | transcript_product=calcium-dependent protein kinase CDPK2A | location=TGGT1_chrVIIa:775466-782202(-) | protein_length=786 | sequence_SO=chromosome | SO=protein_coding | is_pseudo=false	0	86.848	38	26	46	25	786	86.3	8.76	90.83	1.003	0.999422	9348.6	9378.3	4.65	5.05	High	High	High	High	High	1
High	Master Protein	TGGT1_214840	transcript=TGGT1_214840-t26_1 | gene=TGGT1_214840 | organism=Toxoplasma_gondii_GT1 | gene_product=AP2 domain transcription factor AP2X-7 | transcript_product=AP2 domain transcription factor AP2X-7 | location=TGGT1_chrX:6426532-6432141(+) | protein_length=1869 | sequence_SO=chromosome | SO=protein_coding | is_pseudo=false	0	86.639	14	21	27	21	1869	183.9	5.15	75.37	1.026	0.999422	3442.2	3531.3	7.77	12.34	High	High	High	High	High	1	Phospho [S51]
High	Master Protein	TGGT1_235970	transcript=TGGT1_235970-t26_1 | gene=TGGT1_235970 | organism=Toxoplasma_gondii_GT1 | gene_product=putative eukaryotic initiation factor-2 gamma | transcript_product=putative eukaryotic initiation factor-2 gamma | location=TGGT1_chrX:5097473-5103737(+) | protein_length=465 | sequence_SO=chromosome | SO=protein_coding | is_pseudo=false	0	86.59	49	21	39	21	465	50.5	8.21	102.88	0.934	0.999422	14978	13983.1	3.1	6.22	High	High	High	High	High	1
High	Master Protein	TGGT1_214210	transcript=TGGT1_214210-t26_1 | gene=TGGT1_214210 | organism=Toxoplasma_gondii_GT1 | gene_product=rRNA pseudouridine synthase | transcript_product=rRNA pseudouridine synthase | location=TGGT1_chrX:6002905-6008379(-) | protein_length=505 | sequence_SO=chromosome | SO=protein_coding | is_pseudo=false	0	86.162	43	20	31	20	505	56.7	9	91.44	0.953	0.999531	6086.8	5802.8	7.67	10.92	High	High	High	High	High	1
High	Master Protein	TGGT1_232440	transcript=TGGT1_232440-t26_1 | gene=TGGT1_232440 | organism=Toxoplasma_gondii_GT1 | gene_product=Brf1p family coiled coil protein | transcript_product=Brf1p family coiled coil protein | location=TGGT1_chrVIII:2091405-2096025(+) | protein_length=468 | sequence_SO=chromosome | SO=protein_coding | is_pseudo=false	0	86.097	47	29	57	28	468	54	6.62	133.84	0.987	0.999422	26777.8	26418.2	1.51	3.62	High	High	High	High	High	1	Met-loss [N-Term]
High	Master Protein	TGGT1_230450	transcript=TGGT1_230450-t26_1 | gene=TGGT1_230450 | organism=Toxoplasma_gondii_GT1 | gene_product=bifunctional GMP synthase/glutamine amidotransferase protein | transcript_product=bifunctional GMP synthase/glutamine amidotransferase protein | location=TGGT1_chrVIII:791884-796519(+) | protein_length=569 | sequence_SO=chromosome | SO=protein_coding | is_pseudo=false	0	85.952	43	21	36	21	569	62.2	6.68	107.3	0.9	0.999422	12687.9	11415.8	1.73	9.8	High	High	High	High	High	1
High	Master Protein	TGGT1_269190	transcript=TGGT1_269190-t26_1 | gene=TGGT1_269190 | organism=Toxoplasma_gondii_GT1 | gene_product=glyceraldehyde-3-phosphate dehydrogenase GAPDH2 | transcript_product=glyceraldehyde-3-phosphate dehydrogenase GAPDH2 | location=TGGT1_chrVIII:6001367-6005276(-) | protein_length=995 | sequence_SO=chromosome | SO=protein_coding | is_pseudo=false	0	85.805	29	24	40	23	995	105.1	5.05	96.46	0.95	0.999422	9337.7	8870	7.56	13.89	High	High	High	High	High	1
High	Master Protein	TGGT1_269885B	transcript=TGGT1_269885B-t26_1 | gene=TGGT1_269885B | organism=Toxoplasma_gondii_GT1 | gene_product=rhoptry metalloprotease toxolysin TLN1 | transcript_product=rhoptry metalloprotease toxolysin TLN1 | location=TGGT1_chrVIII:5568343-5570523(+) | protein_length=558 | sequence_SO=chromosome | SO=protein_coding | is_pseudo=false	0	85.784	43	23	36	17	558	62.3	7.96	86.72	1.078	0.999422	4440.3	4784.4	0.09	2.83	High	High	High	High	High	1
High	Master Protein	TGGT1_297720	transcript=TGGT1_297720-t26_1 | gene=TGGT1_297720 | organism=Toxoplasma_gondii_GT1 | gene_product=trehalose-phosphatase | transcript_product=trehalose-phosphatase | location=TGGT1_chrII:1916468-1928938(+) | protein_length=1222 | sequence_SO=chromosome | SO=protein_coding | is_pseudo=false	0	85.764	23	24	29	24	1222	136.6	6.25	73.37	0.986	0.999422	3842.7	3788.6	5.15	8.84	High	High	High	High	High	1	Phospho [S124]
High	Master Protein	TGGT1_306960	transcript=TGGT1_306960-t26_1 | gene=TGGT1_306960 | organism=Toxoplasma_gondii_GT1 | gene_product=phenylalanine--tRNA ligase, beta subunit protein | transcript_product=phenylalanine--tRNA ligase, beta subunit protein | location=TGGT1_chrXI:126175-136113(-) | protein_length=675 | sequence_SO=chromosome | SO=protein_coding | is_pseudo=false	0	85.747	32	18	26	18	675	74.5	5.68	76.68	0.967	0.999422	3232.4	3127.3	4.78	8.29	High	High	High	High	High	1
High	Master Protein	TGGT1_254880	transcript=TGGT1_254880-t26_1 | gene=TGGT1_254880 | organism=Toxoplasma_gondii_GT1 | gene_product=Alpha-galactosidase | transcript_product=Alpha-galactosidase | location=TGGT1_chrIII:1983229-1990947(+) | protein_length=747 | sequence_SO=chromosome | SO=protein_coding | is_pseudo=false	0	85.633	30	21	31	21	747	81.8	6.73	77.7	1.101	0.999422	3233.8	3559	0.37	1.61	High	High	High	High	High	1
High	Master Protein Rejected	TGGT1_411590	transcript=TGGT1_411590-t26_1 | gene=TGGT1_411590 | organism=Toxoplasma_gondii_GT1 | gene_product=nucleoside-triphosphatase | transcript_product=nucleoside-triphosphatase | location=AAQM03000513:324-1574(+) | protein_length=417 | sequence_SO=contig | SO=protein_coding | is_pseudo=false	0	85.6	45	19	49	0	417	46.3	6.62	117.34							High	High	High	High	High	0
High	Master Protein	TGGT1_243730	transcript=TGGT1_243730-t26_1 | gene=TGGT1_243730 | organism=Toxoplasma_gondii_GT1 | gene_product=rhoptry protein ROP9 | transcript_product=rhoptry protein ROP9 | location=TGGT1_chrVI:2733555-2736099(+) | protein_length=353 | sequence_SO=chromosome | SO=protein_coding | is_pseudo=false	0	85.117	54	18	56	18	353	37.7	8.31	155.78	1.005	0.999422	15488.6	15565.1	0.29	1.62	High	High	High	High	High	1
High	Master Protein	TGGT1_218240	transcript=TGGT1_218240-t26_1 | gene=TGGT1_218240 | organism=Toxoplasma_gondii_GT1 | gene_product=hypothetical protein | transcript_product=hypothetical protein | location=TGGT1_chrXII:1592419-1596488(-) | protein_length=1249 | sequence_SO=chromosome | SO=protein_coding | is_pseudo=false	0	84.976	22	21	30	21	1249	132.5	5.21	78.76	1.043	0.999422	4331	4516.9	3.58	3.9	High	High	High	High	High	1
High	Master Protein	TGGT1_263070	transcript=TGGT1_263070-t26_1 | gene=TGGT1_263070 | organism=Toxoplasma_gondii_GT1 | gene_product=CMGC kinase, CK2 family | transcript_product=CMGC kinase, CK2 family | location=TGGT1_chrVIIb:801033-806072(+) | protein_length=539 | sequence_SO=chromosome | SO=protein_coding | is_pseudo=false	0	84.859	37	17	26	17	539	59.8	9.07	87.95	0.993	0.999422	6496.8	6448.8	0.24	4.81	High	High	High	High	High	1
High	Master Protein	TGGT1_230350	transcript=TGGT1_230350-t26_1 | gene=TGGT1_230350 | organism=Toxoplasma_gondii_GT1 | gene_product=hypothetical protein | transcript_product=hypothetical protein | location=TGGT1_chrVIII:718292-730284(-) | protein_length=1254 | sequence_SO=chromosome | SO=protein_coding | is_pseudo=false	0	84.512	21	24	36	24	1254	139	6.11	92.75	1.093	0.999422	8302.3	9072.2	0.73	3.46	High	High	High	High	High	1
High	Master Protein	TGGT1_213870	transcript=TGGT1_213870-t26_1 | gene=TGGT1_213870 | organism=Toxoplasma_gondii_GT1 | gene_product=UBA/TS-N domain-containing protein | transcript_product=UBA/TS-N domain-containing protein | location=TGGT1_chrV:1257750-1267360(-) | protein_length=1071 | sequence_SO=chromosome | SO=protein_coding | is_pseudo=false	0	84.494	24	19	22	19	1071	117	5.1	66.67	1.032	0.999422	2077.2	2143.8	0.32	3.33	High	High	High	High	High	1
High	Master Protein	TGGT1_267080	transcript=TGGT1_267080-t26_1 | gene=TGGT1_267080 | organism=Toxoplasma_gondii_GT1 | gene_product=putative 26S protease regulatory subunit 4 | transcript_product=putative 26S protease regulatory subunit 4 | location=TGGT1_chrIX:625144-630490(+) | protein_length=441 | sequence_SO=chromosome | SO=protein_coding | is_pseudo=false	0	84.419	53	20	28	19	441	49.1	6.42	84.43	0.95	0.999422	6564.1	6236.4	1.28	2.47	High	High	High	High	High	1
High	Master Protein	TGGT1_299210	transcript=TGGT1_299210-t26_1 | gene=TGGT1_299210 | organism=Toxoplasma_gondii_GT1 | gene_product=CTP synthase | transcript_product=CTP synthase | location=TGGT1_chrIII:2095036-2100826(+) | protein_length=652 | sequence_SO=chromosome | SO=protein_coding | is_pseudo=false	0	84.349	38	22	35	22	652	70.9	7.25	102.67	0.948	0.999422	13204.5	12515	5.61	7.15	High	High	High	High	High	1
High	Master Protein	TGGT1_248810	transcript=TGGT1_248810-t26_1 | gene=TGGT1_248810 | organism=Toxoplasma_gondii_GT1 | gene_product=nuclear factor NF7 | transcript_product=nuclear factor NF7 | location=TGGT1_chrXII:4119880-4123828(+) | protein_length=497 | sequence_SO=chromosome | SO=protein_coding | is_pseudo=false	0	84.241	36	16	38	16	497	54.2	7.02	109.02	1.014	0.999422	5303	5378.8	0.51	1.28	High	High	High	High	High	1
High	Master Protein	TGGT1_320210	transcript=TGGT1_320210-t26_1 | gene=TGGT1_320210 | organism=Toxoplasma_gondii_GT1 | gene_product=WD domain, G-beta repeat domain containing protein | transcript_product=WD domain, G-beta repeat domain containing protein | location=TGGT1_chrIV:376406-380420(+) | protein_length=515 | sequence_SO=chromosome | SO=protein_coding | is_pseudo=false	0	84.209	43	18	29	18	515	56	7.46	90.55	1.018	0.999422	5755.5	5860.3	2.89	2.69	High	High	High	High	High	1
High	Master Protein	TGGT1_291930	transcript=TGGT1_291930-t26_1 | gene=TGGT1_291930 | organism=Toxoplasma_gondii_GT1 | gene_product=RNA recognition motif-containing protein | transcript_product=RNA recognition motif-containing protein | location=TGGT1_chrIX:4212023-4217780(+) | protein_length=705 | sequence_SO=chromosome | SO=protein_coding | is_pseudo=false	0	84.176	29	22	44	22	705	73.1	5.43	98.67	1.004	0.999422	12227.6	12282.1	3.65	7.32	High	High	High	High	High	1	Phospho [S697]
High	Master Protein	TGGT1_242660	transcript=TGGT1_242660-t26_1 | gene=TGGT1_242660 | organism=Toxoplasma_gondii_GT1 | gene_product=putative vacuolar sorting protein 35 | transcript_product=putative vacuolar sorting protein 35 | location=TGGT1_chrVI:2073553-2082575(-) | protein_length=852 | sequence_SO=chromosome | SO=protein_coding | is_pseudo=false	0	83.932	30	20	27	20	852	95.6	5.76	75.93	0.972	0.999422	3602.4	3502.2	4.4	4.23	High	High	High	High	High	1
High	Master Protein	TGGT1_271440	transcript=TGGT1_271440-t26_1 | gene=TGGT1_271440 | organism=Toxoplasma_gondii_GT1 | gene_product=NPL4 family protein | transcript_product=NPL4 family protein | location=TGGT1_chrVIII:4484508-4490539(-) | protein_length=502 | sequence_SO=chromosome | SO=protein_coding | is_pseudo=false	0	83.868	39	19	25	19	502	55.8	6.73	70.38	1.008	0.999422	3291.9	3318.4	2.84	4.55	High	High	High	High	High	1
High	Master Protein	TGGT1_311360	transcript=TGGT1_311360-t26_1 | gene=TGGT1_311360 | organism=Toxoplasma_gondii_GT1 | gene_product=protein kinase G AGC kinase family member PKG | transcript_product=protein kinase G AGC kinase family member PKG | location=TGGT1_chrXI:1956120-1971174(-) | protein_length=994 | sequence_SO=chromosome | SO=protein_coding | is_pseudo=false	0	83.835	27	27	34	27	994	111.2	6.16	68.24	1.043	0.999422	4705.8	4909.7	0.47	1.19	High	High	High	High	High	1
High	Master Protein	TGGT1_249530	transcript=TGGT1_249530-t26_1 | gene=TGGT1_249530 | organism=Toxoplasma_gondii_GT1 | gene_product=putative exportin 1 | transcript_product=putative exportin 1 | location=TGGT1_chrXII:4524784-4539887(+) | protein_length=1125 | sequence_SO=chromosome | SO=protein_coding | is_pseudo=false	0	83.439	24	25	35	25	1125	129	5.74	84.68	0.972	0.999422	3081.4	2996.6	5.69	7.39	High	High	High	High	High	1
High	Master Protein	TGGT1_263300	transcript=TGGT1_263300-t26_1 | gene=TGGT1_263300 | organism=Toxoplasma_gondii_GT1 | gene_product=eukaryotic porin protein | transcript_product=eukaryotic porin protein | location=TGGT1_chrVIIb:618828-622551(-) | protein_length=290 | sequence_SO=chromosome | SO=protein_coding | is_pseudo=false	0	83.142	62	17	52	16	290	31.3	8.94	138.4	0.975	0.999422	18361.1	17900.7	2.02	6.87	High	High	High	High	High	1
High	Master Protein	TGGT1_219710	transcript=TGGT1_219710-t26_1 | gene=TGGT1_219710 | organism=Toxoplasma_gondii_GT1 | gene_product=hypothetical protein | transcript_product=hypothetical protein | location=TGGT1_chrXII:634817-646431(-) | protein_length=1893 | sequence_SO=chromosome | SO=protein_coding | is_pseudo=false	0	83.033	15	24	35	24	1893	199.7	6.55	78.5	1.024	0.999422	2867.5	2936.3	4.03	4.87	High	High	High	High	High	1
High	Master Protein	TGGT1_236970	transcript=TGGT1_236970-t26_1 | gene=TGGT1_236970 | organism=Toxoplasma_gondii_GT1 | gene_product=SWI2/SNF2-containing PHD finger protein | transcript_product=SWI2/SNF2-containing PHD finger protein | location=TGGT1_chrX:5508193-5518721(+) | protein_length=2556 | sequence_SO=chromosome | SO=protein_coding | is_pseudo=false	0	82.775	13	25	35	25	2556	277.7	7.68	63.23	1.132	0.999422	2568.3	2907.3	7.29	10.91	High	High	High	High	High	1
High	Master Protein	TGGT1_232600	transcript=TGGT1_232600-t26_1 | gene=TGGT1_232600 | organism=Toxoplasma_gondii_GT1 | gene_product=phospholipase, patatin family protein | transcript_product=phospholipase, patatin family protein | location=TGGT1_chrVIII:2182196-2184854(+) | protein_length=665 | sequence_SO=chromosome | SO=protein_coding | is_pseudo=false	0	82.738	41	17	25	17	665	70.7	4.58	84.94	0.924	0.999422	3566.8	3294.6	6.69	10.25	High	High	High	High	High	1
High	Master Protein	TGGT1_285870	transcript=TGGT1_285870-t26_1 | gene=TGGT1_285870 | organism=Toxoplasma_gondii_GT1 | gene_product=SAG-related sequence SRS20A | transcript_product=SAG-related sequence SRS20A | location=TGGT1_chrV:2015649-2017548(-) | protein_length=328 | sequence_SO=chromosome | SO=protein_coding | is_pseudo=false	0	82.71	58	15	27	15	328	34.9	7.77	71.52	0.978	0.999531	4257	4163.1	2.99	9.12	High	High	High	High	High	1
High	Master Protein	TGGT1_239100	transcript=TGGT1_239100-t26_1 | gene=TGGT1_239100 | organism=Toxoplasma_gondii_GT1 | gene_product=ribosomal protein RPS7 | transcript_product=ribosomal protein RPS7 | location=TGGT1_chrVI:457170-458270(+) | protein_length=196 | sequence_SO=chromosome | SO=protein_coding | is_pseudo=false	0	82.43	56	16	35	15	196	22.6	9.86	92.74	0.902	0.999422	12899.1	11629.5	6.65	14.91	High	High	High	High	High	1
High	Master Protein	TGGT1_217820	transcript=TGGT1_217820-t26_1 | gene=TGGT1_217820 | organism=Toxoplasma_gondii_GT1 | gene_product=PCI domain-containing protein | transcript_product=PCI domain-containing protein | location=TGGT1_chrXII:2088870-2094251(+) | protein_length=463 | sequence_SO=chromosome | SO=protein_coding | is_pseudo=false	0	82.351	44	17	34	17	463	51.7	5.94	90.58	0.977	0.999422	10184.3	9954.4	5.19	9.82	High	High	High	High	High	1
High	Master Protein	TGGT1_295110	transcript=TGGT1_295110-t26_1 | gene=TGGT1_295110 | organism=Toxoplasma_gondii_GT1 | gene_product=rhoptry protein ROP7 | transcript_product=rhoptry protein ROP7 | location=AAQM03000462:293-2020(-) | protein_length=575 | sequence_SO=contig | SO=protein_coding | is_pseudo=false	0	82.265	38	20	41	12	575	63.4	7.01	112.13	1.123	0.999422	4061.5	4559.1	7.3	4.28	High	High	High	High	High	1
High	Master Protein	TGGT1_226410	transcript=TGGT1_226410-t26_1 | gene=TGGT1_226410 | organism=Toxoplasma_gondii_GT1 | gene_product=EF-1 guanine nucleotide exchange domain-containing protein | transcript_product=EF-1 guanine nucleotide exchange domain-containing protein | location=TGGT1_chrX:1563878-1565889(-) | protein_length=328 | sequence_SO=chromosome | SO=protein_coding | is_pseudo=false	0	81.821	47	13	35	13	328	36	5.16	105.05	0.995	0.999422	18218.2	18125.1	5.23	8.27	High	High	High	High	High	1
High	Master Protein	TGGT1_280490	transcript=TGGT1_280490-t26_1 | gene=TGGT1_280490 | organism=Toxoplasma_gondii_GT1 | gene_product=U-box domain-containing protein | transcript_product=U-box domain-containing protein | location=TGGT1_chrVIIa:332194-348045(-) | protein_length=1089 | sequence_SO=chromosome | SO=protein_coding | is_pseudo=false	0	81.78	25	25	32	25	1089	121.9	6.2	78.67	0.98	0.999422	4418.7	4330	4.5	9.53	High	High	High	High	High	1
High	Master Protein	TGGT1_210840	transcript=TGGT1_210840-t26_1 | gene=TGGT1_210840 | organism=Toxoplasma_gondii_GT1 | gene_product=arginyl-tRNA synthetase family protein | transcript_product=arginyl-tRNA synthetase family protein | location=TGGT1_chrIV:1942834-1951568(-) | protein_length=595 | sequence_SO=chromosome | SO=protein_coding | is_pseudo=false	0	81.653	35	20	37	20	595	67	6.51	88.43	1.009	0.999422	4593.6	4637.2	0.9	1.6	High	High	High	High	High	1
High	Master Protein	TGGT1_231630	transcript=TGGT1_231630-t26_1 | gene=TGGT1_231630 | organism=Toxoplasma_gondii_GT1 | gene_product=alveolin domain containing intermediate filament IMC4 | transcript_product=alveolin domain containing intermediate filament IMC4 | location=TGGT1_chrVIII:1508307-1510463(-) | protein_length=452 | sequence_SO=chromosome | SO=protein_coding | is_pseudo=false	0	81.327	39	14	49	14	452	50.1	5.95	141.63	0.97	0.999422	26315.3	25533.7	1.97	2.87	High	High	High	High	High	1	Phospho [S32]
High	Master Protein	TGGT1_209210	transcript=TGGT1_209210-t26_1 | gene=TGGT1_209210 | organism=Toxoplasma_gondii_GT1 | gene_product=hypothetical protein | transcript_product=hypothetical protein | location=TGGT1_chrIb:1139917-1148599(+) | protein_length=1492 | sequence_SO=chromosome | SO=protein_coding | is_pseudo=false	0	80.883	18	21	25	21	1492	166.8	5.54	59.43	0.983	0.999422	3071.4	3017.8	6.99	11.23	High	High	High	High	High	1
High	Master Protein	TGGT1_222380	transcript=TGGT1_222380-t26_1 | gene=TGGT1_222380 | organism=Toxoplasma_gondii_GT1 | gene_product=importin-beta N-terminal domain-containing protein | transcript_product=importin-beta N-terminal domain-containing protein | location=TGGT1_chrII:1069107-1078180(+) | protein_length=1147 | sequence_SO=chromosome | SO=protein_coding | is_pseudo=false	0	80.829	20	20	25	20	1147	129.4	6.42	82.81	1.016	0.999422	2400.1	2437.8	0.03	5.7	High	High	High	High	High	1
High	Master Protein	TGGT1_229480	transcript=TGGT1_229480-t26_1 | gene=TGGT1_229480 | organism=Toxoplasma_gondii_GT1 | gene_product=putative calcium binding protein precursor | transcript_product=putative calcium binding protein precursor | location=TGGT1_chrVIII:289042-291582(-) | protein_length=335 | sequence_SO=chromosome | SO=protein_coding | is_pseudo=false	0	80.782	54	14	41	13	335	38.3	4.69	114	1.113	0.999422	8822.4	9815.5	13.23	15.6	High	High	High	High	High	1
High	Master Protein	TGGT1_236570	transcript=TGGT1_236570-t26_1 | gene=TGGT1_236570 | organism=Toxoplasma_gondii_GT1 | gene_product=lysine decarboxylase family protein | transcript_product=lysine decarboxylase family protein | location=TGGT1_chrX:5322842-5325476(+) | protein_length=397 | sequence_SO=chromosome | SO=protein_coding | is_pseudo=false	0	80.595	40	17	33	17	397	43.9	6.57	103.94	0.904	0.999422	4244.2	3836.2	5.73	8.92	High	High	High	High	High	1
High	Master Protein	TGGT1_218410	transcript=TGGT1_218410-t26_1 | gene=TGGT1_218410 | organism=Toxoplasma_gondii_GT1 | gene_product=ribosomal protein RPP0 | transcript_product=ribosomal protein RPP0 | location=TGGT1_chrXII:1471598-1473146(+) | protein_length=314 | sequence_SO=chromosome | SO=protein_coding | is_pseudo=false	0	80.256	52	14	35	14	314	34.1	5.6	111.6	0.919	0.999422	5786.8	5317.2	4.72	5.79	High	High	High	High	High	1
High	Master Protein	TGGT1_232050	transcript=TGGT1_232050-t26_1 | gene=TGGT1_232050 | organism=Toxoplasma_gondii_GT1 | gene_product=DnaJ domain-containing protein | transcript_product=DnaJ domain-containing protein | location=TGGT1_chrVIII:1780837-1792241(-) | protein_length=869 | sequence_SO=chromosome | SO=protein_coding | is_pseudo=false	0	80.058	27	20	30	20	869	96.1	6.52	72.32	0.876	0.999422	6800.2	5960.3	2.86	8.58	High	High	High	High	High	1
High	Master Protein	TGGT1_288630	transcript=TGGT1_288630-t26_1 | gene=TGGT1_288630 | organism=Toxoplasma_gondii_GT1 | gene_product=putative nucleosome assembly protein (NAP) | transcript_product=putative nucleosome assembly protein (NAP) | location=TGGT1_chrIX:2455396-2456752(+) | protein_length=281 | sequence_SO=chromosome | SO=protein_coding | is_pseudo=false	0	79.851	56	19	39	19	281	32.1	4.42	106.25	0.928	0.999422	16744.6	15545.8	3.9	3.94	High	High	High	High	High	1
High	Master Protein	TGGT1_304990	transcript=TGGT1_304990-t26_1 | gene=TGGT1_304990 | organism=Toxoplasma_gondii_GT1 | gene_product=guanylate-binding protein, N-terminal domain-containing protein | transcript_product=guanylate-binding protein, N-terminal domain-containing protein | location=TGGT1_chrIX:4925765-4936769(+) | protein_length=1281 | sequence_SO=chromosome | SO=protein_coding | is_pseudo=false	0	79.139	19	21	30	21	1281	142.7	6.77	88.9	1.012	0.999422	3103	3140.3	4.09	10.48	High	High	High	High	High	1
High	Master Protein	TGGT1_292220	transcript=TGGT1_292220-t26_1 | gene=TGGT1_292220 | organism=Toxoplasma_gondii_GT1 | gene_product=PCI domain-containing protein | transcript_product=PCI domain-containing protein | location=TGGT1_chrIX:4423653-4430460(+) | protein_length=561 | sequence_SO=chromosome | SO=protein_coding | is_pseudo=false	0	78.919	38	20	31	20	561	61.6	7.49	96.51	1.004	0.999422	6353.3	6379	7.37	10.31	High	High	High	High	High	1
High	Master Protein	TGGT1_318510	transcript=TGGT1_318510-t26_1 | gene=TGGT1_318510 | organism=Toxoplasma_gondii_GT1 | gene_product=putative N-ethylmaleimide-sensitive fusion protein | transcript_product=putative N-ethylmaleimide-sensitive fusion protein | location=TGGT1_chrIV:1205264-1217814(-) | protein_length=751 | sequence_SO=chromosome | SO=protein_coding | is_pseudo=false	0	78.89	28	20	26	20	751	83.4	6.51	77.49	1.001	0.999422	4663.5	4668.4	3.48	0.73	High	High	High	High	High	1
High	Master Protein	TGGT1_235930	transcript=TGGT1_235930-t26_1 | gene=TGGT1_235930 | organism=Toxoplasma_gondii_GT1 | gene_product=domain K- type RNA binding proteins family protein | transcript_product=domain K- type RNA binding proteins family protein | location=TGGT1_chrX:5075263-5081044(+) | protein_length=570 | sequence_SO=chromosome | SO=protein_coding | is_pseudo=false	0	78.882	40	22	41	22	570	64.2	9.94	106.28	1.012	0.999422	10595.5	10718.9	4.28	8.71	High	High	High	High	High	1	Met-loss [N-Term]
High	Master Protein	TGGT1_214350	transcript=TGGT1_214350-t26_1 | gene=TGGT1_214350 | organism=Toxoplasma_gondii_GT1 | gene_product=putative GTP-binding protein | transcript_product=putative GTP-binding protein | location=TGGT1_chrX:6150425-6154448(+) | protein_length=396 | sequence_SO=chromosome | SO=protein_coding | is_pseudo=false	0	78.513	51	17	32	17	396	44.5	7.02	114.3	1.004	0.999422	6813.8	6838.8	2.97	3.6	High	High	High	High	High	1
High	Master Protein	TGGT1_230340	transcript=TGGT1_230340-t26_1 | gene=TGGT1_230340 | organism=Toxoplasma_gondii_GT1 | gene_product=hypothetical protein | transcript_product=hypothetical protein | location=TGGT1_chrVIII:711206-715922(+) | protein_length=949 | sequence_SO=chromosome | SO=protein_coding | is_pseudo=false	0	78.465	26	19	25	19	949	102.3	7.23	65.88	1.04	0.999422	2348.8	2442.7	4.28	8.34	High	High	High	High	High	1	Phospho [S796]
High	Master Protein	TGGT1_218780	transcript=TGGT1_218780-t26_1 | gene=TGGT1_218780 | organism=Toxoplasma_gondii_GT1 | gene_product=putative phosphoserine aminotransferase | transcript_product=putative phosphoserine aminotransferase | location=TGGT1_chrXII:1247991-1254054(-) | protein_length=481 | sequence_SO=chromosome | SO=protein_coding | is_pseudo=false	0	78.162	33	15	33	15	481	52.8	5.36	102.59	0.924	0.999422	13308.5	12300.8	8.62	19.59	High	High	High	High	High	1
High	Master Protein	TGGT1_223710	transcript=TGGT1_223710-t26_1 | gene=TGGT1_223710 | organism=Toxoplasma_gondii_GT1 | gene_product=tetratricopeptide repeat-containing protein | transcript_product=tetratricopeptide repeat-containing protein | location=TGGT1_chrX:3542707-3551157(-) | protein_length=964 | sequence_SO=chromosome | SO=protein_coding | is_pseudo=false	0	78.096	24	23	27	23	964	109.2	8.59	71.42	0.989	0.999422	4996	4942.4	5.97	7.1	High	High	High	High	High	1
High	Master Protein	TGGT1_231410	transcript=TGGT1_231410-t26_1 | gene=TGGT1_231410 | organism=Toxoplasma_gondii_GT1 | gene_product=hypothetical protein | transcript_product=hypothetical protein | location=TGGT1_chrVIII:1401693-1406022(+) | protein_length=571 | sequence_SO=chromosome | SO=protein_coding | is_pseudo=false	0	77.627	42	20	37	20	571	64.6	8.19	81.1	0.929	0.999422	10402.2	9665.8	6.19	4.71	High	High	High	High	High	1
High	Master Protein	TGGT1_289580	transcript=TGGT1_289580-t26_1 | gene=TGGT1_289580 | organism=Toxoplasma_gondii_GT1 | gene_product=strictosidine synthase subfamily protein | transcript_product=strictosidine synthase subfamily protein | location=TGGT1_chrIX:3140429-3145862(-) | protein_length=456 | sequence_SO=chromosome | SO=protein_coding | is_pseudo=false	0	77.537	53	19	27	19	456	49.4	8.57	67.78	1.035	0.999422	5126.5	5304.2	0.15	8.33	High	High	High	High	High	1
High	Master Protein	TGGT1_205340	transcript=TGGT1_205340-t26_1 | gene=TGGT1_205340 | organism=Toxoplasma_gondii_GT1 | gene_product=ribosomal protein RPS12 | transcript_product=ribosomal protein RPS12 | location=TGGT1_chrVIIa:1379775-1380954(+) | protein_length=142 | sequence_SO=chromosome | SO=protein_coding | is_pseudo=false	0	77.523	76	13	33	13	142	15.4	5.01	100.47	0.959	0.999422	8582.3	8227.9	1.32	2.97	High	High	High	High	High	1
High	Master Protein	TGGT1_293570	transcript=TGGT1_293570-t26_1 | gene=TGGT1_293570 | organism=Toxoplasma_gondii_GT1 | gene_product=putative translocation protein sec62 | transcript_product=putative translocation protein sec62 | location=TGGT1_chrIa:408074-414572(-) | protein_length=390 | sequence_SO=chromosome | SO=protein_coding | is_pseudo=false	0	77.215	48	15	31	15	390	44.9	6.37	81.12	1.001	0.999422	3706	3711.2	3.4	3.94	High	High	High	High	High	1
High	Master Protein	TGGT1_270550	transcript=TGGT1_270550-t26_1 | gene=TGGT1_270550 | organism=Toxoplasma_gondii_GT1 | gene_product=putative gamma-glutamyl phosphate reductase | transcript_product=putative gamma-glutamyl phosphate reductase | location=TGGT1_chrVIII:5192655-5194793(+) | protein_length=502 | sequence_SO=chromosome | SO=protein_coding | is_pseudo=false	0	77.191	44	19	26	19	502	54.4	6.14	72.2	1.027	0.999422	5059.4	5196	1.07	1.03	High	High	High	High	High	1
High	Master Protein	TGGT1_275802	transcript=TGGT1_275802-t26_1 | gene=TGGT1_275802 | organism=Toxoplasma_gondii_GT1 | gene_product=SRP72 RNA-binding domain-containing protein | transcript_product=SRP72 RNA-binding domain-containing protein | location=TGGT1_chrIII:207327-214479(-) | protein_length=731 | sequence_SO=chromosome | SO=protein_coding | is_pseudo=false	0	76.958	32	22	28	21	731	79.9	8.24	75.41	1.072	0.999422	3543.3	3799.3	3.67	6	High	High	High	High	High	1
High	Master Protein	TGGT1_297500	transcript=TGGT1_297500-t26_1 | gene=TGGT1_297500 | organism=Toxoplasma_gondii_GT1 | gene_product=T-complex protein 1 eta subunit | transcript_product=T-complex protein 1 eta subunit | location=TGGT1_chrII:1806900-1814443(-) | protein_length=546 | sequence_SO=chromosome | SO=protein_coding | is_pseudo=false	0	76.952	43	21	45	20	546	59.4	5.96	116.53	1.047	0.999422	7994.6	8367.2	1.9	1.63	High	High	High	High	High	1
High	Master Protein	TGGT1_242070	transcript=TGGT1_242070-t26_1 | gene=TGGT1_242070 | organism=Toxoplasma_gondii_GT1 | gene_product=cAMP-dependent protein kinase regulatory subunit | transcript_product=cAMP-dependent protein kinase regulatory subunit | location=TGGT1_chrVI:1804976-1810461(-) | protein_length=385 | sequence_SO=chromosome | SO=protein_coding | is_pseudo=false	0	76.924	50	21	42	21	385	42.8	5.21	111.48	0.974	0.999422	16781.8	16341.5	0.28	4.74	High	High	High	High	High	1	Phospho [S94]
High	Master Protein	TGGT1_262920	transcript=TGGT1_262920-t26_1 | gene=TGGT1_262920 | organism=Toxoplasma_gondii_GT1 | gene_product=trypsin domain-containing protein | transcript_product=trypsin domain-containing protein | location=TGGT1_chrVIIb:896939-905694(+) | protein_length=972 | sequence_SO=chromosome | SO=protein_coding | is_pseudo=false	0	76.73	25	19	25	19	972	104.4	6.52	70.61	1.08	0.999422	3264.5	3525.8	2.2	3.68	High	High	High	High	High	1
High	Master Protein	TGGT1_280370	transcript=TGGT1_280370-t26_1 | gene=TGGT1_280370 | organism=Toxoplasma_gondii_GT1 | gene_product=hypothetical protein | transcript_product=hypothetical protein | location=TGGT1_chrVIIa:472199-474884(+) | protein_length=761 | sequence_SO=chromosome | SO=protein_coding | is_pseudo=false	0	76.668	34	21	34	21	761	81.8	7.61	69.38	1.063	0.999422	2074.9	2206.2	7	8.28	High	High	High	High	High	1	Phospho [S14; S293]
High	Master Protein	TGGT1_295040	transcript=TGGT1_295040-t26_1 | gene=TGGT1_295040 | organism=Toxoplasma_gondii_GT1 | gene_product=HEAT repeat-containing protein | transcript_product=HEAT repeat-containing protein | location=TGGT1_chrIa:1332125-1343550(-) | protein_length=971 | sequence_SO=chromosome | SO=protein_coding | is_pseudo=false	0	76.613	23	19	27	19	971	104.5	4.75	72.83	1.097	0.999422	5553.8	6093.9	5.6	8.66	High	High	High	High	High	1
High	Master Protein	TGGT1_224850	transcript=TGGT1_224850-t26_1 | gene=TGGT1_224850 | organism=Toxoplasma_gondii_GT1 | gene_product=putative polyadenylate binding protein | transcript_product=putative polyadenylate binding protein | location=TGGT1_chrX:2687512-2689821(+) | protein_length=769 | sequence_SO=chromosome | SO=protein_coding | is_pseudo=false	0	76.477	27	24	46	24	769	82.6	8.84	107.58	1.013	0.999422	13890.7	14070.3	1.53	2.06	High	High	High	High	High	1
High	Master Protein	TGGT1_270320	transcript=TGGT1_270320-t26_1 | gene=TGGT1_270320 | organism=Toxoplasma_gondii_GT1 | gene_product=protein phosphatase 2C domain-containing protein | transcript_product=protein phosphatase 2C domain-containing protein | location=TGGT1_chrVIII:5274953-5280379(+) | protein_length=538 | sequence_SO=chromosome | SO=protein_coding | is_pseudo=false	0	76.266	37	17	30	17	538	58.7	5.08	89.39	1.155	0.999422	8111.8	9371.1	6.63	11.63	High	High	High	High	High	1
High	Master Protein	TGGT1_248340	transcript=TGGT1_248340-t26_1 | gene=TGGT1_248340 | organism=Toxoplasma_gondii_GT1 | gene_product=GTP-binding nuclear protein ran/tc4 | transcript_product=GTP-binding nuclear protein ran/tc4 | location=TGGT1_chrXII:3749189-3752256(+) | protein_length=229 | sequence_SO=chromosome | SO=protein_coding | is_pseudo=false	0	76.139	69	15	44	15	229	26	8.65	117.67	1.048	0.999422	11767.6	12331.5	4.39	9.49	High	High	High	High	High	1
High	Master Protein	TGGT1_312110	transcript=TGGT1_312110-t26_1 | gene=TGGT1_312110 | organism=Toxoplasma_gondii_GT1 | gene_product=apicoplast-associated thioredoxin family protein Atrx1 | transcript_product=apicoplast-associated thioredoxin family protein Atrx1 | location=TGGT1_chrXI:2396639-2404968(-) | protein_length=790 | sequence_SO=chromosome | SO=protein_coding | is_pseudo=false	0	76.082	35	21	32	20	790	86.9	7.81	75.56	1.012	0.999422	5492.6	5557.9	1.48	4.9	High	High	High	High	High	1
High	Master Protein	TGGT1_269690	transcript=TGGT1_269690-t26_1 | gene=TGGT1_269690 | organism=Toxoplasma_gondii_GT1 | gene_product=hypothetical protein | transcript_product=hypothetical protein | location=TGGT1_chrVIII:5679281-5681878(+) | protein_length=865 | sequence_SO=chromosome | SO=protein_coding | is_pseudo=false	0	76.062	25	23	27	22	865	94.2	7.2	59.66	1.099	0.999422	1931.8	2123.9	3	0.58	High	High	High	High	High	1
High	Master Protein	TGGT1_205040	transcript=TGGT1_205040-t26_1 | gene=TGGT1_205040 | organism=Toxoplasma_gondii_GT1 | gene_product=PGAP1 family protein | transcript_product=PGAP1 family protein | location=TGGT1_chrVIIa:1568087-1575644(-) | protein_length=2110 | sequence_SO=chromosome | SO=protein_coding | is_pseudo=false	0	76.061	13	23	27	23	2110	228.2	7.56	44.95	0.992	0.999422	1372.7	1361.5	12.43	19.34	High	High	High	High	High	1
High	Master Protein	TGGT1_202530	transcript=TGGT1_202530-t26_1 | gene=TGGT1_202530 | organism=Toxoplasma_gondii_GT1 | gene_product=aspartate-tRNA ligase | transcript_product=aspartate-tRNA ligase | location=TGGT1_chrVIIa:3153086-3158845(-) | protein_length=773 | sequence_SO=chromosome | SO=protein_coding | is_pseudo=false	0	75.994	25	18	26	18	773	86.7	8.22	83.31	0.957	0.999422	5138.7	4919.4	7.59	7.88	High	High	High	High	High	1
High	Master Protein	TGGT1_244460	transcript=TGGT1_244460-t26_1 | gene=TGGT1_244460 | organism=Toxoplasma_gondii_GT1 | gene_product=hypothetical protein | transcript_product=hypothetical protein | location=TGGT1_chrVI:3193064-3199038(-) | protein_length=1239 | sequence_SO=chromosome | SO=protein_coding | is_pseudo=false	0	75.982	19	18	25	18	1239	127.2	8.41	70.67	1.099	0.999422	3426.8	3766.5	4.19	9.1	High	High	High	High	High	1
High	Master Protein	TGGT1_202370	transcript=TGGT1_202370-t26_1 | gene=TGGT1_202370 | organism=Toxoplasma_gondii_GT1 | gene_product=putative T-complex protein 1, epsilon subunit (TCP-1-epsilon) | transcript_product=putative T-complex protein 1, epsilon subunit (TCP-1-epsilon) | location=TGGT1_chrVIIa:3284056-3290078(+) | protein_length=536 | sequence_SO=chromosome | SO=protein_coding | is_pseudo=false	0	75.75	40	19	32	19	536	58.6	5.96	75.44	0.929	0.999422	11765.9	10929.1	5.65	8.73	High	High	High	High	High	1
High	Master Protein	TGGT1_308860	transcript=TGGT1_308860-t26_1 | gene=TGGT1_308860 | organism=Toxoplasma_gondii_GT1 | gene_product=hypothetical protein | transcript_product=hypothetical protein | location=TGGT1_chrXI:267813-271388(-) | protein_length=654 | sequence_SO=chromosome | SO=protein_coding | is_pseudo=false	0	75.689	31	20	36	20	654	69.5	10.01	91.93	0.999	0.999422	10167.2	10155.6	2.86	6.25	High	High	High	High	High	1	Phospho [S508]
High	Master Protein	TGGT1_246130	transcript=TGGT1_246130-t26_1 | gene=TGGT1_246130 | organism=Toxoplasma_gondii_GT1 | gene_product=serpin (serine proteinase inhibitor) superfamily protein | transcript_product=serpin (serine proteinase inhibitor) superfamily protein | location=TGGT1_chrXII:2610457-2612239(+) | protein_length=432 | sequence_SO=chromosome | SO=protein_coding | is_pseudo=false	0	75.689	42	18	25	18	432	47.4	6.62	72	1.033	0.999422	5875.9	6068.9	5.17	5.8	High	High	High	High	High	1
High	Master Protein	TGGT1_315320	transcript=TGGT1_315320-t26_1 | gene=TGGT1_315320 | organism=Toxoplasma_gondii_GT1 | gene_product=SAG-related sequence SRS52A | transcript_product=SAG-related sequence SRS52A | location=TGGT1_chrXI:4594837-4596241(+) | protein_length=329 | sequence_SO=chromosome | SO=protein_coding | is_pseudo=false	0	75.616	55	13	29	13	329	34.2	5.52	94.74	1.009	0.999422	8465.8	8542.1	5.82	11.23	High	High	High	High	High	1
High	Master Protein	TGGT1_205710	transcript=TGGT1_205710-t26_1 | gene=TGGT1_205710 | organism=Toxoplasma_gondii_GT1 | gene_product=lysine-tRNA ligase | transcript_product=lysine-tRNA ligase | location=TGGT1_chrVIIa:1115364-1120007(+) | protein_length=658 | sequence_SO=chromosome | SO=protein_coding | is_pseudo=false	0	75.527	30	19	41	19	658	74.3	6.71	123.77	0.907	0.999422	9812.8	8903.8	0.55	3.07	High	High	High	High	High	1	Phospho [S116]
High	Master Protein	TGGT1_244310	transcript=TGGT1_244310-t26_1 | gene=TGGT1_244310 | organism=Toxoplasma_gondii_GT1 | gene_product=GTP-binding protein | transcript_product=GTP-binding protein | location=TGGT1_chrVI:3097647-3101222(+) | protein_length=367 | sequence_SO=chromosome | SO=protein_coding | is_pseudo=false	0	75.301	49	19	31	19	367	40.8	9.03	81.27	1.019	0.999422	4974.1	5067.1	1.92	2.33	High	High	High	High	High	1
High	Master Protein	TGGT1_262380	transcript=TGGT1_262380-t26_1 | gene=TGGT1_262380 | organism=Toxoplasma_gondii_GT1 | gene_product=putative elongation factor Tu | transcript_product=putative elongation factor Tu | location=TGGT1_chrVIIb:1291090-1294751(-) | protein_length=552 | sequence_SO=chromosome | SO=protein_coding | is_pseudo=false	0	75.23	34	17	28	17	552	59.6	8.15	79.81	0.954	0.999422	5468.3	5218.3	2.94	2.62	High	High	High	High	High	1
High	Master Protein	TGGT1_291680	transcript=TGGT1_291680-t26_1 | gene=TGGT1_291680 | organism=Toxoplasma_gondii_GT1 | gene_product=Sec23/Sec24 trunk domain-containing protein | transcript_product=Sec23/Sec24 trunk domain-containing protein | location=TGGT1_chrIX:4131104-4145209(-) | protein_length=791 | sequence_SO=chromosome | SO=protein_coding | is_pseudo=false	0	75.209	33	21	31	21	791	87.5	6.14	80.7	0.889	0.999422	4665.4	4147.6	4.1	9.94	High	High	High	High	High	1
High	Master Protein	TGGT1_258950	transcript=TGGT1_258950-t26_1 | gene=TGGT1_258950 | organism=Toxoplasma_gondii_GT1 | gene_product=lectin family protein | transcript_product=lectin family protein | location=TGGT1_chrVIIb:3040792-3044811(+) | protein_length=646 | sequence_SO=chromosome | SO=protein_coding | is_pseudo=false	0	75.169	33	19	27	18	646	70.3	7.36	78.77	1.007	0.999422	3511.5	3534.5	4.78	5.9	High	High	High	High	High	1
High	Master Protein	TGGT1_288400	transcript=TGGT1_288400-t26_1 | gene=TGGT1_288400 | organism=Toxoplasma_gondii_GT1 | gene_product=LETM1 family protein | transcript_product=LETM1 family protein | location=TGGT1_chrIX:2306244-2318068(-) | protein_length=1101 | sequence_SO=chromosome | SO=protein_coding | is_pseudo=false	0	74.78	20	19	21	19	1101	120.3	6.76	57.05	0.974	0.999422	1758.5	1713.3	10.4	13.1	High	High	High	High	High	1
High	Master Protein	TGGT1_209950	transcript=TGGT1_209950-t26_1 | gene=TGGT1_209950 | organism=Toxoplasma_gondii_GT1 | gene_product=putative thioredoxin | transcript_product=putative thioredoxin | location=TGGT1_chrIb:1585569-1589285(-) | protein_length=424 | sequence_SO=chromosome | SO=protein_coding | is_pseudo=false	0	74.769	44	21	48	20	424	47.7	8.34	113.88	1.009	0.999422	19996.7	20172.8	2.57	4.16	High	High	High	High	High	1
High	Master Protein	TGGT1_285980A	transcript=TGGT1_285980A-t26_1 | gene=TGGT1_285980A | organism=Toxoplasma_gondii_GT1 | gene_product=glucosephosphate-mutase GPM1 | transcript_product=glucosephosphate-mutase GPM1 | location=TGGT1_chrV:1947082-1953082(-) | protein_length=361 | sequence_SO=chromosome | SO=protein_coding | is_pseudo=false	0	74.603	59	14	26	14	361	39.3	6.61	69.23	1.033	0.999422	4809.6	4970.1	6.09	4.82	High	High	High	High	High	1	Phospho [T161]
High	Master Protein	TGGT1_225050	transcript=TGGT1_225050-t26_1 | gene=TGGT1_225050 | organism=Toxoplasma_gondii_GT1 | gene_product=putative adenosylhomocysteinase | transcript_product=putative adenosylhomocysteinase | location=TGGT1_chrX:2464799-2467238(-) | protein_length=588 | sequence_SO=chromosome | SO=protein_coding | is_pseudo=false	0	74.534	26	18	49	18	588	64.1	7.71	130.85	1.03	0.999422	17579.1	18101.3	3.63	8.11	High	High	High	High	High	1
High	Master Protein	TGGT1_233520	transcript=TGGT1_233520-t26_1 | gene=TGGT1_233520 | organism=Toxoplasma_gondii_GT1 | gene_product=ATP-dependent RNA helicase | transcript_product=ATP-dependent RNA helicase | location=TGGT1_chrVIII:2686087-2689735(+) | protein_length=801 | sequence_SO=chromosome | SO=protein_coding | is_pseudo=false	0	74.283	21	17	26	17	801	88.8	7.68	71.4	0.997	0.999422	5187.3	5170.5	4.51	6.92	High	High	High	High	High	1
High	Master Protein	TGGT1_224900	transcript=TGGT1_224900-t26_1 | gene=TGGT1_224900 | organism=Toxoplasma_gondii_GT1 | gene_product=putative adenylate kinase | transcript_product=putative adenylate kinase | location=TGGT1_chrX:2611933-2614564(+) | protein_length=257 | sequence_SO=chromosome | SO=protein_coding | is_pseudo=false	0	74.246	63	17	33	17	257	28.5	8.56	94.89	0.975	0.999422	6920.9	6744.8	2.63	8.64	High	High	High	High	High	1
High	Master Protein	TGGT1_239490	transcript=TGGT1_239490-t26_1 | gene=TGGT1_239490 | organism=Toxoplasma_gondii_GT1 | gene_product=dehydrogenase E1 component family protein | transcript_product=dehydrogenase E1 component family protein | location=TGGT1_chrVI:705091-710904(-) | protein_length=571 | sequence_SO=chromosome | SO=protein_coding | is_pseudo=false	0	74.164	33	16	28	16	571	63.9	8.46	75.98	0.945	0.999422	5184.9	4900.9	4.27	10	High	High	High	High	High	1
High	Master Protein	TGGT1_215220	transcript=TGGT1_215220-t26_1 | gene=TGGT1_215220 | organism=Toxoplasma_gondii_GT1 | gene_product=hypothetical protein | transcript_product=hypothetical protein | location=TGGT1_chrX:6716950-6719044(+) | protein_length=502 | sequence_SO=chromosome | SO=protein_coding | is_pseudo=false	0	74.091	59	21	40	21	502	55.1	5.36	88.01	1.074	0.999422	8302	8914.6	3.22	12.01	High	High	High	High	High	1
High	Master Protein	TGGT1_315770	transcript=TGGT1_315770-t26_1 | gene=TGGT1_315770 | organism=Toxoplasma_gondii_GT1 | gene_product=cytochrome p450 superfamily protein | transcript_product=cytochrome p450 superfamily protein | location=TGGT1_chrXI:4913385-4919784(-) | protein_length=553 | sequence_SO=chromosome | SO=protein_coding | is_pseudo=false	0	73.763	41	18	29	18	553	62.6	7.97	80.53	1.011	0.999422	7520.8	7600.6	2.27	5.73	High	High	High	High	High	1
High	Master Protein	TGGT1_202680	transcript=TGGT1_202680-t26_1 | gene=TGGT1_202680 | organism=Toxoplasma_gondii_GT1 | gene_product=putative peptidase M16, alpha subunit | transcript_product=putative peptidase M16, alpha subunit | location=TGGT1_chrVIIa:3006392-3012675(-) | protein_length=563 | sequence_SO=chromosome | SO=protein_coding | is_pseudo=false	0	73.715	31	16	32	15	563	62.1	8.32	80.34	0.926	0.999422	5648.3	5229.2	5.59	8.06	High	High	High	High	High	1
High	Master Protein	TGGT1_217890	transcript=TGGT1_217890-t26_1 | gene=TGGT1_217890 | organism=Toxoplasma_gondii_GT1 | gene_product=putative alkyl hydroperoxide reductase/ Thiol specific antioxidant/ Mal allergen | transcript_product=putative alkyl hydroperoxide reductase/ Thiol specific antioxidant/ Mal allergen | location=TGGT1_chrXII:2143499-2144089(-) | protein_length=196 | sequence_SO=chromosome | SO=protein_coding | is_pseu…	0	73.637	57	14	39	14	196	21.7	6.87	122.64	0.966	0.999422	21651.4	20907.3	0.6	6.31	High	High	High	High	High	1
High	Master Protein	TGGT1_283850	transcript=TGGT1_283850-t26_1 | gene=TGGT1_283850 | organism=Toxoplasma_gondii_GT1 | gene_product=peptidyl-prolyl cis-trans isomerase | transcript_product=peptidyl-prolyl cis-trans isomerase | location=TGGT1_chrV:2748825-2756049(-) | protein_length=503 | sequence_SO=chromosome | SO=protein_coding | is_pseudo=false	0	73.548	46	22	52	20	503	55.5	5.59	111.89	0.941	0.999422	13919.9	13102.6	0.96	6.62	High	High	High	High	High	1
High	Master Protein	TGGT1_288500	transcript=TGGT1_288500-t26_1 | gene=TGGT1_288500 | organism=Toxoplasma_gondii_GT1 | gene_product=FAD Malate-dehydrogenase (MDH-FAD) | transcript_product=FAD Malate-dehydrogenase (MDH-FAD) | location=TGGT1_chrIX:2391742-2395938(-) | protein_length=550 | sequence_SO=chromosome | SO=protein_coding | is_pseudo=false	0	73.523	33	17	32	16	550	60.3	9.22	87.46	1.007	0.999422	8345.4	8399.8	4.49	1.78	High	High	High	High	High	1
High	Master Protein	TGGT1_309210	transcript=TGGT1_309210-t26_1 | gene=TGGT1_309210 | organism=Toxoplasma_gondii_GT1 | gene_product=putative peroxiredoxin 6 | transcript_product=putative peroxiredoxin 6 | location=TGGT1_chrXI:521482-524360(-) | protein_length=402 | sequence_SO=chromosome | SO=protein_coding | is_pseudo=false	0	73.521	32	16	40	16	402	44.1	8.44	113.47	1.076	0.999422	9776.3	10521.9	8.31	15.66	High	High	High	High	High	1
High	Master Protein	TGGT1_321420	transcript=TGGT1_321420-t26_1 | gene=TGGT1_321420 | organism=Toxoplasma_gondii_GT1 | gene_product=kelch repeat-containing protein | transcript_product=kelch repeat-containing protein | location=TGGT1_chrIb:1828940-1830604(+) | protein_length=554 | sequence_SO=chromosome | SO=protein_coding | is_pseudo=false	0	73.295	34	18	33	18	554	61	7.97	78.19	1.062	0.999422	2355.5	2501.2	5.14	4.19	High	High	High	High	High	1
High	Master Protein	TGGT1_289830	transcript=TGGT1_289830-t26_1 | gene=TGGT1_289830 | organism=Toxoplasma_gondii_GT1 | gene_product=putative eukaryotic initiation factor-3, delta subunit | transcript_product=putative eukaryotic initiation factor-3, delta subunit | location=TGGT1_chrIX:3281722-3286956(+) | protein_length=335 | sequence_SO=chromosome | SO=protein_coding | is_pseudo=false	0	73.24	63	19	41	19	335	37.7	5.69	107.46	0.931	0.999422	11025.2	10269.6	0.92	2.19	High	High	High	High	High	1
High	Master Protein	TGGT1_211690	transcript=TGGT1_211690-t26_1 | gene=TGGT1_211690 | organism=Toxoplasma_gondii_GT1 | gene_product=AAA family protein | transcript_product=AAA family protein | location=TGGT1_chrIV:1531700-1551811(-) | protein_length=1538 | sequence_SO=chromosome | SO=protein_coding | is_pseudo=false	0	73.155	17	23	27	23	1538	167.1	8.87	58.74	1.008	0.999422	3374.4	3400.6	5.01	5.61	High	High	High	High	High	1
High	Master Protein	TGGT1_229360	transcript=TGGT1_229360-t26_1 | gene=TGGT1_229360 | organism=Toxoplasma_gondii_GT1 | gene_product=transaldolase | transcript_product=transaldolase | location=TGGT1_chrVIII:196233-200460(-) | protein_length=550 | sequence_SO=chromosome | SO=protein_coding | is_pseudo=false	0	73.109	29	16	41	16	550	61.4	9.25	122.81	0.955	0.999422	15277.6	14591.1	2.28	4.9	High	High	High	High	High	1	Phospho [S196]
High	Master Protein	TGGT1_256970	transcript=TGGT1_256970-t26_1 | gene=TGGT1_256970 | organism=Toxoplasma_gondii_GT1 | gene_product=putative vacuolar ATP synthase subunit A | transcript_product=putative vacuolar ATP synthase subunit A | location=TGGT1_chrVIIb:4248002-4257516(-) | protein_length=616 | sequence_SO=chromosome | SO=protein_coding | is_pseudo=false	0	73.043	38	20	30	20	616	68.1	5.48	75.1	0.99	0.999422	4288.1	4246.4	2.57	1.87	High	High	High	High	High	1
High	Master Protein	TGGT1_283780	transcript=TGGT1_283780-t26_1 | gene=TGGT1_283780 | organism=Toxoplasma_gondii_GT1 | gene_product=glucose-6-phosphate isomerase GPI | transcript_product=glucose-6-phosphate isomerase GPI | location=TGGT1_chrV:2809762-2819876(-) | protein_length=661 | sequence_SO=chromosome | SO=protein_coding | is_pseudo=false	0	72.924	28	18	39	18	661	74.4	8.46	112.04	0.936	0.999422	7565.1	7083.5	1.1	6.01	High	High	High	High	High	1
High	Master Protein	TGGT1_222160	transcript=TGGT1_222160-t26_1 | gene=TGGT1_222160 | organism=Toxoplasma_gondii_GT1 | gene_product=aldehyde dehydrogenase | transcript_product=aldehyde dehydrogenase | location=TGGT1_chrII:900932-907660(-) | protein_length=497 | sequence_SO=chromosome | SO=protein_coding | is_pseudo=false	0	72.717	35	15	31	15	497	53.7	6.39	89.73	1.003	0.999422	5484.1	5499.7	2.65	1.81	High	High	High	High	High	1	Met-loss [N-Term]
High	Master Protein	TGGT1_232130	transcript=TGGT1_232130-t26_1 | gene=TGGT1_232130 | organism=Toxoplasma_gondii_GT1 | gene_product=hypothetical protein | transcript_product=hypothetical protein | location=TGGT1_chrVIII:1876792-1879382(+) | protein_length=456 | sequence_SO=chromosome | SO=protein_coding | is_pseudo=false	0	72.687	39	16	31	16	456	48.8	9.91	77.44	1.074	0.999422	5707.3	6129.9	0.12	1.49	High	High	High	High	High	1	Phospho [S209]
High	Master Protein	TGGT1_248880	transcript=TGGT1_248880-t26_1 | gene=TGGT1_248880 | organism=Toxoplasma_gondii_GT1 | gene_product=GTPase RAB7 | transcript_product=GTPase RAB7 | location=TGGT1_chrXII:4169929-4175109(-) | protein_length=432 | sequence_SO=chromosome | SO=protein_coding | is_pseudo=false	0	72.6	36	17	35	17	432	47.8	9.67	95.03	0.985	0.999422	7496.4	7381.4	2.02	5.22	High	High	High	High	High	1
High	Master Protein	TGGT1_280380	transcript=TGGT1_280380-t26_1 | gene=TGGT1_280380 | organism=Toxoplasma_gondii_GT1 | gene_product=poly(ADP-ribose) glycohydrolase | transcript_product=poly(ADP-ribose) glycohydrolase | location=TGGT1_chrVIIa:467123-469417(+) | protein_length=553 | sequence_SO=chromosome | SO=protein_coding | is_pseudo=false	0	72.519	33	14	22	14	553	61.8	7.94	75.42	1.057	0.999422	3619.8	3825.2	0.38	6.39	High	High	High	High	High	1
High	Master Protein	TGGT1_205220	transcript=TGGT1_205220-t26_1 | gene=TGGT1_205220 | organism=Toxoplasma_gondii_GT1 | gene_product=putative U5 snRNP-associated subunit | transcript_product=putative U5 snRNP-associated subunit | location=TGGT1_chrVIIa:1443394-1451209(+) | protein_length=1113 | sequence_SO=chromosome | SO=protein_coding | is_pseudo=false	0	72.505	21	22	27	22	1113	122.7	8.88	72.23	1.026	0.999422	5405.3	5543.7	1.3	6.29	High	High	High	High	High	1
High	Master Protein	TGGT1_223140	transcript=TGGT1_223140-t26_1 | gene=TGGT1_223140 | organism=Toxoplasma_gondii_GT1 | gene_product=tRNA binding domain-containing protein | transcript_product=tRNA binding domain-containing protein | location=TGGT1_chrII:1451648-1456657(+) | protein_length=472 | sequence_SO=chromosome | SO=protein_coding | is_pseudo=false	0	72.489	44	18	34	18	472	51	8.05	79.71	1.069	0.999422	3488.3	3727.5	2.01	1.63	High	High	High	High	High	1
High	Master Protein	TGGT1_205510	transcript=TGGT1_205510-t26_1 | gene=TGGT1_205510 | organism=Toxoplasma_gondii_GT1 | gene_product=putative nucleolar protein 5 | transcript_product=putative nucleolar protein 5 | location=TGGT1_chrVIIa:1272709-1276843(-) | protein_length=490 | sequence_SO=chromosome | SO=protein_coding | is_pseudo=false	0	72.274	42	16	24	16	490	54.3	9.04	91.03	0.958	0.999422	7432.6	7119.9	1.37	1.09	High	High	High	High	High	1
High	Master Protein	TGGT1_214270	transcript=TGGT1_214270-t26_1 | gene=TGGT1_214270 | organism=Toxoplasma_gondii_GT1 | gene_product=putative translation initiation factor IF-2 | transcript_product=putative translation initiation factor IF-2 | location=TGGT1_chrX:6085732-6096115(-) | protein_length=1146 | sequence_SO=chromosome | SO=protein_coding | is_pseudo=false	0	72.258	19	20	35	19	1146	126.2	6.35	76.91	1.046	0.999422	3723.1	3893.1	5.03	7.19	High	High	High	High	High	1
High	Master Protein	TGGT1_225310	transcript=TGGT1_225310-t26_1 | gene=TGGT1_225310 | organism=Toxoplasma_gondii_GT1 | gene_product=putative ARF1-directed GTPase-activating protein | transcript_product=putative ARF1-directed GTPase-activating protein | location=TGGT1_chrX:2229573-2233633(+) | protein_length=502 | sequence_SO=chromosome | SO=protein_coding | is_pseudo=false	0	71.912	31	12	20	12	502	52.4	6.01	60.67	1.1	0.999422	2794.3	3073.8	6.18	12.85	High	High	High	High	High	1	Phospho [S267; S351]
High	Master Protein	TGGT1_273490	transcript=TGGT1_273490-t26_1 | gene=TGGT1_273490 | organism=Toxoplasma_gondii_GT1 | gene_product=putative glutamine synthetase, type I | transcript_product=putative glutamine synthetase, type I | location=TGGT1_chrVIII:3443164-3448518(+) | protein_length=479 | sequence_SO=chromosome | SO=protein_coding | is_pseudo=false	0	71.604	31	12	22	12	479	53.4	6.55	95.79	1.091	0.999422	3424.6	3737.7	3.32	16.77	High	High	High	High	High	1
High	Master Protein	TGGT1_208530	transcript=TGGT1_208530-t26_1 | gene=TGGT1_208530 | organism=Toxoplasma_gondii_GT1 | gene_product=nicotinate phosphoribosyltransferase | transcript_product=nicotinate phosphoribosyltransferase | location=TGGT1_chrIb:766715-777045(+) | protein_length=589 | sequence_SO=chromosome | SO=protein_coding | is_pseudo=false	0	71.472	31	15	26	15	589	65.5	7.14	77.7	0.991	0.999422	5156.9	5111	3.35	4.76	High	High	High	High	High	1
High	Master Protein	TGGT1_313010	transcript=TGGT1_313010-t26_1 | gene=TGGT1_313010 | organism=Toxoplasma_gondii_GT1 | gene_product=DEAD (Asp-Glu-Ala-Asp) box polypeptide DDX6 | transcript_product=DEAD (Asp-Glu-Ala-Asp) box polypeptide DDX6 | location=TGGT1_chrXI:2995385-2998767(-) | protein_length=475 | sequence_SO=chromosome | SO=protein_coding | is_pseudo=false	0	71.314	50	18	29	18	475	53.4	8.44	81.12	1.019	0.999422	2460.1	2506.6	2.75	1.72	High	High	High	High	High	1
High	Master Protein	TGGT1_211290	transcript=TGGT1_211290-t26_1 | gene=TGGT1_211290 | organism=Toxoplasma_gondii_GT1 | gene_product=rhoptry protein ROP15 | transcript_product=rhoptry protein ROP15 | location=TGGT1_chrIV:1780392-1782862(-) | protein_length=333 | sequence_SO=chromosome | SO=protein_coding | is_pseudo=false	0	71.234	45	15	24	15	333	36.6	8.7	64.13	1.051	0.999422	3658.7	3846.3	2.7	3.62	High	High	High	High	High	1
High	Master Protein	TGGT1_411430	transcript=TGGT1_411430-t26_1 | gene=TGGT1_411430 | organism=Toxoplasma_gondii_GT1 | gene_product=rhoptry protein ROP5 | transcript_product=rhoptry protein ROP5 | location=AAQM03000489:189-1624(+) | protein_length=461 | sequence_SO=contig | SO=protein_coding | is_pseudo=false	0	71.209	42	19	52	8	461	51.5	10.56	129.47	1.024	0.999422	5474.3	5607.8	0.92	3.83	High	High	High	High	High	1
High	Master Protein	TGGT1_290200	transcript=TGGT1_290200-t26_1 | gene=TGGT1_290200 | organism=Toxoplasma_gondii_GT1 | gene_product=NAD/NADP octopine/nopaline dehydrogenase, alpha-helical domain-containing protein | transcript_product=NAD/NADP octopine/nopaline dehydrogenase, alpha-helical domain-containing protein | location=TGGT1_chrIX:3448166-3452814(-) | protein_length=435 | sequence_SO=chromosome | SO=protein_coding | is_pse…	0	71.125	39	16	37	16	435	48	7.27	91.84	1.007	0.999422	7043.3	7095.5	2.78	5.79	High	High	High	High	High	1	Met-loss [N-Term]
High	Master Protein	TGGT1_305520	transcript=TGGT1_305520-t26_1 | gene=TGGT1_305520 | organism=Toxoplasma_gondii_GT1 | gene_product=ribosomal protein RPS2 | transcript_product=ribosomal protein RPS2 | location=TGGT1_chrIX:5229307-5231745(+) | protein_length=269 | sequence_SO=chromosome | SO=protein_coding | is_pseudo=false	0	71.037	65	18	43	18	269	29.3	10.2	123.8	0.961	0.999422	22243.6	21372.8	9.78	9.24	High	High	High	High	High	1
High	Master Protein	TGGT1_274190	transcript=TGGT1_274190-t26_1 | gene=TGGT1_274190 | organism=Toxoplasma_gondii_GT1 | gene_product=putative eukaryotic initiation factor 2B epsilon subunit | transcript_product=putative eukaryotic initiation factor 2B epsilon subunit | location=TGGT1_chrVIII:2932989-2940348(+) | protein_length=809 | sequence_SO=chromosome | SO=protein_coding | is_pseudo=false	0	70.784	25	17	24	17	809	88.8	5.01	76.08	1.041	0.999422	3628.9	3778.2	0.5	3.15	High	High	High	High	High	1
High	Master Protein	TGGT1_234420	transcript=TGGT1_234420-t26_1 | gene=TGGT1_234420 | organism=Toxoplasma_gondii_GT1 | gene_product=ATPase, AAA family protein | transcript_product=ATPase, AAA family protein | location=TGGT1_chrX:4262179-4269625(-) | protein_length=588 | sequence_SO=chromosome | SO=protein_coding | is_pseudo=false	0	70.732	33	20	36	20	588	66.7	8.76	96.56	0.993	0.999422	7079.1	7026.3	0.45	2.03	High	High	High	High	High	1
High	Master Protein	TGGT1_313380	transcript=TGGT1_313380-t26_1 | gene=TGGT1_313380 | organism=Toxoplasma_gondii_GT1 | gene_product=hypothetical protein | transcript_product=hypothetical protein | location=TGGT1_chrXI:3292372-3294103(+) | protein_length=274 | sequence_SO=chromosome | SO=protein_coding | is_pseudo=false	0	70.694	55	12	30	11	274	31.5	5.58	108.08	0.971	0.999422	15824.1	15370	0.28	2.01	High	High	High	High	High	1
High	Master Protein	TGGT1_219630	transcript=TGGT1_219630-t26_1 | gene=TGGT1_219630 | organism=Toxoplasma_gondii_GT1 | gene_product=flavodoxin domain-containing protein | transcript_product=flavodoxin domain-containing protein | location=TGGT1_chrXII:741441-752773(+) | protein_length=949 | sequence_SO=chromosome | SO=protein_coding | is_pseudo=false	0	70.592	22	20	28	20	949	104.1	6.8	75.14	0.963	0.999422	4482.9	4315.9	5.3	8.52	High	High	High	High	High	1
High	Master Protein	TGGT1_216260	transcript=TGGT1_216260-t26_1 | gene=TGGT1_216260 | organism=Toxoplasma_gondii_GT1 | gene_product=putative eukaryotic initiation factor-2B, gamma subunit | transcript_product=putative eukaryotic initiation factor-2B, gamma subunit | location=TGGT1_chrXI:6191789-6198714(+) | protein_length=525 | sequence_SO=chromosome | SO=protein_coding | is_pseudo=false	0	70.546	49	21	32	21	525	58	6.74	65.99	0.988	0.999422	4794.3	4735.9	3.46	6.01	High	High	High	High	High	1
High	Master Protein	TGGT1_277720	transcript=TGGT1_277720-t26_1 | gene=TGGT1_277720 | organism=Toxoplasma_gondii_GT1 | gene_product=GDA1/CD39 (nucleoside phosphatase) family protein | transcript_product=GDA1/CD39 (nucleoside phosphatase) family protein | location=TGGT1_chrXII:6466417-6468990(+) | protein_length=857 | sequence_SO=chromosome | SO=protein_coding | is_pseudo=false	0	70.467	29	20	25	20	857	92.4	6.34	61.99	1.021	0.999422	3106.3	3170.2	3.62	5.53	High	High	High	High	High	1
High	Master Protein	TGGT1_270250	transcript=TGGT1_270250-t26_1 | gene=TGGT1_270250 | organism=Toxoplasma_gondii_GT1 | gene_product=dense granule protein GRA1 | transcript_product=dense granule protein GRA1 | location=TGGT1_chrVIII:5308049-5308756(-) | protein_length=190 | sequence_SO=chromosome | SO=protein_coding | is_pseudo=false	0	70.149	36	10	70	10	190	20.1	4.28	163.82	1.197	0.999422	20718.2	24805.1	3.21	15.5	High	High	High	High	High	1
High	Master Protein	TGGT1_294200	transcript=TGGT1_294200-t26_1 | gene=TGGT1_294200 | organism=Toxoplasma_gondii_GT1 | gene_product=glucose-6-phosphate 1-dehydrogenase | transcript_product=glucose-6-phosphate 1-dehydrogenase | location=TGGT1_chrIa:683542-690397(+) | protein_length=560 | sequence_SO=chromosome | SO=protein_coding | is_pseudo=false	0	70.03	37	18	28	17	560	62.7	7.61	63.82	0.988	0.999422	4525.7	4472.8	5.43	9.74	High	High	High	High	High	1
High	Master Protein	TGGT1_267330	transcript=TGGT1_267330-t26_1 | gene=TGGT1_267330 | organism=Toxoplasma_gondii_GT1 | gene_product=fumarate hydratase | transcript_product=fumarate hydratase | location=TGGT1_chrIX:545528-551285(+) | protein_length=775 | sequence_SO=chromosome | SO=protein_coding | is_pseudo=false	0	70.022	26	19	24	19	775	84.2	8.53	65.85	1.022	0.999422	5181.1	5295.6	12.1	15.78	High	High	High	High	High	1
High	Master Protein	TGGT1_205380	transcript=TGGT1_205380-t26_1 | gene=TGGT1_205380 | organism=Toxoplasma_gondii_GT1 | gene_product=fructose-bisphospatase I | transcript_product=fructose-bisphospatase I | location=TGGT1_chrVIIa:1342975-1346118(+) | protein_length=388 | sequence_SO=chromosome | SO=protein_coding | is_pseudo=false	0	69.987	45	20	30	20	388	42.2	8.53	75.87	1.057	0.999422	6816.9	7203.1	2.4	1.68	High	High	High	High	High	1	Phospho [T95]
High	Master Protein	TGGT1_236650	transcript=TGGT1_236650-t26_1 | gene=TGGT1_236650 | organism=Toxoplasma_gondii_GT1 | gene_product=DEAD (Asp-Glu-Ala-Asp) box polypeptide 17 | transcript_product=DEAD (Asp-Glu-Ala-Asp) box polypeptide 17 | location=TGGT1_chrX:5362273-5365892(-) | protein_length=550 | sequence_SO=chromosome | SO=protein_coding | is_pseudo=false	0	69.952	34	15	27	15	550	59.9	8.94	83.93	0.957	0.999422	9590.8	9174.7	2.37	4.14	High	High	High	High	High	1
High	Master Protein	TGGT1_258390	transcript=TGGT1_258390-t26_1 | gene=TGGT1_258390 | organism=Toxoplasma_gondii_GT1 | gene_product=putative DnaJ protein | transcript_product=putative DnaJ protein | location=TGGT1_chrVIIb:3406355-3407941(-) | protein_length=397 | sequence_SO=chromosome | SO=protein_coding | is_pseudo=false	0	69.744	41	14	23	14	397	44.6	6.93	66.99	0.934	0.999422	2916.5	2722.6	2.17	8.66	High	High	High	High	High	1
High	Master Protein	TGGT1_260600	transcript=TGGT1_260600-t26_1 | gene=TGGT1_260600 | organism=Toxoplasma_gondii_GT1 | gene_product=Pumilio-family RNA binding repeat-containing protein | transcript_product=Pumilio-family RNA binding repeat-containing protein | location=TGGT1_chrVIIb:2104300-2113824(+) | protein_length=1676 | sequence_SO=chromosome | SO=protein_coding | is_pseudo=false	0	69.663	12	13	15	13	1676	172.4	7.77	52.42	1.058	0.999422	706.5	747.2	3.27	2.88	High	High	High	High	High	1
High	Master Protein	TGGT1_286920	transcript=TGGT1_286920-t26_1 | gene=TGGT1_286920 | organism=Toxoplasma_gondii_GT1 | gene_product=SWIRM domain-containing protein | transcript_product=SWIRM domain-containing protein | location=TGGT1_chrV:1491994-1499488(+) | protein_length=780 | sequence_SO=chromosome | SO=protein_coding | is_pseudo=false	0	69.422	27	20	31	20	780	83.8	5.3	68.76	1.05	0.999422	2243.5	2355.1	1.91	6.33	High	High	High	High	High	1
High	Master Protein	TGGT1_225690	transcript=TGGT1_225690-t26_1 | gene=TGGT1_225690 | organism=Toxoplasma_gondii_GT1 | gene_product=hypothetical protein | transcript_product=hypothetical protein | location=TGGT1_chrX:2025685-2031135(+) | protein_length=1816 | sequence_SO=chromosome | SO=protein_coding | is_pseudo=false	0	69.175	16	22	30	22	1816	194	6.13	56.6	1.163	0.999422	1512	1758.2	9.6	12.68	High	High	High	High	High	1
High	Master Protein	TGGT1_207770	transcript=TGGT1_207770-t26_1 | gene=TGGT1_207770 | organism=Toxoplasma_gondii_GT1 | gene_product=PCI domain-containing protein | transcript_product=PCI domain-containing protein | location=TGGT1_chrIb:293641-299816(-) | protein_length=511 | sequence_SO=chromosome | SO=protein_coding | is_pseudo=false	0	69.136	27	14	24	14	511	55.5	5.44	63.38	1.038	0.999422	2154.3	2236.6	6.66	8.59	High	High	High	High	High	1
High	Master Protein	TGGT1_225930	transcript=TGGT1_225930-t26_1 | gene=TGGT1_225930 | organism=Toxoplasma_gondii_GT1 | gene_product=triose-phosphate isomerase TPI-I | transcript_product=triose-phosphate isomerase TPI-I | location=TGGT1_chrX:1833650-1835998(+) | protein_length=253 | sequence_SO=chromosome | SO=protein_coding | is_pseudo=false	0	69.105	58	15	37	15	253	27.9	6.09	128.76	1.066	0.999507	9932.9	10583.6	6.88	10.55	High	High	High	High	High	1
High	Master Protein	TGGT1_271050	transcript=TGGT1_271050-t26_1 | gene=TGGT1_271050 | organism=Toxoplasma_gondii_GT1 | gene_product=SAG-related sequence SRS34A | transcript_product=SAG-related sequence SRS34A | location=TGGT1_chrVIII:4754604-4755164(+) | protein_length=186 | sequence_SO=chromosome | SO=protein_coding | is_pseudo=false	0	69.099	59	10	105	10	186	19	7.97	211.38	1.031	0.999422	31614.6	32595.8	3.17	7.48	High	High	High	High	High	1
High	Master Protein	TGGT1_312230	transcript=TGGT1_312230-t26_1 | gene=TGGT1_312230 | organism=Toxoplasma_gondii_GT1 | gene_product=putative DNA topoisomerase 2 | transcript_product=putative DNA topoisomerase 2 | location=TGGT1_chrXI:2472947-2490813(-) | protein_length=1658 | sequence_SO=chromosome | SO=protein_coding | is_pseudo=false	0	69.032	15	21	25	21	1658	185.8	7.44	63.06	1.072	0.999422	1644.3	1762.7	2.38	6.04	High	High	High	High	High	1	Phospho [S1498]
High	Master Protein	TGGT1_240890	transcript=TGGT1_240890-t26_1 | gene=TGGT1_240890 | organism=Toxoplasma_gondii_GT1 | gene_product=6-phosphofructokinase | transcript_product=6-phosphofructokinase | location=TGGT1_chrVI:1494349-1507600(+) | protein_length=1399 | sequence_SO=chromosome | SO=protein_coding | is_pseudo=false	0	68.979	15	18	26	17	1399	154.6	6.64	60.71	0.967	0.999422	1702.8	1646.5	2.53	2.94	High	High	High	High	High	1
High	Master Protein	TGGT1_299810	transcript=TGGT1_299810-t26_1 | gene=TGGT1_299810 | organism=Toxoplasma_gondii_GT1 | gene_product=cysteine-tRNA synthetase (CysRS) | transcript_product=cysteine-tRNA synthetase (CysRS) | location=TGGT1_chrXII:289809-302095(-) | protein_length=898 | sequence_SO=chromosome | SO=protein_coding | is_pseudo=false	0	68.976	24	20	30	20	898	101.5	8.43	80.02	0.957	0.999422	6294.2	6023.8	8.35	18.69	High	High	High	High	High	1
High	Master Protein	TGGT1_320220	transcript=TGGT1_320220-t26_1 | gene=TGGT1_320220 | organism=Toxoplasma_gondii_GT1 | gene_product=putative ubiquinol cytochrome c oxidoreductase | transcript_product=putative ubiquinol cytochrome c oxidoreductase | location=TGGT1_chrIV:370998-374481(-) | protein_length=487 | sequence_SO=chromosome | SO=protein_coding | is_pseudo=false	0	68.832	37	12	35	12	487	54.8	9.23	113.56	1.067	0.999422	6022	6426	13.35	16.34	High	High	High	High	High	1
High	Master Protein	TGGT1_304710	transcript=TGGT1_304710-t26_1 | gene=TGGT1_304710 | organism=Toxoplasma_gondii_GT1 | gene_product=putative eukaryotic peptide chain release factor | transcript_product=putative eukaryotic peptide chain release factor | location=TGGT1_chrVIIa:615815-622350(-) | protein_length=814 | sequence_SO=chromosome | SO=protein_coding | is_pseudo=false	0	68.736	19	15	23	15	814	90	8.88	72.47	0.921	0.999422	2502.5	2305.6	9.53	22.02	High	High	High	High	High	1
High	Master Protein	TGGT1_258740	transcript=TGGT1_258740-t26_1 | gene=TGGT1_258740 | organism=Toxoplasma_gondii_GT1 | gene_product=putative eukaryotic initiation factor-2A | transcript_product=putative eukaryotic initiation factor-2A | location=TGGT1_chrVIIb:3176493-3182737(-) | protein_length=594 | sequence_SO=chromosome | SO=protein_coding | is_pseudo=false	0	68.651	36	20	23	20	594	64.6	8.6	49.49	1.012	0.999422	4217.2	4266.8	5	8.96	High	High	High	High	High	1
High	Master Protein	TGGT1_223940	transcript=TGGT1_223940-t26_1 | gene=TGGT1_223940 | organism=Toxoplasma_gondii_GT1 | gene_product=GAP45 protein | transcript_product=GAP45 protein | location=TGGT1_chrX:3344621-3345358(-) | protein_length=245 | sequence_SO=chromosome | SO=protein_coding | is_pseudo=false	0	68.612	64	16	34	15	245	27.3	5.07	88.3	0.945	0.999422	21352.3	20188.5	1.48	8.99	High	High	High	High	High	1
High	Master Protein	TGGT1_311090	transcript=TGGT1_311090-t26_1 | gene=TGGT1_311090 | organism=Toxoplasma_gondii_GT1 | gene_product=ubiquitin carboxyl-terminal hydrolase | transcript_product=ubiquitin carboxyl-terminal hydrolase | location=TGGT1_chrXI:1762909-1768167(+) | protein_length=607 | sequence_SO=chromosome | SO=protein_coding | is_pseudo=false	0	68.6	32	19	23	19	607	67.1	6.2	64.76	0.995	0.999422	8273.6	8232.8	4.28	9	High	High	High	High	High	1
High	Master Protein	TGGT1_240600	transcript=TGGT1_240600-t26_1 | gene=TGGT1_240600 | organism=Toxoplasma_gondii_GT1 | gene_product=putative chaperonin cpn60 | transcript_product=putative chaperonin cpn60 | location=TGGT1_chrVI:1306402-1309981(+) | protein_length=667 | sequence_SO=chromosome | SO=protein_coding | is_pseudo=false	0	68.582	28	18	35	18	667	72.2	5.68	89.1	1.012	0.999422	11233.7	11365.2	2.1	2.93	High	High	High	High	High	1
High	Master Protein	TGGT1_314780	transcript=TGGT1_314780-t26_1 | gene=TGGT1_314780 | organism=Toxoplasma_gondii_GT1 | gene_product=myosin G | transcript_product=myosin G | location=TGGT1_chrXI:4226752-4246422(-) | protein_length=2059 | sequence_SO=chromosome | SO=protein_coding | is_pseudo=false	0	68.306	13	19	20	19	2059	227.2	6.37	50.4	1.174	0.999422	903.2	1060.5	10.38	11.23	High	High	High	High	High	1
High	Master Protein	TGGT1_219700	transcript=TGGT1_219700-t26_1 | gene=TGGT1_219700 | organism=Toxoplasma_gondii_GT1 | gene_product=putative DNA replication licensing factor MCM4 | transcript_product=putative DNA replication licensing factor MCM4 | location=TGGT1_chrXII:651605-660187(+) | protein_length=1014 | sequence_SO=chromosome | SO=protein_coding | is_pseudo=false	0	68.227	23	17	21	16	1014	111.9	5.82	55.13	0.962	0.999422	2476.4	2382.7	2.15	0.43	High	High	High	High	High	1
High	Master Protein	TGGT1_310440	transcript=TGGT1_310440-t26_1 | gene=TGGT1_310440 | organism=Toxoplasma_gondii_GT1 | gene_product=membrane occupation and recognition nexus protein MORN1 | transcript_product=membrane occupation and recognition nexus protein MORN1 | location=TGGT1_chrXI:1306262-1307353(+) | protein_length=363 | sequence_SO=chromosome | SO=protein_coding | is_pseudo=false	0	68.185	57	19	37	19	363	40.9	5.97	99.28	1.02	0.999422	10127.5	10329.9	4.35	5.78	High	High	High	High	High	1
High	Master Protein	TGGT1_289540	transcript=TGGT1_289540-t26_1 | gene=TGGT1_289540 | organism=Toxoplasma_gondii_GT1 | gene_product=hypothetical protein | transcript_product=hypothetical protein | location=TGGT1_chrIX:3100902-3103715(+) | protein_length=937 | sequence_SO=chromosome | SO=protein_coding | is_pseudo=false	0	68.161	25	16	16	16	937	100.5	7.23	48.78	1.084	0.999422	1356.3	1469.9	3.69	4.19	High	High	High	High	High	1
High	Master Protein	TGGT1_316310	transcript=TGGT1_316310-t26_1 | gene=TGGT1_316310 | organism=Toxoplasma_gondii_GT1 | gene_product=superoxide dismutase | transcript_product=superoxide dismutase | location=TGGT1_chrXI:5175968-5177674(-) | protein_length=201 | sequence_SO=chromosome | SO=protein_coding | is_pseudo=false	0	68.128	65	14	39	14	201	22.5	7.06	100.57	0.98	0.999422	21885.7	21454.1	7.57	25.83	High	High	High	High	High	1
High	Master Protein	TGGT1_205130	transcript=TGGT1_205130-t26_1 | gene=TGGT1_205130 | organism=Toxoplasma_gondii_GT1 | gene_product=hypothetical protein | transcript_product=hypothetical protein | location=TGGT1_chrVIIa:1506588-1532655(+) | protein_length=4815 | sequence_SO=chromosome | SO=protein_coding | is_pseudo=false	0	68.082	5	21	23	21	4815	517.3	6.33	43.98	1.11	0.999422	985.2	1093.3	6.7	8.9	High	High	High	High	High	1
High	Master Protein	TGGT1_266060	transcript=TGGT1_266060-t26_1 | gene=TGGT1_266060 | organism=Toxoplasma_gondii_GT1 | gene_product=ribosomal protein RPSA | transcript_product=ribosomal protein RPSA | location=TGGT1_chrIX:1148543-1150882(-) | protein_length=287 | sequence_SO=chromosome | SO=protein_coding | is_pseudo=false	0	67.965	59	11	27	11	287	31.5	5.31	81.71	0.943	0.999422	6949	6554.6	1.01	9.5	High	High	High	High	High	1
High	Master Protein	TGGT1_262620	transcript=TGGT1_262620-t26_1 | gene=TGGT1_262620 | organism=Toxoplasma_gondii_GT1 | gene_product=RNA recognition motif-containing protein | transcript_product=RNA recognition motif-containing protein | location=TGGT1_chrVIIb:1093901-1096823(+) | protein_length=293 | sequence_SO=chromosome | SO=protein_coding | is_pseudo=false	0	67.912	50	14	43	14	293	31.7	9.07	103.97	0.947	0.999422	12070.6	11425.7	7.1	15.25	High	High	High	High	High	1	Met-loss [N-Term]
High	Master Protein	TGGT1_276170	transcript=TGGT1_276170-t26_1 | gene=TGGT1_276170 | organism=Toxoplasma_gondii_GT1 | gene_product=phosphatidylinositol 3- and 4-kinase | transcript_product=phosphatidylinositol 3- and 4-kinase | location=TGGT1_chrIII:84006-93774(+) | protein_length=1228 | sequence_SO=chromosome | SO=protein_coding | is_pseudo=false	0	67.755	19	18	22	18	1228	134.5	8.32	60.7	1.005	0.999422	2223.3	2235.1	1.52	9.65	High	High	High	High	High	1
High	Master Protein	TGGT1_250710	transcript=TGGT1_250710-t26_1 | gene=TGGT1_250710 | organism=Toxoplasma_gondii_GT1 | gene_product=microneme protein MIC10 | transcript_product=microneme protein MIC10 | location=TGGT1_chrXII:5071359-5071955(+) | protein_length=198 | sequence_SO=chromosome | SO=protein_coding | is_pseudo=false	0	67.733	46	14	35	13	198	23.1	5.87	126.07	0.911	0.999422	10359.6	9434	5.85	15.03	High	High	High	High	High	1
High	Master Protein	TGGT1_218520	transcript=TGGT1_218520-t26_1 | gene=TGGT1_218520 | organism=Toxoplasma_gondii_GT1 | gene_product=microneme protein MIC6 | transcript_product=microneme protein MIC6 | location=TGGT1_chrXII:1418869-1419918(-) | protein_length=349 | sequence_SO=chromosome | SO=protein_coding | is_pseudo=false	0	67.477	47	14	24	14	349	36.6	4.69	74.73	0.855	0.999422	4795.5	4100.7	5.39	13.41	High	High	High	High	High	1
High	Master Protein	TGGT1_318580	transcript=TGGT1_318580-t26_1 | gene=TGGT1_318580 | organism=Toxoplasma_gondii_GT1 | gene_product=glucosephosphate-mutase GPM2 | transcript_product=glucosephosphate-mutase GPM2 | location=TGGT1_chrIV:1153980-1159087(-) | protein_length=597 | sequence_SO=chromosome | SO=protein_coding | is_pseudo=false	0	67.359	32	18	27	18	597	65.9	5.17	68	0.972	0.999422	5093.6	4952.9	5.2	6.15	High	High	High	High	High	1
High	Master Protein	TGGT1_410370	transcript=TGGT1_410370-t26_1 | gene=TGGT1_410370 | organism=Toxoplasma_gondii_GT1 | gene_product=putative transmembrane protein | transcript_product=putative transmembrane protein | location=AAQM03000265:733-2584(+) | protein_length=435 | sequence_SO=contig | SO=protein_coding | is_pseudo=false	0	67.307	37	15	31	4	435	47.7	9.19	84.9	1.187	0.999422	1591.1	1888.9	9.12	16.49	High	High	High	High	High	1
High	Master Protein	TGGT1_261750	transcript=TGGT1_261750-t26_1 | gene=TGGT1_261750 | organism=Toxoplasma_gondii_GT1 | gene_product=rhoptry neck protein RON10 | transcript_product=rhoptry neck protein RON10 | location=TGGT1_chrVIIb:1521076-1525837(-) | protein_length=835 | sequence_SO=chromosome | SO=protein_coding | is_pseudo=false	0	67.295	20	17	21	17	835	91.3	5.06	65.09	1.113	0.999422	4359.4	4854.1	1.11	4.46	High	High	High	High	High	1
High	Master Protein	TGGT1_221660	transcript=TGGT1_221660-t26_1 | gene=TGGT1_221660 | organism=Toxoplasma_gondii_GT1 | gene_product=DEAD/DEAH box helicase domain-containing protein | transcript_product=DEAD/DEAH box helicase domain-containing protein | location=TGGT1_chrII:500317-513716(+) | protein_length=1850 | sequence_SO=chromosome | SO=protein_coding | is_pseudo=false	0	67.055	13	19	21	19	1850	201.9	8.18	48.49	1.051	0.999422	1578.3	1658.5	1.2	8.41	High	High	High	High	High	1
High	Master Protein	TGGT1_239500	transcript=TGGT1_239500-t26_1 | gene=TGGT1_239500 | organism=Toxoplasma_gondii_GT1 | gene_product=putative proteasome subunit alpha type | transcript_product=putative proteasome subunit alpha type | location=TGGT1_chrVI:713977-716908(+) | protein_length=252 | sequence_SO=chromosome | SO=protein_coding | is_pseudo=false	0	67.026	71	13	21	13	252	27.9	5.38	60.24	1.025	0.999422	4594.5	4708.5	5.83	5.92	High	High	High	High	High	1
High	Master Protein	TGGT1_271740	transcript=TGGT1_271740-t26_1 | gene=TGGT1_271740 | organism=Toxoplasma_gondii_GT1 | gene_product=hypothetical protein | transcript_product=hypothetical protein | location=TGGT1_chrVIII:4419752-4431388(+) | protein_length=1992 | sequence_SO=chromosome | SO=protein_coding | is_pseudo=false	0	66.954	14	23	26	23	1992	216	7.88	48.97	1.018	0.999422	2831.1	2881.5	1.4	7.76	High	High	High	High	High	1
High	Master Protein	TGGT1_252290	transcript=TGGT1_252290-t26_1 | gene=TGGT1_252290 | organism=Toxoplasma_gondii_GT1 | gene_product=putative importin alpha | transcript_product=putative importin alpha | location=TGGT1_chrIII:450884-460151(+) | protein_length=545 | sequence_SO=chromosome | SO=protein_coding | is_pseudo=false	0	66.9	35	15	27	15	545	59.3	4.94	70.27	0.944	0.999422	3861.8	3645.8	1.69	4.03	High	High	High	High	High	1
High	Master Protein	TGGT1_324600	transcript=TGGT1_324600-t26_1 | gene=TGGT1_324600 | organism=Toxoplasma_gondii_GT1 | gene_product=heat shock protein | transcript_product=heat shock protein | location=TGGT1_chrVIII:2284363-2285174(-) | protein_length=185 | sequence_SO=chromosome | SO=protein_coding | is_pseudo=false	0	66.609	86	13	47	13	185	20.3	5.44	133.87	1.016	0.999422	6208.6	6308.6	1.25	2.14	High	High	High	High	High	1
High	Master Protein	TGGT1_290600	transcript=TGGT1_290600-t26_1 | gene=TGGT1_290600 | organism=Toxoplasma_gondii_GT1 | gene_product=succinyl-CoA-synthetase alpha SCSA | transcript_product=succinyl-CoA-synthetase alpha SCSA | location=TGGT1_chrIX:3568986-3572521(+) | protein_length=333 | sequence_SO=chromosome | SO=protein_coding | is_pseudo=false	0	66.378	44	11	40	11	333	35.1	8.22	75.21	1.017	0.999422	2518.7	2561.6	0.53	3.41	High	High	High	High	High	1
High	Master Protein	TGGT1_268870	transcript=TGGT1_268870-t26_1 | gene=TGGT1_268870 | organism=Toxoplasma_gondii_GT1 | gene_product=tetratricopeptide repeat-containing protein | transcript_product=tetratricopeptide repeat-containing protein | location=TGGT1_chrVIII:6237449-6244209(+) | protein_length=1031 | sequence_SO=chromosome | SO=protein_coding | is_pseudo=false	0	66.36	16	15	21	15	1031	114	6.05	65.17	0.999	0.999422	3634.5	3632.5	1.72	5.62	High	High	High	High	High	1
High	Master Protein	TGGT1_205580	transcript=TGGT1_205580-t26_1 | gene=TGGT1_205580 | organism=Toxoplasma_gondii_GT1 | gene_product=nuclear factor NF4 | transcript_product=nuclear factor NF4 | location=TGGT1_chrVIIa:1205711-1209756(+) | protein_length=497 | sequence_SO=chromosome | SO=protein_coding | is_pseudo=false	0	66.032	36	15	22	15	497	51.2	8.29	63	1.061	0.999422	1593.3	1690.8	4.16	9.42	High	High	High	High	High	1
High	Master Protein	TGGT1_309570	transcript=TGGT1_309570-t26_1 | gene=TGGT1_309570 | organism=Toxoplasma_gondii_GT1 | gene_product=DEAD/DEAH box helicase domain-containing protein | transcript_product=DEAD/DEAH box helicase domain-containing protein | location=TGGT1_chrXI:692622-695126(-) | protein_length=834 | sequence_SO=chromosome | SO=protein_coding | is_pseudo=false	0	65.98	28	20	25	20	834	91.2	9.11	55.38	1.049	0.999422	1116.4	1171.4	3.87	9.2	High	High	High	High	High	1
High	Master Protein	TGGT1_216650	transcript=TGGT1_216650-t26_1 | gene=TGGT1_216650 | organism=Toxoplasma_gondii_GT1 | gene_product=S15 sporozoite-expressed protein | transcript_product=S15 sporozoite-expressed protein | location=TGGT1_chrXI:5902644-5904672(-) | protein_length=400 | sequence_SO=chromosome | SO=protein_coding | is_pseudo=false	0	65.949	45	20	48	20	400	45.1	7.28	114.71	0.947	0.999422	20381.8	19300.8	0.39	0.62	High	High	High	High	High	1
High	Master Protein	TGGT1_225125	transcript=TGGT1_225125-t26_1 | gene=TGGT1_225125 | organism=Toxoplasma_gondii_GT1 | gene_product=pre-rRNA processing protein | transcript_product=pre-rRNA processing protein | location=TGGT1_chrX:2378306-2392984(+) | protein_length=2871 | sequence_SO=chromosome | SO=protein_coding | is_pseudo=false	0	65.927	9	24	28	24	2871	310.5	8.07	55.99	1.054	0.999422	2763.9	2912.1	4.15	14.64	High	High	High	High	High	1	Phospho [S1797]
High	Master Protein	TGGT1_301440	transcript=TGGT1_301440-t26_1 | gene=TGGT1_301440 | organism=Toxoplasma_gondii_GT1 | gene_product=calcium-dependent protein kinase CDPK1 | transcript_product=calcium-dependent protein kinase CDPK1 | location=TGGT1_chrIV:2366836-2372193(+) | protein_length=582 | sequence_SO=chromosome | SO=protein_coding | is_pseudo=false	0	65.872	32	18	41	16	582	65.4	6.44	113.99	0.917	0.999422	13394.6	12287.9	0.79	5.9	High	High	High	High	High	1
High	Master Protein	TGGT1_227810	transcript=TGGT1_227810-t26_1 | gene=TGGT1_227810 | organism=Toxoplasma_gondii_GT1 | gene_product=rhoptry kinase family protein ROP11 (incomplete catalytic triad) | transcript_product=rhoptry kinase family protein ROP11 (incomplete catalytic triad) | location=TGGT1_chrX:715479-717059(+) | protein_length=526 | sequence_SO=chromosome | SO=protein_coding | is_pseudo=false	0	65.797	38	16	25	16	526	58.2	8.4	69.84	1.108	0.999422	1928.6	2136.2	0.07	5.97	High	High	High	High	High	1
High	Master Protein	TGGT1_268590	transcript=TGGT1_268590-t26_1 | gene=TGGT1_268590 | organism=Toxoplasma_gondii_GT1 | gene_product=rhomboid protease ROM4 | transcript_product=rhomboid protease ROM4 | location=TGGT1_chrVIII:6404350-6409050(-) | protein_length=665 | sequence_SO=chromosome | SO=protein_coding | is_pseudo=false	0	65.443	27	18	29	18	665	72.3	8.97	65.7	0.937	0.999422	2946.4	2759.8	0.35	6.87	High	High	High	High	High	1
High	Master Protein	TGGT1_201400	transcript=TGGT1_201400-t26_1 | gene=TGGT1_201400 | organism=Toxoplasma_gondii_GT1 | gene_product=Sin3-associated polypeptide SAP18 | transcript_product=Sin3-associated polypeptide SAP18 | location=TGGT1_chrVIIa:3801972-3807611(-) | protein_length=868 | sequence_SO=chromosome | SO=protein_coding | is_pseudo=false	0	65.319	26	18	22	18	868	97.2	10.54	58.18	1.016	0.999422	3499.6	3557.1	6.83	9.26	High	High	High	High	High	1	Phospho [T719; S821]
High	Master Protein	TGGT1_258090	transcript=TGGT1_258090-t26_1 | gene=TGGT1_258090 | organism=Toxoplasma_gondii_GT1 | gene_product=hypothetical protein | transcript_product=hypothetical protein | location=TGGT1_chrVIIb:3544361-3553453(-) | protein_length=954 | sequence_SO=chromosome | SO=protein_coding | is_pseudo=false	0	65.121	23	19	22	19	954	106	7.49	54.19	1.12	0.999422	1633.4	1829.7	3.45	10.23	High	High	High	High	High	1
High	Master Protein	TGGT1_287480	transcript=TGGT1_287480-t26_1 | gene=TGGT1_287480 | organism=Toxoplasma_gondii_GT1 | gene_product=hypothetical protein | transcript_product=hypothetical protein | location=TGGT1_chrV:410863-428566(+) | protein_length=4703 | sequence_SO=chromosome | SO=protein_coding | is_pseudo=false	0	65.091	6	21	22	20	4703	502.4	6.48	38.93	1.113	0.999422	572.5	637.1	4.53	7.67	High	High	High	High	High	1
High	Master Protein	TGGT1_297060	transcript=TGGT1_297060-t26_1 | gene=TGGT1_297060 | organism=Toxoplasma_gondii_GT1 | gene_product=phosphoglycerate mutase PGMII | transcript_product=phosphoglycerate mutase PGMII | location=TGGT1_chrII:1486715-1490594(-) | protein_length=339 | sequence_SO=chromosome | SO=protein_coding | is_pseudo=false	0	64.893	47	15	43	14	339	38.1	8.13	119.4	1.091	0.999422	5863.5	6397.9	3.93	9	High	High	High	High	High	1
High	Master Protein	TGGT1_284190	transcript=TGGT1_284190-t26_1 | gene=TGGT1_284190 | organism=Toxoplasma_gondii_GT1 | gene_product=pyruvate carboxylase | transcript_product=pyruvate carboxylase | location=TGGT1_chrV:2598993-2613633(-) | protein_length=1391 | sequence_SO=chromosome | SO=protein_coding | is_pseudo=false	0	64.83	16	16	22	16	1391	152	6.99	61.69	1.041	0.999422	1403.2	1460	0.03	3.07	High	High	High	High	High	1
High	Master Protein	TGGT1_233120	transcript=TGGT1_233120-t26_1 | gene=TGGT1_233120 | organism=Toxoplasma_gondii_GT1 | gene_product=AP2 domain transcription factor AP2VIII-2 | transcript_product=AP2 domain transcription factor AP2VIII-2 | location=TGGT1_chrVIII:2426324-2433835(-) | protein_length=2503 | sequence_SO=chromosome | SO=protein_coding | is_pseudo=false	0	64.776	10	18	21	18	2503	256.5	8.16	46.34	1.051	0.999422	1146.6	1205.3	5.33	4.59	High	High	High	High	High	1
High	Master Protein	TGGT1_251810	transcript=TGGT1_251810-t26_1 | gene=TGGT1_251810 | organism=Toxoplasma_gondii_GT1 | gene_product=putative translation initiation factor eIF-5A | transcript_product=putative translation initiation factor eIF-5A | location=TGGT1_chrXII:5518720-5519205(-) | protein_length=161 | sequence_SO=chromosome | SO=protein_coding | is_pseudo=false	0	64.701	64	10	39	10	161	17.5	5.39	119.54	0.939	0.999422	23211.1	21793.5	11.97	25.24	High	High	High	High	High	1
High	Master Protein	TGGT1_209600	transcript=TGGT1_209600-t26_1 | gene=TGGT1_209600 | organism=Toxoplasma_gondii_GT1 | gene_product=hypothetical protein | transcript_product=hypothetical protein | location=TGGT1_chrIb:1372263-1374087(-) | protein_length=451 | sequence_SO=chromosome | SO=protein_coding | is_pseudo=false	0	64.604	30	15	34	15	451	50.2	5.3	90.24	0.987	0.999422	8081.3	7976.3	2.94	2.81	High	High	High	High	High	1	Phospho [S83]
High	Master Protein	TGGT1_224890	transcript=TGGT1_224890-t26_1 | gene=TGGT1_224890 | organism=Toxoplasma_gondii_GT1 | gene_product=hypothetical protein | transcript_product=hypothetical protein | location=TGGT1_chrX:2618782-2623220(-) | protein_length=1075 | sequence_SO=chromosome | SO=protein_coding | is_pseudo=false	0	64.579	21	17	19	17	1075	116.6	5.59	49.48	1.083	0.999422	1544.3	1672.7	8.13	11.39	High	High	High	High	High	1
High	Master Protein	TGGT1_280610	transcript=TGGT1_280610-t26_1 | gene=TGGT1_280610 | organism=Toxoplasma_gondii_GT1 | gene_product=signal recognition particle receptor alpha subunit | transcript_product=signal recognition particle receptor alpha subunit | location=TGGT1_chrVIIa:237626-244988(+) | protein_length=556 | sequence_SO=chromosome | SO=protein_coding | is_pseudo=false	0	64.568	36	16	20	16	556	60.8	7.49	54.22	0.982	0.999422	1860.1	1827.2	3.65	8.05	High	High	High	High	High	1
High	Master Protein	TGGT1_235340	transcript=TGGT1_235340-t26_1 | gene=TGGT1_235340 | organism=Toxoplasma_gondii_GT1 | gene_product=hypothetical protein | transcript_product=hypothetical protein | location=TGGT1_chrX:4675810-4681430(+) | protein_length=720 | sequence_SO=chromosome | SO=protein_coding | is_pseudo=false	0	64.449	22	15	25	15	720	76.6	7.66	64.17	1.134	0.999422	2241.5	2541	9.74	18.37	High	High	High	High	High	1
High	Master Protein	TGGT1_311310	transcript=TGGT1_311310-t26_1 | gene=TGGT1_311310 | organism=Toxoplasma_gondii_GT1 | gene_product=protein phosphatase 2B catalytic subunit, calcineurin family phosphatse superfamily protein | transcript_product=protein phosphatase 2B catalytic subunit, calcineurin family phosphatse superfamily protein | location=TGGT1_chrXI:1924815-1932057(-) | protein_length=501 | sequence_SO=chromosome | SO=pro…	0	64.386	43	18	32	18	501	56.4	5.43	85.52	1.01	0.999422	4664.1	4709.5	0.85	2.37	High	High	High	High	High	1
High	Master Protein	TGGT1_228190	transcript=TGGT1_228190-t26_1 | gene=TGGT1_228190 | organism=Toxoplasma_gondii_GT1 | gene_product=putative eukaryotic initiation factor-3, subunit 5 | transcript_product=putative eukaryotic initiation factor-3, subunit 5 | location=TGGT1_chrX:414529-416813(+) | protein_length=346 | sequence_SO=chromosome | SO=protein_coding | is_pseudo=false	0	64.18	42	15	33	15	346	38	6.52	87.56	0.91	0.999422	17689.3	16103.3	7.74	10.91	High	High	High	High	High	1
High	Master Protein	TGGT1_291950	transcript=TGGT1_291950-t26_1 | gene=TGGT1_291950 | organism=Toxoplasma_gondii_GT1 | gene_product=RNA recognition motif-containing protein | transcript_product=RNA recognition motif-containing protein | location=TGGT1_chrIX:4225895-4238503(-) | protein_length=725 | sequence_SO=chromosome | SO=protein_coding | is_pseudo=false	0	64.133	28	17	27	17	725	73.8	6.49	60.55	1.037	0.999422	3638	3772.4	5.6	12.64	High	High	High	High	High	1
High	Master Protein	TGGT1_258970	transcript=TGGT1_258970-t26_1 | gene=TGGT1_258970 | organism=Toxoplasma_gondii_GT1 | gene_product=hypothetical protein | transcript_product=hypothetical protein | location=TGGT1_chrVIIb:3019435-3037803(-) | protein_length=3039 | sequence_SO=chromosome | SO=protein_coding | is_pseudo=false	0	64.083	9	22	23	22	3039	326.8	6.84	47.43	1.088	0.999422	1225.9	1333.5	2.3	2.65	High	High	High	High	High	1
High	Master Protein	TGGT1_255260	transcript=TGGT1_255260-t26_1 | gene=TGGT1_255260 | organism=Toxoplasma_gondii_GT1 | gene_product=apical membrane antigen AMA1 | transcript_product=apical membrane antigen AMA1 | location=TGGT1_chrVIIb:4856406-4860874(+) | protein_length=569 | sequence_SO=chromosome | SO=protein_coding | is_pseudo=false	0	63.983	30	15	30	15	569	63	6.16	93.34	0.94	0.999422	9565.1	8991.1	0.5	3.28	High	High	High	High	High	1
High	Master Protein	TGGT1_204530	transcript=TGGT1_204530-t26_1 | gene=TGGT1_204530 | organism=Toxoplasma_gondii_GT1 | gene_product=microneme protein MIC11 | transcript_product=microneme protein MIC11 | location=TGGT1_chrVIIa:1632334-1633282(-) | protein_length=204 | sequence_SO=chromosome | SO=protein_coding | is_pseudo=false	0	63.97	62	15	31	15	204	22.4	5.19	96.29	0.854	0.999422	18775.2	16028.8	0.84	12.52	High	High	High	High	High	1
High	Master Protein	TGGT1_308020	transcript=TGGT1_308020-t26_1 | gene=TGGT1_308020 | organism=Toxoplasma_gondii_GT1 | gene_product=SAG-related sequence SRS57 | transcript_product=SAG-related sequence SRS57 | location=TGGT1_chrXII:456740-457897(-) | protein_length=385 | sequence_SO=chromosome | SO=protein_coding | is_pseudo=false	0	63.949	46	13	23	13	385	41.7	7.14	72.75	0.961	0.999422	10958	10530.6	1.91	9.17	High	High	High	High	High	1
High	Master Protein	TGGT1_315220	transcript=TGGT1_315220-t26_1 | gene=TGGT1_315220 | organism=Toxoplasma_gondii_GT1 | gene_product=rhoptry protein ROP14 | transcript_product=rhoptry protein ROP14 | location=TGGT1_chrXI:4529966-4537996(+) | protein_length=1061 | sequence_SO=chromosome | SO=protein_coding | is_pseudo=false	0	63.874	24	21	30	20	1061	121.8	8.81	69.03	1.058	0.999422	5896.4	6238.2	3.31	3.19	High	High	High	High	High	1
High	Master Protein	TGGT1_240870	transcript=TGGT1_240870-t26_1 | gene=TGGT1_240870 | organism=Toxoplasma_gondii_GT1 | gene_product=putative beta adaptin protein | transcript_product=putative beta adaptin protein | location=TGGT1_chrVI:1457492-1470206(+) | protein_length=924 | sequence_SO=chromosome | SO=protein_coding | is_pseudo=false	0	63.836	20	18	22	18	924	101.9	5.6	59.7	0.971	0.999422	3361.3	3263.9	7.41	11.99	High	High	High	High	High	1
High	Master Protein	TGGT1_233450	transcript=TGGT1_233450-t26_1 | gene=TGGT1_233450 | organism=Toxoplasma_gondii_GT1 | gene_product=SAG-related sequence SRS29A | transcript_product=SAG-related sequence SRS29A | location=TGGT1_chrVIII:2656903-2658165(+) | protein_length=420 | sequence_SO=chromosome | SO=protein_coding | is_pseudo=false	0	63.685	39	13	26	13	420	44.2	7.27	63.13	0.939	0.999422	5956.1	5591.7	0.11	4.73	High	High	High	High	High	1
High	Master Protein	TGGT1_231070	transcript=TGGT1_231070-t26_1 | gene=TGGT1_231070 | organism=Toxoplasma_gondii_GT1 | gene_product=protein kinase | transcript_product=protein kinase | location=TGGT1_chrVIII:1218431-1222387(+) | protein_length=1318 | sequence_SO=chromosome | SO=protein_coding | is_pseudo=false	0	63.325	16	18	20	18	1318	141.4	6.87	48.01	1.152	0.999422	1778.2	2048.7	3.75	5.98	High	High	High	High	High	1	Phospho [T527]
High	Master Protein	TGGT1_273130	transcript=TGGT1_273130-t26_1 | gene=TGGT1_273130 | organism=Toxoplasma_gondii_GT1 | gene_product=SAG-related sequence SRS30A | transcript_product=SAG-related sequence SRS30A | location=TGGT1_chrVIII:3638958-3640118(-) | protein_length=362 | sequence_SO=chromosome | SO=protein_coding | is_pseudo=false	0	63.314	37	13	20	13	362	38.5	5.33	61.39	0.991	0.999422	3100.3	3071.8	3.61	2.77	High	High	High	High	High	1
High	Master Protein	TGGT1_262730	transcript=TGGT1_262730-t26_1 | gene=TGGT1_262730 | organism=Toxoplasma_gondii_GT1 | gene_product=rhoptry protein ROP16 | transcript_product=rhoptry protein ROP16 | location=TGGT1_chrVIIb:1028456-1030579(-) | protein_length=707 | sequence_SO=chromosome | SO=protein_coding | is_pseudo=false	0	63.268	24	14	19	14	707	76.1	9.07	73.23	1.086	0.999422	4263.7	4630.3	4.15	9.2	High	High	High	High	High	1
High	Master Protein	TGGT1_289680	transcript=TGGT1_289680-t26_1 | gene=TGGT1_289680 | organism=Toxoplasma_gondii_GT1 | gene_product=Ras-related protein Rab11 | transcript_product=Ras-related protein Rab11 | location=TGGT1_chrIX:3181746-3185073(-) | protein_length=219 | sequence_SO=chromosome | SO=protein_coding | is_pseudo=false	0	62.743	58	15	26	14	219	25	7.03	82.95	0.907	0.999422	6981	6332.4	6.21	12.79	High	High	High	High	High	1
High	Master Protein	TGGT1_215910	transcript=TGGT1_215910-t26_1 | gene=TGGT1_215910 | organism=Toxoplasma_gondii_GT1 | gene_product=hypothetical protein | transcript_product=hypothetical protein | location=TGGT1_chrXI:6452010-6464550(+) | protein_length=3029 | sequence_SO=chromosome | SO=protein_coding | is_pseudo=false	0	62.688	8	22	25	22	3029	327.8	6.81	38.7	1.065	0.999422	1470.8	1567.1	3.02	4.96	High	High	High	High	High	1
High	Master Protein	TGGT1_249590	transcript=TGGT1_249590-t26_1 | gene=TGGT1_249590 | organism=Toxoplasma_gondii_GT1 | gene_product=putative proteasome subunit alpha type 5-2 | transcript_product=putative proteasome subunit alpha type 5-2 | location=TGGT1_chrXII:4602436-4606174(+) | protein_length=258 | sequence_SO=chromosome | SO=protein_coding | is_pseudo=false	0	62.656	54	13	32	13	258	28.3	5.08	91.23	1.022	0.999422	6164.6	6298.8	0.12	1.27	High	High	High	High	High	1
High	Master Protein	TGGT1_293630	transcript=TGGT1_293630-t26_1 | gene=TGGT1_293630 | organism=Toxoplasma_gondii_GT1 | gene_product=hypothetical protein | transcript_product=hypothetical protein | location=TGGT1_chrIa:450631-460815(-) | protein_length=811 | sequence_SO=chromosome | SO=protein_coding | is_pseudo=false	0	62.535	26	18	23	18	811	89.5	6.11	59.52	0.988	0.999422	2690.8	2657.2	0.17	3.19	High	High	High	High	High	1
High	Master Protein	TGGT1_294710	transcript=TGGT1_294710-t26_1 | gene=TGGT1_294710 | organism=Toxoplasma_gondii_GT1 | gene_product=RNA recognition motif-containing protein | transcript_product=RNA recognition motif-containing protein | location=TGGT1_chrIa:1067961-1074404(-) | protein_length=1151 | sequence_SO=chromosome | SO=protein_coding | is_pseudo=false	0	62.204	19	18	29	18	1151	122	11.11	65.16	0.975	0.999422	10295.7	10035.4	2.63	13.05	High	High	High	High	High	1
High	Master Protein	TGGT1_308840	transcript=TGGT1_308840-t26_1 | gene=TGGT1_308840 | organism=Toxoplasma_gondii_GT1 | gene_product=SAG-related sequence SRS51 | transcript_product=SAG-related sequence SRS51 | location=TGGT1_chrXI:258885-259967(+) | protein_length=360 | sequence_SO=chromosome | SO=protein_coding | is_pseudo=false	0	62.15	28	11	40	11	360	38	6.2	123.47	0.938	0.999422	10198.6	9570	0.14	4.8	High	High	High	High	High	1
High	Master Protein	TGGT1_246580	transcript=TGGT1_246580-t26_1 | gene=TGGT1_246580 | organism=Toxoplasma_gondii_GT1 | gene_product=hypothetical protein | transcript_product=hypothetical protein | location=TGGT1_chrXII:2793978-2797673(+) | protein_length=383 | sequence_SO=chromosome | SO=protein_coding | is_pseudo=false	0	61.764	39	12	21	12	383	42.8	4.73	66.96	0.957	0.999422	6512.6	6233.3	8.38	9.67	High	High	High	High	High	1
High	Master Protein	TGGT1_268890	transcript=TGGT1_268890-t26_1 | gene=TGGT1_268890 | organism=Toxoplasma_gondii_GT1 | gene_product=citrate synthase I | transcript_product=citrate synthase I | location=TGGT1_chrVIII:6220882-6228739(+) | protein_length=560 | sequence_SO=chromosome | SO=protein_coding | is_pseudo=false	0	61.726	34	15	31	15	560	60.4	8.81	73.77	1.01	0.999422	6828	6893.2	2.31	2.6	High	High	High	High	High	1
High	Master Protein	TGGT1_213900	transcript=TGGT1_213900-t26_1 | gene=TGGT1_213900 | organism=Toxoplasma_gondii_GT1 | gene_product=regulator of chromosome condensation RCC1 | transcript_product=regulator of chromosome condensation RCC1 | location=TGGT1_chrV:1284029-1290918(-) | protein_length=1155 | sequence_SO=chromosome | SO=protein_coding | is_pseudo=false	0	61.561	17	20	27	20	1155	122.5	6.65	59.35	1.068	0.999422	5582.1	5959.7	3.39	4.04	High	High	High	High	High	1
High	Master Protein	TGGT1_215590	transcript=TGGT1_215590-t26_1 | gene=TGGT1_215590 | organism=Toxoplasma_gondii_GT1 | gene_product=flavoprotein subunit of succinate dehydrogenase | transcript_product=flavoprotein subunit of succinate dehydrogenase | location=TGGT1_chrX:6924001-6933881(-) | protein_length=669 | sequence_SO=chromosome | SO=protein_coding | is_pseudo=false	0	61.538	35	22	36	22	669	72.7	8.19	64.29	1.014	0.999422	12002.6	12165.5	1.4	3.54	High	High	High	High	High	1
High	Master Protein	TGGT1_252220	transcript=TGGT1_252220-t26_1 | gene=TGGT1_252220 | organism=Toxoplasma_gondii_GT1 | gene_product=tetratricopeptide repeat domain containing protein | transcript_product=tetratricopeptide repeat domain containing protein | location=TGGT1_chrIII:391134-397188(+) | protein_length=565 | sequence_SO=chromosome | SO=protein_coding | is_pseudo=false	0	61.511	32	19	32	19	565	63.4	6.51	83.11	1.059	0.999422	7988.8	8460.7	4.93	7.2	High	High	High	High	High	1
High	Master Protein	TGGT1_313390	transcript=TGGT1_313390-t26_1 | gene=TGGT1_313390 | organism=Toxoplasma_gondii_GT1 | gene_product=ribosomal protein RPL6 | transcript_product=ribosomal protein RPL6 | location=TGGT1_chrXI:3299999-3300967(+) | protein_length=322 | sequence_SO=chromosome | SO=protein_coding | is_pseudo=false	0	61.45	33	16	35	16	322	36.3	10.78	92.99	0.955	0.999422	14452.2	13797.6	2.92	1.77	High	High	High	High	High	1
High	Master Protein	TGGT1_247450	transcript=TGGT1_247450-t26_1 | gene=TGGT1_247450 | organism=Toxoplasma_gondii_GT1 | gene_product=hypothetical protein | transcript_product=hypothetical protein | location=TGGT1_chrXII:3275746-3284022(+) | protein_length=2303 | sequence_SO=chromosome | SO=protein_coding | is_pseudo=false	0	61.444	10	21	25	21	2303	245.7	10.01	52.06	1.053	0.999422	2540.8	2674.9	3	3.2	High	High	High	High	High	1	Phospho [S872]
High	Master Protein	TGGT1_264640	transcript=TGGT1_264640-t26_1 | gene=TGGT1_264640 | organism=Toxoplasma_gondii_GT1 | gene_product=bromodomain-containing protein | transcript_product=bromodomain-containing protein | location=TGGT1_chrIX:1974690-1979113(-) | protein_length=1354 | sequence_SO=chromosome | SO=protein_coding | is_pseudo=false	0	61.386	16	18	19	18	1354	140.3	6.6	47.18	1.084	0.999422	2107.6	2284.1	0.99	6.61	High	High	High	High	High	1
High	Master Protein	TGGT1_256980	transcript=TGGT1_256980-t26_1 | gene=TGGT1_256980 | organism=Toxoplasma_gondii_GT1 | gene_product=glycerol-3-phosphate-acyltransferase | transcript_product=glycerol-3-phosphate-acyltransferase | location=TGGT1_chrVIIb:4232332-4243743(-) | protein_length=1002 | sequence_SO=chromosome | SO=protein_coding | is_pseudo=false	0	61.148	16	13	18	13	1002	110.2	8.78	43.98	1.067	0.999422	2431.3	2593.1	0.85	3.69	High	High	High	High	High	1
High	Master Protein	TGGT1_263520	transcript=TGGT1_263520-t26_1 | gene=TGGT1_263520 | organism=Toxoplasma_gondii_GT1 | gene_product=microtubule associated protein SPM1 | transcript_product=microtubule associated protein SPM1 | location=TGGT1_chrVIIb:473105-475119(+) | protein_length=351 | sequence_SO=chromosome | SO=protein_coding | is_pseudo=false	0	61.101	45	13	31	13	351	38.7	7.9	89.01	1.203	0.999422	3416.5	4109	7.64	10.96	High	High	High	High	High	1
High	Master Protein	TGGT1_315690	transcript=TGGT1_315690-t26_1 | gene=TGGT1_315690 | organism=Toxoplasma_gondii_GT1 | gene_product=DnaJ domain-containing protein | transcript_product=DnaJ domain-containing protein | location=TGGT1_chrXI:4848691-4851649(+) | protein_length=294 | sequence_SO=chromosome | SO=protein_coding | is_pseudo=false	0	61.057	49	14	22	14	294	34.3	8.9	52.89	1.008	0.999422	3621.5	3649	1.06	3.68	High	High	High	High	High	1
High	Master Protein	TGGT1_307850	transcript=TGGT1_307850-t26_1 | gene=TGGT1_307850 | organism=Toxoplasma_gondii_GT1 | gene_product=6-phosphogluconate dehydrogenase | transcript_product=6-phosphogluconate dehydrogenase | location=TGGT1_chrXII:390090-394283(-) | protein_length=505 | sequence_SO=chromosome | SO=protein_coding | is_pseudo=false	0	61.023	38	19	29	18	505	54.7	7.69	65.45	0.977	0.999422	3732.9	3645.7	1.91	3.97	High	High	High	High	High	1
High	Master Protein	TGGT1_225200	transcript=TGGT1_225200-t26_1 | gene=TGGT1_225200 | organism=Toxoplasma_gondii_GT1 | gene_product=hypothetical protein | transcript_product=hypothetical protein | location=TGGT1_chrX:2317721-2342258(+) | protein_length=1445 | sequence_SO=chromosome | SO=protein_coding | is_pseudo=false	0	60.978	15	23	31	23	1445	158.2	8.9	71.28	1.105	0.999422	3554.3	3926.8	2.29	4.81	High	High	High	High	High	1
High	Master Protein	TGGT1_305850	transcript=TGGT1_305850-t26_1 | gene=TGGT1_305850 | organism=Toxoplasma_gondii_GT1 | gene_product=RNA recognition motif-containing protein | transcript_product=RNA recognition motif-containing protein | location=TGGT1_chrIX:5399604-5403723(-) | protein_length=372 | sequence_SO=chromosome | SO=protein_coding | is_pseudo=false	0	60.966	48	16	29	16	372	39.1	9.63	76.57	0.982	0.999422	10329.8	10148.1	8.09	15.64	High	High	High	High	High	1
High	Master Protein	TGGT1_257960	transcript=TGGT1_257960-t26_1 | gene=TGGT1_257960 | organism=Toxoplasma_gondii_GT1 | gene_product=GDP-D-mannose pyrophosphorylase | transcript_product=GDP-D-mannose pyrophosphorylase | location=TGGT1_chrVIIb:3662367-3667064(-) | protein_length=439 | sequence_SO=chromosome | SO=protein_coding | is_pseudo=false	0	60.944	42	12	15	12	439	47.7	5.76	47.98	1.049	0.999422	1490.9	1563.7	0.77	5.86	High	High	High	High	High	1
High	Master Protein	TGGT1_286750	transcript=TGGT1_286750-t26_1 | gene=TGGT1_286750 | organism=Toxoplasma_gondii_GT1 | gene_product=MA3 domain-containing protein | transcript_product=MA3 domain-containing protein | location=TGGT1_chrV:1543494-1550842(+) | protein_length=515 | sequence_SO=chromosome | SO=protein_coding | is_pseudo=false	0	60.882	28	15	21	15	515	58.9	5.03	59.93	1	0.999422	2981.5	2981.6	2.95	1.55	High	High	High	High	High	1
High	Master Protein	TGGT1_219590	transcript=TGGT1_219590-t26_1 | gene=TGGT1_219590 | organism=Toxoplasma_gondii_GT1 | gene_product=RuvB family 1 protein | transcript_product=RuvB family 1 protein | location=TGGT1_chrXII:778348-784976(+) | protein_length=492 | sequence_SO=chromosome | SO=protein_coding | is_pseudo=false	0	60.679	31	13	18	13	492	52.9	6.44	57.97	1.104	0.999422	1721.5	1900	4.93	12.87	High	High	High	High	High	1
High	Master Protein	TGGT1_224460	transcript=TGGT1_224460-t26_1 | gene=TGGT1_224460 | organism=Toxoplasma_gondii_GT1 | gene_product=putative aminopeptidase n | transcript_product=putative aminopeptidase n | location=TGGT1_chrX:2956872-2964821(+) | protein_length=970 | sequence_SO=chromosome | SO=protein_coding | is_pseudo=false	0	60.557	23	18	21	17	970	108.7	5.92	45.1	1.164	0.999422	1043.2	1214.7	2.93	4.16	High	High	High	High	High	1
High	Master Protein	TGGT1_208450	transcript=TGGT1_208450-t26_1 | gene=TGGT1_208450 | organism=Toxoplasma_gondii_GT1 | gene_product=protease inhibitor PI2 | transcript_product=protease inhibitor PI2 | location=TGGT1_chrIb:728877-731848(-) | protein_length=318 | sequence_SO=chromosome | SO=protein_coding | is_pseudo=false	0	60.548	44	10	21	10	318	35.3	5.16	74.23	1.185	0.999422	3332.5	3948.5	10.41	22.32	High	High	High	High	High	1
High	Master Protein	TGGT1_321640	transcript=TGGT1_321640-t26_1 | gene=TGGT1_321640 | organism=Toxoplasma_gondii_GT1 | gene_product=cell division protein CDC48AP | transcript_product=cell division protein CDC48AP | location=TGGT1_chrIb:1672063-1681153(-) | protein_length=1044 | sequence_SO=chromosome | SO=protein_coding | is_pseudo=false	0	60.5	18	18	26	18	1044	112.8	7.5	57.78	0.984	0.999422	2933.4	2887.3	0.22	3.17	High	High	High	High	High	1
High	Master Protein	TGGT1_306400	transcript=TGGT1_306400-t26_1 | gene=TGGT1_306400 | organism=Toxoplasma_gondii_GT1 | gene_product=hypothetical protein | transcript_product=hypothetical protein | location=TGGT1_chrIX:5832391-5837378(+) | protein_length=1403 | sequence_SO=chromosome | SO=protein_coding | is_pseudo=false	0	60.495	15	21	26	21	1403	152.1	11.15	57.92	1.113	0.999422	2475.2	2754.9	12.18	18.72	High	High	High	High	High	1
High	Master Protein	TGGT1_304760	transcript=TGGT1_304760-t26_1 | gene=TGGT1_304760 | organism=Toxoplasma_gondii_GT1 | gene_product=RNA recognition motif-containing protein | transcript_product=RNA recognition motif-containing protein | location=TGGT1_chrVIIa:667907-675253(+) | protein_length=1335 | sequence_SO=chromosome | SO=protein_coding | is_pseudo=false	0	60.464	14	16	21	15	1335	147	6.16	55.77	1.102	0.999422	1265.7	1395.1	4.41	12.84	High	High	High	High	High	1	Phospho [S49]
High	Master Protein	TGGT1_247510	transcript=TGGT1_247510-t26_1 | gene=TGGT1_247510 | organism=Toxoplasma_gondii_GT1 | gene_product=fructose-bisphospatase II | transcript_product=fructose-bisphospatase II | location=TGGT1_chrXII:3317257-3321142(+) | protein_length=381 | sequence_SO=chromosome | SO=protein_coding | is_pseudo=false	0	60.424	38	15	35	15	381	42.4	6.61	98.98	0.98	0.999422	11530	11301	1.49	1.41	High	High	High	High	High	1
High	Master Protein	TGGT1_261080	transcript=TGGT1_261080-t26_1 | gene=TGGT1_261080 | organism=Toxoplasma_gondii_GT1 | gene_product=kringle domain-containing protein | transcript_product=kringle domain-containing protein | location=TGGT1_chrVIIb:1823412-1845795(+) | protein_length=3051 | sequence_SO=chromosome | SO=protein_coding | is_pseudo=false	0	60.37	8	18	22	17	3051	337.4	5.22	47.57	1.163	0.999422	549.2	638.9	1.62	6.2	High	High	High	High	High	1
High	Master Protein	TGGT1_313230	transcript=TGGT1_313230-t26_1 | gene=TGGT1_313230 | organism=Toxoplasma_gondii_GT1 | gene_product=eukaryotic initiation factor-2, alpha subunit | transcript_product=eukaryotic initiation factor-2, alpha subunit | location=TGGT1_chrXI:3161335-3165437(-) | protein_length=347 | sequence_SO=chromosome | SO=protein_coding | is_pseudo=false	0	60.234	47	17	31	17	347	39.1	4.84	83.03	0.953	0.999422	12081.2	11518.6	0.99	2.94	High	High	High	High	High	1
High	Master Protein	TGGT1_243540	transcript=TGGT1_243540-t26_1 | gene=TGGT1_243540 | organism=Toxoplasma_gondii_GT1 | gene_product=WD domain, G-beta repeat-containing protein | transcript_product=WD domain, G-beta repeat-containing protein | location=TGGT1_chrVI:2620984-2624695(-) | protein_length=711 | sequence_SO=chromosome | SO=protein_coding | is_pseudo=false	0	60.227	22	14	17	14	711	77.2	6.61	51.35	1.041	0.999422	2357.4	2453.6	3.07	2.33	High	High	High	High	High	1
High	Master Protein	TGGT1_206610	transcript=TGGT1_206610-t26_1 | gene=TGGT1_206610 | organism=Toxoplasma_gondii_GT1 | gene_product=pyruvate dehydrogenase complex subunit PDH-E2 | transcript_product=pyruvate dehydrogenase complex subunit PDH-E2 | location=TGGT1_chrVIIa:755999-763930(-) | protein_length=929 | sequence_SO=chromosome | SO=protein_coding | is_pseudo=false	0	60.159	26	16	27	16	929	96.8	6.38	63.27	1.017	0.999422	4582	4660	6.94	12.53	High	High	High	High	High	1
High	Master Protein	TGGT1_310750	transcript=TGGT1_310750-t26_1 | gene=TGGT1_310750 | organism=Toxoplasma_gondii_GT1 | gene_product=emp24/gp25L/p24 family protein | transcript_product=emp24/gp25L/p24 family protein | location=TGGT1_chrXI:1533084-1537096(+) | protein_length=601 | sequence_SO=chromosome | SO=protein_coding | is_pseudo=false	0	60.104	33	12	31	12	601	64.9	5.85	89.05	1.097	0.999422	928.7	1018.9	4.97	5.2	High	High	High	High	High	1
High	Master Protein	TGGT1_243200	transcript=TGGT1_243200-t26_1 | gene=TGGT1_243200 | organism=Toxoplasma_gondii_GT1 | gene_product=hypothetical protein | transcript_product=hypothetical protein | location=TGGT1_chrVI:2355009-2359636(-) | protein_length=1258 | sequence_SO=chromosome | SO=protein_coding | is_pseudo=false	0	59.994	18	16	20	16	1258	133.3	7.05	57.07	1.348	0.999422	1362.9	1837	0.49	8.87	High	High	High	High	High	1
High	Master Protein	TGGT1_266760	transcript=TGGT1_266760-t26_1 | gene=TGGT1_266760 | organism=Toxoplasma_gondii_GT1 | gene_product=isocitrate dehydrogenase | transcript_product=isocitrate dehydrogenase | location=TGGT1_chrIX:812189-815264(-) | protein_length=594 | sequence_SO=chromosome | SO=protein_coding | is_pseudo=false	0	59.967	30	18	34	17	594	66.3	8.9	74.46	1.04	0.999422	4783.2	4975.4	2	5.65	High	High	High	High	High	1
High	Master Protein	TGGT1_295125	transcript=TGGT1_295125-t26_1 | gene=TGGT1_295125 | organism=Toxoplasma_gondii_GT1 | gene_product=rhoptry protein ROP4 | transcript_product=rhoptry protein ROP4 | location=TGGT1_chrIa:1394541-1396277(-) | protein_length=365 | sequence_SO=chromosome | SO=protein_coding | is_pseudo=false	0	59.836	39	13	29	5	365	40.1	5.3	86.33	1.03	0.999422	1699.5	1750.7	9.48	15.64	High	High	High	High	High	1
High	Master Protein	TGGT1_232180	transcript=TGGT1_232180-t26_1 | gene=TGGT1_232180 | organism=Toxoplasma_gondii_GT1 | gene_product=UBA/TS-N domain-containing protein | transcript_product=UBA/TS-N domain-containing protein | location=TGGT1_chrVIII:1913899-1924568(-) | protein_length=1865 | sequence_SO=chromosome | SO=protein_coding | is_pseudo=false	0	59.791	11	14	15	14	1865	206.7	6.9	45.35	1.086	0.999422	508	551.6	4.78	3.84	High	High	High	High	High	1
High	Master Protein	TGGT1_214750	transcript=TGGT1_214750-t26_1 | gene=TGGT1_214750 | organism=Toxoplasma_gondii_GT1 | gene_product=hypothetical protein | transcript_product=hypothetical protein | location=TGGT1_chrX:6356533-6365733(-) | protein_length=1108 | sequence_SO=chromosome | SO=protein_coding | is_pseudo=false	0	59.745	16	18	22	18	1108	119.9	6.93	56.51	0.886	0.999422	2379.7	2108.5	1.5	6.61	High	High	High	High	High	1
High	Master Protein	TGGT1_306330	transcript=TGGT1_306330-t26_1 | gene=TGGT1_306330 | organism=Toxoplasma_gondii_GT1 | gene_product=phospholipase | transcript_product=phospholipase | location=TGGT1_chrIX:5748642-5751422(+) | protein_length=582 | sequence_SO=chromosome | SO=protein_coding | is_pseudo=false	0	59.623	29	17	27	17	582	63.2	5.59	56.28	1.039	0.999422	4498.7	4675.2	0.95	2.78	High	High	High	High	High	1
High	Master Protein	TGGT1_229140	transcript=TGGT1_229140-t26_1 | gene=TGGT1_229140 | organism=Toxoplasma_gondii_GT1 | gene_product=MaoC family domain-containing protein | transcript_product=MaoC family domain-containing protein | location=TGGT1_chrVIII:43288-48332(-) | protein_length=324 | sequence_SO=chromosome | SO=protein_coding | is_pseudo=false	0	59.608	57	16	23	16	324	35.9	7.66	66.55	0.981	0.999422	4989.6	4894.6	12.01	18.06	High	High	High	High	High	1
High	Master Protein	TGGT1_232280	transcript=TGGT1_232280-t26_1 | gene=TGGT1_232280 | organism=Toxoplasma_gondii_GT1 | gene_product=hypothetical protein | transcript_product=hypothetical protein | location=TGGT1_chrVIII:1988375-1990326(+) | protein_length=275 | sequence_SO=chromosome | SO=protein_coding | is_pseudo=false	0	59.546	55	15	36	15	275	30.1	6.11	83.45	0.973	0.999422	6374.5	6203.6	2.52	6.4	High	High	High	High	High	1	Phospho [T154]
High	Master Protein	TGGT1_313670	transcript=TGGT1_313670-t26_1 | gene=TGGT1_313670 | organism=Toxoplasma_gondii_GT1 | gene_product=adaptin n terminal region domain-containing protein | transcript_product=adaptin n terminal region domain-containing protein | location=TGGT1_chrXI:3555976-3562447(-) | protein_length=1010 | sequence_SO=chromosome | SO=protein_coding | is_pseudo=false	0	59.489	18	15	20	15	1010	107	6.6	57.21	0.999	0.999422	4119.9	4114.4	3.85	5.62	High	High	High	High	High	1
High	Master Protein	TGGT1_264830	transcript=TGGT1_264830-t26_1 | gene=TGGT1_264830 | organism=Toxoplasma_gondii_GT1 | gene_product=hypothetical protein | transcript_product=hypothetical protein | location=TGGT1_chrIX:1803969-1813789(+) | protein_length=1252 | sequence_SO=chromosome | SO=protein_coding | is_pseudo=false	0	59.445	16	17	23	17	1252	136.5	5.54	55.76	1	0.999422	2367.8	2366.8	1.34	4.12	High	High	High	High	High	1
High	Master Protein	TGGT1_247195	transcript=TGGT1_247195-t26_1 | gene=TGGT1_247195 | organism=Toxoplasma_gondii_GT1 | gene_product=microneme protein MIC15 | transcript_product=microneme protein MIC15 | location=TGGT1_chrXII:3076266-3106706(-) | protein_length=2924 | sequence_SO=chromosome | SO=protein_coding | is_pseudo=false	0	59.295	9	21	26	21	2924	320	5.19	46.87	1.05	0.999422	1686.9	1770.6	4.29	10.14	High	High	High	High	High	1
High	Master Protein	TGGT1_229640	transcript=TGGT1_229640-t26_1 | gene=TGGT1_229640 | organism=Toxoplasma_gondii_GT1 | gene_product=hypothetical protein | transcript_product=hypothetical protein | location=TGGT1_chrVIII:347644-355417(+) | protein_length=1289 | sequence_SO=chromosome | SO=protein_coding | is_pseudo=false	0	59.076	20	19	25	19	1289	137.3	7.77	50.27	1.027	0.999422	1884.7	1935.4	3.79	1.76	High	High	High	High	High	1
High	Master Protein	TGGT1_247470	transcript=TGGT1_247470-t26_1 | gene=TGGT1_247470 | organism=Toxoplasma_gondii_GT1 | gene_product=putative nucleolar protein | transcript_product=putative nucleolar protein | location=TGGT1_chrXII:3291010-3295334(+) | protein_length=536 | sequence_SO=chromosome | SO=protein_coding | is_pseudo=false	0	58.883	31	14	21	14	536	59.9	8.15	72.35	0.97	0.999422	5310.4	5151.4	4.82	3.61	High	High	High	High	High	1
High	Master Protein	TGGT1_233110	transcript=TGGT1_233110-t26_1 | gene=TGGT1_233110 | organism=Toxoplasma_gondii_GT1 | gene_product=IMP dehydrogenasa | transcript_product=IMP dehydrogenasa | location=TGGT1_chrVIII:2418359-2423494(+) | protein_length=551 | sequence_SO=chromosome | SO=protein_coding | is_pseudo=false	0	58.71	30	13	25	13	551	59	7.23	70.05	1.008	0.999422	5316.5	5359.1	8.41	8.31	High	High	High	High	High	1	Phospho [S422]
High	Master Protein	TGGT1_235540	transcript=TGGT1_235540-t26_1 | gene=TGGT1_235540 | organism=Toxoplasma_gondii_GT1 | gene_product=putative eukaryotic initiation factor-2 beta | transcript_product=putative eukaryotic initiation factor-2 beta | location=TGGT1_chrX:4824505-4828067(-) | protein_length=231 | sequence_SO=chromosome | SO=protein_coding | is_pseudo=false	0	58.696	55	14	26	14	231	26.2	9.07	63.71	0.975	0.999422	5018	4891.7	1.03	3.65	High	High	High	High	High	1	Met-loss [N-Term]
High	Master Protein	TGGT1_312270	transcript=TGGT1_312270-t26_1 | gene=TGGT1_312270 | organism=Toxoplasma_gondii_GT1 | gene_product=rhoptry protein ROP13 | transcript_product=rhoptry protein ROP13 | location=TGGT1_chrXI:2519556-2520758(-) | protein_length=400 | sequence_SO=chromosome | SO=protein_coding | is_pseudo=false	0	58.615	35	11	25	11	400	44.7	9.22	76.6	1.095	0.999422	2999.9	3283.9	5.5	4.21	High	High	High	High	High	1
High	Master Protein	TGGT1_264450	transcript=TGGT1_264450-t26_1 | gene=TGGT1_264450 | organism=Toxoplasma_gondii_GT1 | gene_product=putative DNA topoisomerase III beta-1 | transcript_product=putative DNA topoisomerase III beta-1 | location=TGGT1_chrIX:2040112-2057666(+) | protein_length=852 | sequence_SO=chromosome | SO=protein_coding | is_pseudo=false	0	58.509	22	14	16	14	852	94.8	7.88	43.48	1.091	0.999422	952.2	1039.3	2.32	5.67	High	High	High	High	High	1
High	Master Protein	TGGT1_294790	transcript=TGGT1_294790-t26_1 | gene=TGGT1_294790 | organism=Toxoplasma_gondii_GT1 | gene_product=hypothetical protein | transcript_product=hypothetical protein | location=TGGT1_chrIa:1130567-1131622(-) | protein_length=351 | sequence_SO=chromosome | SO=protein_coding | is_pseudo=false	0	58.41	41	11	18	11	351	37.7	4.78	47.57	0.992	0.999422	2285.8	2267.7	5.49	6.94	High	High	High	High	High	1
High	Master Protein	TGGT1_285980B	transcript=TGGT1_285980B-t26_1 | gene=TGGT1_285980B | organism=Toxoplasma_gondii_GT1 | gene_product=glucosephosphate-mutase GPM1 | transcript_product=glucosephosphate-mutase GPM1 | location=TGGT1_chrV:1943610-1946285(-) | protein_length=307 | sequence_SO=chromosome | SO=protein_coding | is_pseudo=false	0	58.369	52	15	30	15	307	34.5	5.39	73.73	0.915	0.999422	8108	7415.2	9.31	10.97	High	High	High	High	High	1
High	Master Protein	TGGT1_265840	transcript=TGGT1_265840-t26_1 | gene=TGGT1_265840 | organism=Toxoplasma_gondii_GT1 | gene_product=hypothetical protein | transcript_product=hypothetical protein | location=TGGT1_chrIX:1241089-1248136(+) | protein_length=1332 | sequence_SO=chromosome | SO=protein_coding | is_pseudo=false	0	58.198	11	14	15	14	1332	148.4	5.6	45.32	1.028	0.999422	2283.3	2347.3	5.56	11.68	High	High	High	High	High	1
High	Master Protein	TGGT1_256770	transcript=TGGT1_256770-t26_1 | gene=TGGT1_256770 | organism=Toxoplasma_gondii_GT1 | gene_product=putative eukaryotic translation initiation factor 4A, isoform 3 | transcript_product=putative eukaryotic translation initiation factor 4A, isoform 3 | location=TGGT1_chrVIIb:4408455-4411451(+) | protein_length=395 | sequence_SO=chromosome | SO=protein_coding | is_pseudo=false	0	58.105	35	14	24	13	395	45.1	6.38	72.34	0.982	0.999422	6786.9	6667.1	0.5	2.29	High	High	High	High	High	1
High	Master Protein	TGGT1_215470	transcript=TGGT1_215470-t26_1 | gene=TGGT1_215470 | organism=Toxoplasma_gondii_GT1 | gene_product=ribosomal protein RPL10A | transcript_product=ribosomal protein RPL10A | location=TGGT1_chrX:6865357-6867300(+) | protein_length=217 | sequence_SO=chromosome | SO=protein_coding | is_pseudo=false	0	58.077	53	15	41	15	217	24.6	9.88	84.28	0.952	0.999422	9735.7	9264.9	0.09	5.27	High	High	High	High	High	1
High	Master Protein	TGGT1_237220	transcript=TGGT1_237220-t26_1 | gene=TGGT1_237220 | organism=Toxoplasma_gondii_GT1 | gene_product=putative DNA replication licensing factor Mcm7 | transcript_product=putative DNA replication licensing factor Mcm7 | location=TGGT1_chrX:5679145-5687290(+) | protein_length=865 | sequence_SO=chromosome | SO=protein_coding | is_pseudo=false	0	58.048	26	19	24	19	865	96.8	6.93	40.45	1.021	0.999422	1008	1028.8	1.54	4.52	High	High	High	High	High	1
High	Master Protein	TGGT1_298020	transcript=TGGT1_298020-t26_1 | gene=TGGT1_298020 | organism=Toxoplasma_gondii_GT1 | gene_product=DEAD-family helicase | transcript_product=DEAD-family helicase | location=TGGT1_chrII:2173899-2186012(+) | protein_length=1158 | sequence_SO=chromosome | SO=protein_coding | is_pseudo=false	0	57.991	17	16	19	16	1158	130.9	8.13	52.62	1.107	0.999422	2281.7	2525.9	1.08	9.19	High	High	High	High	High	1
High	Master Protein	TGGT1_237010	transcript=TGGT1_237010-t26_1 | gene=TGGT1_237010 | organism=Toxoplasma_gondii_GT1 | gene_product=hypothetical protein | transcript_product=hypothetical protein | location=TGGT1_chrX:5557116-5563014(-) | protein_length=645 | sequence_SO=chromosome | SO=protein_coding | is_pseudo=false	0	57.668	21	11	16	11	645	71.9	8.18	50.83	0.982	0.999422	1879	1845.7	2.9	6.81	High	High	High	High	High	1
High	Master Protein	TGGT1_261780	transcript=TGGT1_261780-t26_1 | gene=TGGT1_261780 | organism=Toxoplasma_gondii_GT1 | gene_product=microneme protein MIC7 | transcript_product=microneme protein MIC7 | location=TGGT1_chrVIIb:1506043-1510197(-) | protein_length=340 | sequence_SO=chromosome | SO=protein_coding | is_pseudo=false	0	57.56	47	12	20	12	340	36.3	5.11	61.66	0.907	0.999531	2349	2130.3	9.77	18.74	High	High	High	High	High	1
High	Master Protein	TGGT1_263040	transcript=TGGT1_263040-t26_1 | gene=TGGT1_263040 | organism=Toxoplasma_gondii_GT1 | gene_product=ribosomal protein RPS16 | transcript_product=ribosomal protein RPS16 | location=TGGT1_chrVIIb:830975-832663(+) | protein_length=211 | sequence_SO=chromosome | SO=protein_coding | is_pseudo=false	0	57.421	46	12	40	12	211	24	10.89	97.38	0.899	0.999422	16840.7	15145.4	7.2	11.3	High	High	High	High	High	1
High	Master Protein	TGGT1_311480	transcript=TGGT1_311480-t26_1 | gene=TGGT1_311480 | organism=Toxoplasma_gondii_GT1 | gene_product=hypothetical protein | transcript_product=hypothetical protein | location=TGGT1_chrXI:2071805-2077652(-) | protein_length=386 | sequence_SO=chromosome | SO=protein_coding | is_pseudo=false	0	57.393	30	12	24	12	386	42.4	5.02	64.26	1.03	0.999422	6540.7	6739.8	2.48	4.78	High	High	High	High	High	1	Phospho [S313]
High	Master Protein	TGGT1_289600	transcript=TGGT1_289600-t26_1 | gene=TGGT1_289600 | organism=Toxoplasma_gondii_GT1 | gene_product=heat shock protein HSP29 | transcript_product=heat shock protein HSP29 | location=TGGT1_chrIX:3148428-3149703(-) | protein_length=272 | sequence_SO=chromosome | SO=protein_coding | is_pseudo=false	0	57.292	41	15	26	15	272	29.6	5.77	65.53	0.885	0.999422	5951.3	5268.9	11.45	22.94	High	High	High	High	High	1
High	Master Protein	TGGT1_249270	transcript=TGGT1_249270-t26_1 | gene=TGGT1_249270 | organism=Toxoplasma_gondii_GT1 | gene_product=putative protein disulfide isomerase-related protein (provisional) | transcript_product=putative protein disulfide isomerase-related protein (provisional) | location=TGGT1_chrXII:4348987-4354246(+) | protein_length=547 | sequence_SO=chromosome | SO=protein_coding | is_pseudo=false	0	57.249	29	17	48	17	547	59.8	7.84	96.01	0.954	0.999422	25750.8	24570.9	1.43	5.68	High	High	High	High	High	1
High	Master Protein	TGGT1_227960	transcript=TGGT1_227960-t26_1 | gene=TGGT1_227960 | organism=Toxoplasma_gondii_GT1 | gene_product=PCI domain-containing protein | transcript_product=PCI domain-containing protein | location=TGGT1_chrX:612917-615688(-) | protein_length=506 | sequence_SO=chromosome | SO=protein_coding | is_pseudo=false	0	57.217	30	14	24	14	506	55.6	6.38	69.93	1.002	0.999422	6208.1	6219.3	5.07	8.64	High	High	High	High	High	1
High	Master Protein	TGGT1_214600	transcript=TGGT1_214600-t26_1 | gene=TGGT1_214600 | organism=Toxoplasma_gondii_GT1 | gene_product=hypothetical protein | transcript_product=hypothetical protein | location=TGGT1_chrX:6286080-6303782(-) | protein_length=4050 | sequence_SO=chromosome | SO=protein_coding | is_pseudo=false	0	57.095	6	19	19	18	4050	432.8	7.17	41.43	1.051	0.999422	935.2	983.1	5.76	10.14	High	High	High	High	High	1
High	Master Protein	TGGT1_259880	transcript=TGGT1_259880-t26_1 | gene=TGGT1_259880 | organism=Toxoplasma_gondii_GT1 | gene_product=hypothetical protein | transcript_product=hypothetical protein | location=TGGT1_chrVIIb:2611307-2613849(-) | protein_length=776 | sequence_SO=chromosome | SO=protein_coding | is_pseudo=false	0	57.069	23	14	19	14	776	88.1	5.48	49.04	0.995	0.999422	801.2	797.5	4.89	4.43	High	High	High	High	High	1	Phospho [S524]
High	Master Protein	TGGT1_239752	transcript=TGGT1_239752-t26_1 | gene=TGGT1_239752 | organism=Toxoplasma_gondii_GT1 | gene_product=hypothetical protein | transcript_product=hypothetical protein | location=TGGT1_chrVI:884973-888129(+) | protein_length=905 | sequence_SO=chromosome | SO=protein_coding | is_pseudo=false	0	57.05	17	17	32	17	905	102.1	6.37	69.83	0.965	0.999422	4159.5	4013.8	0.89	2.63	High	High	High	High	High	1
High	Master Protein	TGGT1_202200	transcript=TGGT1_202200-t26_1 | gene=TGGT1_202200 | organism=Toxoplasma_gondii_GT1 | gene_product=hypothetical protein | transcript_product=hypothetical protein | location=TGGT1_chrVIIa:3420532-3424661(-) | protein_length=793 | sequence_SO=chromosome | SO=protein_coding | is_pseudo=false	0	56.961	23	16	25	16	793	87.1	8.13	61.83	1.009	0.999422	6794.5	6858.6	1.58	2.69	High	High	High	High	High	1
High	Master Protein	TGGT1_268200	transcript=TGGT1_268200-t26_1 | gene=TGGT1_268200 | organism=Toxoplasma_gondii_GT1 | gene_product=RNA recognition motif-containing protein | transcript_product=RNA recognition motif-containing protein | location=TGGT1_chrVIII:6648500-6651532(+) | protein_length=648 | sequence_SO=chromosome | SO=protein_coding | is_pseudo=false	0	56.957	26	16	35	16	648	66.4	8.41	103.4	1.033	0.999422	7854	8115.6	0.14	0.75	High	High	High	High	High	1
High	Master Protein	TGGT1_242290	transcript=TGGT1_242290-t26_1 | gene=TGGT1_242290 | organism=Toxoplasma_gondii_GT1 | gene_product=putative proteasome subunit alpha1 | transcript_product=putative proteasome subunit alpha1 | location=TGGT1_chrVI:1851868-1857165(+) | protein_length=253 | sequence_SO=chromosome | SO=protein_coding | is_pseudo=false	0	56.914	50	14	31	14	253	28.1	6.62	95.48	0.999	0.999422	13921.3	13902	2.55	6.36	High	High	High	High	High	1
High	Master Protein	TGGT1_293580	transcript=TGGT1_293580-t26_1 | gene=TGGT1_293580 | organism=Toxoplasma_gondii_GT1 | gene_product=prefoldin subunit protein | transcript_product=prefoldin subunit protein | location=TGGT1_chrIa:418038-419649(-) | protein_length=170 | sequence_SO=chromosome | SO=protein_coding | is_pseudo=false	0	56.722	71	12	15	12	170	18.3	6.55	49.16	0.969	0.999422	1406.4	1363.3	5.67	9.55	High	High	High	High	High	1
High	Master Protein	TGGT1_226030	transcript=TGGT1_226030-t26_1 | gene=TGGT1_226030 | organism=Toxoplasma_gondii_GT1 | gene_product=AGC kinase | transcript_product=AGC kinase | location=TGGT1_chrX:1762934-1764677(+) | protein_length=343 | sequence_SO=chromosome | SO=protein_coding | is_pseudo=false	0	56.672	39	14	27	14	343	39.4	9.17	61.42	0.982	0.999422	5638.6	5538.7	0.2	3.56	High	High	High	High	High	1	Phospho [T190]
High	Master Protein	TGGT1_264860	transcript=TGGT1_264860-t26_1 | gene=TGGT1_264860 | organism=Toxoplasma_gondii_GT1 | gene_product=zinc finger, C3HC4 type (RING finger) domain-containing protein | transcript_product=zinc finger, C3HC4 type (RING finger) domain-containing protein | location=TGGT1_chrIX:1768340-1781509(-) | protein_length=3868 | sequence_SO=chromosome | SO=protein_coding | is_pseudo=false	0	56.63	7	21	24	21	3868	413.9	6.3	43.69	0.984	0.999422	1619.3	1592.8	11.36	14.65	High	High	High	High	High	1	Phospho [S2037]
High	Master Protein	TGGT1_208830	transcript=TGGT1_208830-t26_1 | gene=TGGT1_208830 | organism=Toxoplasma_gondii_GT1 | gene_product=hypothetical protein | transcript_product=hypothetical protein | location=TGGT1_chrIb:904648-906165(-) | protein_length=505 | sequence_SO=chromosome | SO=protein_coding | is_pseudo=false	0	56.571	29	13	15	13	505	54.9	9.95	47.05	1.324	0.999422	900.6	1192.5	0.18	7.68	High	High	High	High	High	1
High	Master Protein	TGGT1_243930	transcript=TGGT1_243930-t26_1 | gene=TGGT1_243930 | organism=Toxoplasma_gondii_GT1 | gene_product=hypothetical protein | transcript_product=hypothetical protein | location=TGGT1_chrVI:2808395-2813397(-) | protein_length=943 | sequence_SO=chromosome | SO=protein_coding | is_pseudo=false	0	55.95	18	15	24	15	943	101.3	5.17	69.67	0.814	0.999422	7121	5798	1.86	7.61	High	High	High	High	High	1
High	Master Protein	TGGT1_232830	transcript=TGGT1_232830-t26_1 | gene=TGGT1_232830 | organism=Toxoplasma_gondii_GT1 | gene_product=putative vacuolar proton translocating ATPase subunit A | transcript_product=putative vacuolar proton translocating ATPase subunit A | location=TGGT1_chrVIII:2275918-2280585(-) | protein_length=909 | sequence_SO=chromosome | SO=protein_coding | is_pseudo=false	0	55.884	17	14	19	14	909	101.1	5.35	55.66	0.897	0.999422	5023.9	4507.9	2.7	6.07	High	High	High	High	High	1
High	Master Protein	TGGT1_292120	transcript=TGGT1_292120-t26_1 | gene=TGGT1_292120 | organism=Toxoplasma_gondii_GT1 | gene_product=membrane occupation and recognition nexus protein MORN2 | transcript_product=membrane occupation and recognition nexus protein MORN2 | location=TGGT1_chrIX:4369445-4370842(+) | protein_length=465 | sequence_SO=chromosome | SO=protein_coding | is_pseudo=false	0	55.839	32	16	24	16	465	49.3	5.41	59.23	1.071	0.999422	2677.6	2867.3	5.29	5.8	High	High	High	High	High	1	Phospho [S447]
High	Master Protein	TGGT1_246170	transcript=TGGT1_246170-t26_1 | gene=TGGT1_246170 | organism=Toxoplasma_gondii_GT1 | gene_product=ARID/BRIGHT DNA binding domain-containing protein | transcript_product=ARID/BRIGHT DNA binding domain-containing protein | location=TGGT1_chrXII:2631425-2644738(+) | protein_length=2721 | sequence_SO=chromosome | SO=protein_coding | is_pseudo=false	0	55.764	9	18	18	18	2721	286.7	5.9	40	1.108	0.999422	1448.5	1605.4	3.59	5.73	High	High	High	High	High	1
High	Master Protein	TGGT1_321450	transcript=TGGT1_321450-t26_1 | gene=TGGT1_321450 | organism=Toxoplasma_gondii_GT1 | gene_product=Myb family DNA-binding domain-containing protein | transcript_product=Myb family DNA-binding domain-containing protein | location=TGGT1_chrIb:1792947-1808537(+) | protein_length=4220 | sequence_SO=chromosome | SO=protein_coding | is_pseudo=false	0	55.758	5	16	18	16	4220	436.3	5.21	33.05	1.032	0.999422	659.1	680.5	11.48	16.51	High	High	High	High	High	1
High	Master Protein	TGGT1_258580	transcript=TGGT1_258580-t26_1 | gene=TGGT1_258580 | organism=Toxoplasma_gondii_GT1 | gene_product=rhoptry protein ROP17 | transcript_product=rhoptry protein ROP17 | location=TGGT1_chrVIIb:3287362-3289188(-) | protein_length=608 | sequence_SO=chromosome | SO=protein_coding | is_pseudo=false	0	55.645	31	13	22	13	608	69	9.57	59.17	0.995	0.999422	4931.6	4906.6	2.46	4.92	High	High	High	High	High	1
High	Master Protein	TGGT1_270930	transcript=TGGT1_270930-t26_1 | gene=TGGT1_270930 | organism=Toxoplasma_gondii_GT1 | gene_product=hypothetical protein | transcript_product=hypothetical protein | location=TGGT1_chrVIII:4849808-4869937(-) | protein_length=3000 | sequence_SO=chromosome | SO=protein_coding | is_pseudo=false	0	55.578	8	20	23	20	3000	316.9	8.94	36.11	1.089	0.999422	1107.1	1205.3	5	11.41	High	High	High	High	High	1
High	Master Protein	TGGT1_257350	transcript=TGGT1_257350-t26_1 | gene=TGGT1_257350 | organism=Toxoplasma_gondii_GT1 | gene_product=putative eukaryotic translation initiation factor | transcript_product=putative eukaryotic translation initiation factor | location=TGGT1_chrVIIb:4041436-4047384(+) | protein_length=824 | sequence_SO=chromosome | SO=protein_coding | is_pseudo=false	0	55.565	22	17	22	17	824	90.1	8.69	57.76	0.973	0.999422	5722.4	5569.4	3.34	2.86	High	High	High	High	High	1	Phospho [S386]
High	Master Protein	TGGT1_212820	transcript=TGGT1_212820-t26_1 | gene=TGGT1_212820 | organism=Toxoplasma_gondii_GT1 | gene_product=ubiquitin family protein | transcript_product=ubiquitin family protein | location=TGGT1_chrV:502016-508102(+) | protein_length=1158 | sequence_SO=chromosome | SO=protein_coding | is_pseudo=false	0	55.456	18	15	17	15	1158	119.1	5.29	40.81	1.058	0.999422	1458.7	1543.7	5.08	5.33	High	High	High	High	High	1
High	Master Protein	TGGT1_288210	transcript=TGGT1_288210-t26_1 | gene=TGGT1_288210 | organism=Toxoplasma_gondii_GT1 | gene_product=PUL domain-containing protein | transcript_product=PUL domain-containing protein | location=TGGT1_chrIX:2194601-2205036(+) | protein_length=818 | sequence_SO=chromosome | SO=protein_coding | is_pseudo=false	0	55.401	22	18	21	18	818	88.8	6.39	44.24	1.006	0.999422	2125.1	2138.2	8.36	8.72	High	High	High	High	High	1
High	Master Protein	TGGT1_230160	transcript=TGGT1_230160-t26_1 | gene=TGGT1_230160 | organism=Toxoplasma_gondii_GT1 | gene_product=hypothetical protein | transcript_product=hypothetical protein | location=TGGT1_chrVIII:647435-648305(-) | protein_length=142 | sequence_SO=chromosome | SO=protein_coding | is_pseudo=false	0	55.319	75	10	30	10	142	15.8	6.18	74.5	0.945	0.999422	7288.5	6888	12.75	19.02	High	High	High	High	High	1	Phospho [T112; T122]
High	Master Protein	TGGT1_260630	transcript=TGGT1_260630-t26_1 | gene=TGGT1_260630 | organism=Toxoplasma_gondii_GT1 | gene_product=DnaJ family Sec63 protein | transcript_product=DnaJ family Sec63 protein | location=TGGT1_chrVIIb:2081390-2087953(-) | protein_length=675 | sequence_SO=chromosome | SO=protein_coding | is_pseudo=false	0	55.267	20	16	27	16	675	76.7	5.9	69.57	1.009	0.999422	3175.2	3203.8	1.32	7.75	High	High	High	High	High	1
High	Master Protein	TGGT1_310030	transcript=TGGT1_310030-t26_1 | gene=TGGT1_310030 | organism=Toxoplasma_gondii_GT1 | gene_product=putative cyclase-associated protein | transcript_product=putative cyclase-associated protein | location=TGGT1_chrXI:977166-978111(-) | protein_length=203 | sequence_SO=chromosome | SO=protein_coding | is_pseudo=false	0	55.247	63	13	25	13	203	22.5	6.76	81.23	1.042	0.999422	6183.3	6444.2	8.04	6.65	High	High	High	High	High	1	Met-loss [N-Term]
High	Master Protein	TGGT1_204480	transcript=TGGT1_204480-t26_1 | gene=TGGT1_204480 | organism=Toxoplasma_gondii_GT1 | gene_product=thioredoxin domain-containing protein | transcript_product=thioredoxin domain-containing protein | location=TGGT1_chrVIIa:1656821-1664723(-) | protein_length=659 | sequence_SO=chromosome | SO=protein_coding | is_pseudo=false	0	55.2	23	16	28	16	659	72.1	8.56	80.82	0.959	0.999422	9003.6	8634.2	1	2.51	High	High	High	High	High	1
High	Master Protein	TGGT1_267550	transcript=TGGT1_267550-t26_1 | gene=TGGT1_267550 | organism=Toxoplasma_gondii_GT1 | gene_product=leucine-rich repeat protein LRR1 | transcript_product=leucine-rich repeat protein LRR1 | location=TGGT1_chrIX:412826-419066(+) | protein_length=369 | sequence_SO=chromosome | SO=protein_coding | is_pseudo=false	0	55.194	47	13	17	13	369	41.2	6.09	51.4	1.03	0.999422	1503.6	1549.1	2.27	1.58	High	High	High	High	High	1
High	Master Protein	TGGT1_200250	transcript=TGGT1_200250-t26_1 | gene=TGGT1_200250 | organism=Toxoplasma_gondii_GT1 | gene_product=microneme protein MIC17A | transcript_product=microneme protein MIC17A | location=AAQM03000392:1804-2859(+) | protein_length=351 | sequence_SO=contig | SO=protein_coding | is_pseudo=false	0	55.176	36	14	26	7	351	38.8	8.27	65.27	0.985	0.999422	5010.8	4936.3	13.45	21.55	High	High	High	High	High	1
High	Master Protein	TGGT1_265520	transcript=TGGT1_265520-t26_1 | gene=TGGT1_265520 | organism=Toxoplasma_gondii_GT1 | gene_product=hypothetical protein | transcript_product=hypothetical protein | location=TGGT1_chrIX:1322152-1330539(+) | protein_length=512 | sequence_SO=chromosome | SO=protein_coding | is_pseudo=false	0	55.131	33	14	18	14	512	56.7	5.64	49.09	0.946	0.999422	1594.1	1508.3	3.16	8.93	High	High	High	High	High	1
High	Master Protein	TGGT1_277500	transcript=TGGT1_277500-t26_1 | gene=TGGT1_277500 | organism=Toxoplasma_gondii_GT1 | gene_product=putative 26S proteasome regulatory subunit 7 | transcript_product=putative 26S proteasome regulatory subunit 7 | location=TGGT1_chrXII:6576106-6581002(+) | protein_length=476 | sequence_SO=chromosome | SO=protein_coding | is_pseudo=false	0	55.124	34	15	22	14	476	52.4	7.17	52.94	0.939	0.999422	5266.2	4943.7	29.41	13.51	High	High	High	High	High	1
High	Master Protein	TGGT1_234505	transcript=TGGT1_234505-t26_1 | gene=TGGT1_234505 | organism=Toxoplasma_gondii_GT1 | gene_product=putative phenylalanyl-tRNA synthetase alpha chain A | transcript_product=putative phenylalanyl-tRNA synthetase alpha chain A | location=TGGT1_chrX:4319172-4323950(+) | protein_length=525 | sequence_SO=chromosome | SO=protein_coding | is_pseudo=false	0	55.012	27	12	21	12	525	59.3	7.4	76.52	0.949	0.999422	4300.2	4081.4	2.65	9.13	High	High	High	High	High	1
High	Master Protein	TGGT1_259260	transcript=TGGT1_259260-t26_1 | gene=TGGT1_259260 | organism=Toxoplasma_gondii_GT1 | gene_product=membrane protein FtsH1 | transcript_product=membrane protein FtsH1 | location=TGGT1_chrVIIb:2788863-2795704(-) | protein_length=1250 | sequence_SO=chromosome | SO=protein_coding | is_pseudo=false	0	54.84	14	16	21	16	1250	136.9	7.11	54.31	1.094	0.999422	2582.5	2825.7	7.49	10.46	High	High	High	High	High	1
High	Master Protein	TGGT1_301180	transcript=TGGT1_301180-t26_1 | gene=TGGT1_301180 | organism=Toxoplasma_gondii_GT1 | gene_product=SAG-related sequence SRS19F | transcript_product=SAG-related sequence SRS19F | location=TGGT1_chrIV:2185215-2186390(-) | protein_length=391 | sequence_SO=chromosome | SO=protein_coding | is_pseudo=false	0	54.797	37	13	20	13	391	40.9	6.55	60.01	1.031	0.999422	5308.3	5474.2	4.09	5.24	High	High	High	High	High	1
High	Master Protein	TGGT1_313080	transcript=TGGT1_313080-t26_1 | gene=TGGT1_313080 | organism=Toxoplasma_gondii_GT1 | gene_product=hypothetical protein | transcript_product=hypothetical protein | location=TGGT1_chrXI:3049384-3050751(-) | protein_length=455 | sequence_SO=chromosome | SO=protein_coding | is_pseudo=false	0	54.765	29	16	39	16	455	49.5	8.69	74.52	0.988	0.999422	18137.7	17927.8	3.46	5.44	High	High	High	High	High	1
High	Master Protein	TGGT1_288460	transcript=TGGT1_288460-t26_1 | gene=TGGT1_288460 | organism=Toxoplasma_gondii_GT1 | gene_product=hypothetical protein | transcript_product=hypothetical protein | location=TGGT1_chrIX:2367582-2381598(+) | protein_length=1816 | sequence_SO=chromosome | SO=protein_coding | is_pseudo=false	0	54.743	11	18	20	18	1816	198.2	6.47	37.68	1.038	0.999422	2708.1	2809.9	8.44	16.63	High	High	High	High	High	1
High	Master Protein	TGGT1_293470	transcript=TGGT1_293470-t26_1 | gene=TGGT1_293470 | organism=Toxoplasma_gondii_GT1 | gene_product=hypothetical protein | transcript_product=hypothetical protein | location=TGGT1_chrIa:333691-336002(-) | protein_length=400 | sequence_SO=chromosome | SO=protein_coding | is_pseudo=false	0	54.662	34	12	18	12	400	43.5	5.35	47.25	0.924	0.999422	2623.6	2424.5	1.51	4.02	High	High	High	High	High	1	Phospho [S137]
High	Master Protein	TGGT1_286600	transcript=TGGT1_286600-t26_1 | gene=TGGT1_286600 | organism=Toxoplasma_gondii_GT1 | gene_product=hypothetical protein | transcript_product=hypothetical protein | location=TGGT1_chrV:1621096-1622773(-) | protein_length=388 | sequence_SO=chromosome | SO=protein_coding | is_pseudo=false	0	54.657	37	13	21	13	388	43	8.76	64.22	1.048	0.999422	4155.8	4356	1.4	2.99	High	High	High	High	High	1
High	Master Protein	TGGT1_312100	transcript=TGGT1_312100-t26_1 | gene=TGGT1_312100 | organism=Toxoplasma_gondii_GT1 | gene_product=plasma membrane-type Ca(2+)-ATPase A1 PMCAA1 | transcript_product=plasma membrane-type Ca(2+)-ATPase A1 PMCAA1 | location=TGGT1_chrXI:2387878-2394156(+) | protein_length=1822 | sequence_SO=chromosome | SO=protein_coding | is_pseudo=false	0	54.586	10	15	17	15	1822	198.9	5.82	49.34	1.01	0.999422	1337.5	1351	5.61	5.65	High	High	High	High	High	1	Phospho [S450]
High	Master Protein	TGGT1_263130	transcript=TGGT1_263130-t26_1 | gene=TGGT1_263130 | organism=Toxoplasma_gondii_GT1 | gene_product=putative citrate synthase | transcript_product=putative citrate synthase | location=TGGT1_chrVIIb:754263-759706(+) | protein_length=620 | sequence_SO=chromosome | SO=protein_coding | is_pseudo=false	0	54.548	28	13	28	13	620	69.1	8.37	81.03	0.986	0.999422	5128.4	5058.8	10.88	6.07	High	High	High	High	High	1
High	Master Protein	TGGT1_261010	transcript=TGGT1_261010-t26_1 | gene=TGGT1_261010 | organism=Toxoplasma_gondii_GT1 | gene_product=putative tat-binding family protein | transcript_product=putative tat-binding family protein | location=TGGT1_chrVIIb:1947162-1952503(-) | protein_length=409 | sequence_SO=chromosome | SO=protein_coding | is_pseudo=false	0	54.531	33	14	21	13	409	46	7.77	68.73	0.964	0.999422	6621.2	6379.7	1.76	1.18	High	High	High	High	High	1
High	Master Protein	TGGT1_214290	transcript=TGGT1_214290-t26_1 | gene=TGGT1_214290 | organism=Toxoplasma_gondii_GT1 | gene_product=DJ-1 family protein | transcript_product=DJ-1 family protein | location=TGGT1_chrX:6106825-6108652(+) | protein_length=256 | sequence_SO=chromosome | SO=protein_coding | is_pseudo=false	0	54.49	54	10	19	10	256	27.9	9.04	58.75	0.955	0.999422	3769.7	3601.4	6.27	7.88	High	High	High	High	High	1
High	Master Protein	TGGT1_229650	transcript=TGGT1_229650-t26_1 | gene=TGGT1_229650 | organism=Toxoplasma_gondii_GT1 | gene_product=josephin protein | transcript_product=josephin protein | location=TGGT1_chrVIII:358137-363690(-) | protein_length=412 | sequence_SO=chromosome | SO=protein_coding | is_pseudo=false	0	54.464	42	16	24	16	412	46.8	5.62	48.93	1.032	0.999422	4174.3	4307.1	0.73	1.76	High	High	High	High	High	1
High	Master Protein	TGGT1_222360	transcript=TGGT1_222360-t26_1 | gene=TGGT1_222360 | organism=Toxoplasma_gondii_GT1 | gene_product=hypothetical protein | transcript_product=hypothetical protein | location=TGGT1_chrII:1048345-1058294(+) | protein_length=774 | sequence_SO=chromosome | SO=protein_coding | is_pseudo=false	0	54.395	22	13	19	12	774	83.3	6.65	49.49	1.089	0.999422	855.6	931.6	8.06	15.47	High	High	High	High	High	1
High	Master Protein	TGGT1_229750	transcript=TGGT1_229750-t26_1 | gene=TGGT1_229750 | organism=Toxoplasma_gondii_GT1 | gene_product=hypothetical protein | transcript_product=hypothetical protein | location=TGGT1_chrVIII:414321-424829(-) | protein_length=1358 | sequence_SO=chromosome | SO=protein_coding | is_pseudo=false	0	54.393	15	15	20	15	1358	145.4	5.5	52.21	1.073	0.999422	1029	1104.1	4.4	5.1	High	High	High	High	High	1
High	Master Protein	TGGT1_212250	transcript=TGGT1_212250-t26_1 | gene=TGGT1_212250 | organism=Toxoplasma_gondii_GT1 | gene_product=XPG N-terminal domain-containing protein | transcript_product=XPG N-terminal domain-containing protein | location=TGGT1_chrX:3863526-3867619(+) | protein_length=767 | sequence_SO=chromosome | SO=protein_coding | is_pseudo=false	0	54.384	23	15	17	15	767	86.9	6.89	42.09	1.011	0.999422	2538.3	2567.1	1.08	3.92	High	High	High	High	High	1
High	Master Protein	TGGT1_311430	transcript=TGGT1_311430-t26_1 | gene=TGGT1_311430 | organism=Toxoplasma_gondii_GT1 | gene_product=fibrillarin | transcript_product=fibrillarin | location=TGGT1_chrXI:2031325-2032910(-) | protein_length=303 | sequence_SO=chromosome | SO=protein_coding | is_pseudo=false	0	54.372	34	11	20	11	303	31.9	10.29	65.96	1.065	0.999422	5615.7	5978.3	0.84	7.37	High	High	High	High	High	1
High	Master Protein	TGGT1_314810	transcript=TGGT1_314810-t26_1 | gene=TGGT1_314810 | organism=Toxoplasma_gondii_GT1 | gene_product=ribosomal protein RPL7 | transcript_product=ribosomal protein RPL7 | location=TGGT1_chrXI:4256933-4260657(+) | protein_length=258 | sequence_SO=chromosome | SO=protein_coding | is_pseudo=false	0	54.368	54	15	36	15	258	30.1	10.36	72.36	1.011	0.999422	15190.6	15357.2	10.26	10.52	High	High	High	High	High	1
High	Master Protein	TGGT1_258210	transcript=TGGT1_258210-t26_1 | gene=TGGT1_258210 | organism=Toxoplasma_gondii_GT1 | gene_product=DNA-directed RNA polymerase II RPB2 | transcript_product=DNA-directed RNA polymerase II RPB2 | location=TGGT1_chrVIIb:3470288-3483592(+) | protein_length=1259 | sequence_SO=chromosome | SO=protein_coding | is_pseudo=false	0	54.356	14	17	18	17	1259	140.9	6.86	42.24	0.955	0.999422	1786.1	1705	6.48	7.58	High	High	High	High	High	1
High	Master Protein	TGGT1_222020	transcript=TGGT1_222020-t26_1 | gene=TGGT1_222020 | organism=Toxoplasma_gondii_GT1 | gene_product=phosphoglycerate kinase PGKII | transcript_product=phosphoglycerate kinase PGKII | location=TGGT1_chrII:744480-749627(+) | protein_length=593 | sequence_SO=chromosome | SO=protein_coding | is_pseudo=false	0	54.245	31	15	18	15	593	62.9	8.34	49.1	1.019	0.999422	5259.2	5358	7.08	7.42	High	High	High	High	High	1
High	Master Protein	TGGT1_274060	transcript=TGGT1_274060-t26_1 | gene=TGGT1_274060 | organism=Toxoplasma_gondii_GT1 | gene_product=2-oxoglutarate/malate translocase OMT | transcript_product=2-oxoglutarate/malate translocase OMT | location=TGGT1_chrVIII:3043521-3046134(+) | protein_length=323 | sequence_SO=chromosome | SO=protein_coding | is_pseudo=false	0	54.188	41	13	20	13	323	35	9.77	59.49	1.038	0.999422	3454.6	3584.4	1.53	7.37	High	High	High	High	High	1	Met-loss [N-Term]
High	Master Protein	TGGT1_283510	transcript=TGGT1_283510-t26_1 | gene=TGGT1_283510 | organism=Toxoplasma_gondii_GT1 | gene_product=hypothetical protein | transcript_product=hypothetical protein | location=TGGT1_chrV:2942804-2948041(+) | protein_length=314 | sequence_SO=chromosome | SO=protein_coding | is_pseudo=false	0	54.144	42	14	28	13	314	34.7	6.71	78.82	1.004	0.999422	2784.5	2797	3.17	5.75	High	High	High	High	High	1
High	Master Protein	TGGT1_232410	transcript=TGGT1_232410-t26_1 | gene=TGGT1_232410 | organism=Toxoplasma_gondii_GT1 | gene_product=PDI family protein | transcript_product=PDI family protein | location=TGGT1_chrVIII:2074655-2076392(-) | protein_length=220 | sequence_SO=chromosome | SO=protein_coding | is_pseudo=false	0	54.129	68	12	34	12	220	24.9	6.4	97.45	1.052	0.999422	4015.5	4224.3	5.6	13.41	High	High	High	High	High	1
High	Master Protein	TGGT1_203780	transcript=TGGT1_203780-t26_1 | gene=TGGT1_203780 | organism=Toxoplasma_gondii_GT1 | gene_product=hypothetical protein | transcript_product=hypothetical protein | location=TGGT1_chrVIIa:2142786-2147213(+) | protein_length=1475 | sequence_SO=chromosome | SO=protein_coding | is_pseudo=false	0	54.093	14	16	18	16	1475	145.1	7.24	44.26	1.081	0.999422	1687.4	1824.8	3.07	6.9	High	High	High	High	High	1
High	Master Protein	TGGT1_219140	transcript=TGGT1_219140-t26_1 | gene=TGGT1_219140 | organism=Toxoplasma_gondii_GT1 | gene_product=EF-1 guanine nucleotide exchange domain-containing protein | transcript_product=EF-1 guanine nucleotide exchange domain-containing protein | location=TGGT1_chrXII:1048475-1050088(+) | protein_length=187 | sequence_SO=chromosome | SO=protein_coding | is_pseudo=false	0	53.952	52	10	18	10	187	20.7	4.54	65.35	0.991	0.999422	3419.7	3387.3	9.75	6.39	High	High	High	High	High	1	Met-loss [N-Term]
High	Master Protein	TGGT1_214440	transcript=TGGT1_214440-t26_1 | gene=TGGT1_214440 | organism=Toxoplasma_gondii_GT1 | gene_product=4'-phosphopantetheinyl transferase superfamily protein | transcript_product=4'-phosphopantetheinyl transferase superfamily protein | location=TGGT1_chrX:6181577-6185359(+) | protein_length=437 | sequence_SO=chromosome | SO=protein_coding | is_pseudo=false	0	53.828	38	14	23	14	437	48.5	6.95	71.5	0.994	0.999422	6025.3	5991.1	5.04	9.12	High	High	High	High	High	1
High	Master Protein	TGGT1_287210	transcript=TGGT1_287210-t26_1 | gene=TGGT1_287210 | organism=Toxoplasma_gondii_GT1 | gene_product=putative proteasome subunit alpha2 | transcript_product=putative proteasome subunit alpha2 | location=TGGT1_chrV:1378941-1381792(-) | protein_length=236 | sequence_SO=chromosome | SO=protein_coding | is_pseudo=false	0	53.823	44	11	24	11	236	25.9	5.33	76.24	1.057	0.999422	3281.5	3469.8	8.18	4.65	High	High	High	High	High	1	Met-loss [N-Term]
High	Master Protein	TGGT1_261600	transcript=TGGT1_261600-t26_1 | gene=TGGT1_261600 | organism=Toxoplasma_gondii_GT1 | gene_product=creatinase domain-containing protein | transcript_product=creatinase domain-containing protein | location=TGGT1_chrVIIb:1611032-1618860(+) | protein_length=886 | sequence_SO=chromosome | SO=protein_coding | is_pseudo=false	0	53.798	18	14	20	14	886	96.1	7.65	46.45	0.945	0.999422	2042.1	1929.3	1.9	7.64	High	High	High	High	High	1
High	Master Protein	TGGT1_278990	transcript=TGGT1_278990-t26_1 | gene=TGGT1_278990 | organism=Toxoplasma_gondii_GT1 | gene_product=putative phosphate carrier | transcript_product=putative phosphate carrier | location=TGGT1_chrXII:5622211-5625652(-) | protein_length=479 | sequence_SO=chromosome | SO=protein_coding | is_pseudo=false	0	53.734	25	12	29	12	479	53.1	9.41	62.91	0.974	0.999422	11616.2	11312.4	1.17	4.69	High	High	High	High	High	1
High	Master Protein	TGGT1_243460	transcript=TGGT1_243460-t26_1 | gene=TGGT1_243460 | organism=Toxoplasma_gondii_GT1 | gene_product=hypothetical protein | transcript_product=hypothetical protein | location=TGGT1_chrVI:2564580-2571836(-) | protein_length=2011 | sequence_SO=chromosome | SO=protein_coding | is_pseudo=false	0	53.731	10	15	16	15	2011	209.8	5.07	38.1	1.126	0.999422	1374.4	1546.9	4.57	4.12	High	High	High	High	High	1
High	Master Protein	TGGT1_261210	transcript=TGGT1_261210-t26_1 | gene=TGGT1_261210 | organism=Toxoplasma_gondii_GT1 | gene_product=putative 26s proteasome subunit p55 | transcript_product=putative 26s proteasome subunit p55 | location=TGGT1_chrVIIb:1803646-1810703(+) | protein_length=485 | sequence_SO=chromosome | SO=protein_coding | is_pseudo=false	0	53.639	38	17	24	17	485	55	6.2	56.35	0.946	0.999422	5796.7	5486	3.49	3.9	High	High	High	High	High	1
High	Master Protein	TGGT1_314400	transcript=TGGT1_314400-t26_1 | gene=TGGT1_314400 | organism=Toxoplasma_gondii_GT1 | gene_product=putative pyruvate dehydrogenase E1 component, beta subunit | transcript_product=putative pyruvate dehydrogenase E1 component, beta subunit | location=TGGT1_chrXI:4024213-4027840(+) | protein_length=423 | sequence_SO=chromosome | SO=protein_coding | is_pseudo=false	0	53.629	35	12	24	12	423	45.6	7.2	64.59	0.997	0.999422	4793.2	4779	17.08	19.12	High	High	High	High	High	1
High	Master Protein	TGGT1_299070	transcript=TGGT1_299070-t26_1 | gene=TGGT1_299070 | organism=Toxoplasma_gondii_GT1 | gene_product=pyruvate kinase PyKII | transcript_product=pyruvate kinase PyKII | location=TGGT1_chrIII:2188027-2191756(+) | protein_length=988 | sequence_SO=chromosome | SO=protein_coding | is_pseudo=false	0	53.486	15	12	16	12	988	106.6	8.44	46.15	0.954	0.999422	1336.5	1274.5	7.91	14.08	High	High	High	High	High	1
High	Master Protein	TGGT1_225150	transcript=TGGT1_225150-t26_1 | gene=TGGT1_225150 | organism=Toxoplasma_gondii_GT1 | gene_product=hypothetical protein | transcript_product=hypothetical protein | location=TGGT1_chrX:2357556-2361015(+) | protein_length=691 | sequence_SO=chromosome | SO=protein_coding | is_pseudo=false	0	53.475	23	16	20	16	691	76.8	9.47	51.28	1.023	0.999422	6131.7	6274.7	1.59	3.48	High	High	High	High	High	1
High	Master Protein	TGGT1_305780	transcript=TGGT1_305780-t26_1 | gene=TGGT1_305780 | organism=Toxoplasma_gondii_GT1 | gene_product=putative 5'-3' exoribonuclease | transcript_product=putative 5'-3' exoribonuclease | location=TGGT1_chrIX:5351888-5361285(+) | protein_length=1239 | sequence_SO=chromosome | SO=protein_coding | is_pseudo=false	0	53.347	15	16	18	16	1239	138.5	6.42	40.16	1.047	0.999422	1693.3	1773.5	6.94	7.08	High	High	High	High	High	1	Met-loss [N-Term]
High	Master Protein	TGGT1_232190	transcript=TGGT1_232190-t26_1 | gene=TGGT1_232190 | organism=Toxoplasma_gondii_GT1 | gene_product=Sec7 domain-containing protein | transcript_product=Sec7 domain-containing protein | location=TGGT1_chrVIII:1928621-1944217(+) | protein_length=3288 | sequence_SO=chromosome | SO=protein_coding | is_pseudo=false	0	53.278	8	17	18	17	3288	353.7	5.62	30.77	1.096	0.999422	394.9	432.7	6.15	3.58	High	High	High	High	High	1
High	Master Protein	TGGT1_313480	transcript=TGGT1_313480-t26_1 | gene=TGGT1_313480 | organism=Toxoplasma_gondii_GT1 | gene_product=hypothetical protein | transcript_product=hypothetical protein | location=TGGT1_chrXI:3385333-3400705(+) | protein_length=1381 | sequence_SO=chromosome | SO=protein_coding | is_pseudo=false	0	53.247	15	17	19	16	1381	152.5	5.62	36.16	0.97	0.999422	1399.6	1357.1	2.03	4.23	High	High	High	High	High	1
High	Master Protein	TGGT1_309600	transcript=TGGT1_309600-t26_1 | gene=TGGT1_309600 | organism=Toxoplasma_gondii_GT1 | gene_product=hypothetical protein | transcript_product=hypothetical protein | location=TGGT1_chrXI:713110-720853(+) | protein_length=960 | sequence_SO=chromosome | SO=protein_coding | is_pseudo=false	0	53.13	17	14	19	14	960	106.5	9.67	49.47	1.047	0.999422	2146.4	2247.7	9.48	10.65	High	High	High	High	High	1
High	Master Protein	TGGT1_222660	transcript=TGGT1_222660-t26_1 | gene=TGGT1_222660 | organism=Toxoplasma_gondii_GT1 | gene_product=leucine rich repeat-containing protein | transcript_product=leucine rich repeat-containing protein | location=TGGT1_chrII:1143533-1175438(+) | protein_length=1873 | sequence_SO=chromosome | SO=protein_coding | is_pseudo=false	0	53.125	9	16	21	16	1873	209.8	6.05	46.43	1.077	0.999422	2170.4	2337.1	5.49	15.13	High	High	High	High	High	1
High	Master Protein	TGGT1_225850	transcript=TGGT1_225850-t26_1 | gene=TGGT1_225850 | organism=Toxoplasma_gondii_GT1 | gene_product=peptidase, M28 family protein | transcript_product=peptidase, M28 family protein | location=TGGT1_chrX:1906784-1917654(+) | protein_length=1555 | sequence_SO=chromosome | SO=protein_coding | is_pseudo=false	0	53.102	12	14	16	14	1555	167.6	8.69	36.24	0.98	0.999422	863.9	846.2	1.88	2.63	High	High	High	High	High	1	Met-loss [N-Term]
High	Master Protein	TGGT1_294630	transcript=TGGT1_294630-t26_1 | gene=TGGT1_294630 | organism=Toxoplasma_gondii_GT1 | gene_product=hypothetical protein | transcript_product=hypothetical protein | location=TGGT1_chrIa:1000668-1009643(+) | protein_length=880 | sequence_SO=chromosome | SO=protein_coding | is_pseudo=false	0	52.944	21	16	18	16	880	95.7	7.11	42.79	1.056	0.999422	1289.3	1361.8	1.77	5.27	High	High	High	High	High	1
High	Master Protein	TGGT1_211030	transcript=TGGT1_211030-t26_1 | gene=TGGT1_211030 | organism=Toxoplasma_gondii_GT1 | gene_product=hypothetical protein | transcript_product=hypothetical protein | location=TGGT1_chrIV:1889471-1891938(-) | protein_length=191 | sequence_SO=chromosome | SO=protein_coding | is_pseudo=false	0	52.663	61	12	31	12	191	22.2	5.82	90.78	0.962	0.999422	9050.6	8706.7	2.6	13.39	High	High	High	High	High	1
High	Master Protein	TGGT1_288720	transcript=TGGT1_288720-t26_1 | gene=TGGT1_288720 | organism=Toxoplasma_gondii_GT1 | gene_product=ribosomal protein RPL10 | transcript_product=ribosomal protein RPL10 | location=TGGT1_chrIX:2518172-2520490(-) | protein_length=221 | sequence_SO=chromosome | SO=protein_coding | is_pseudo=false	0	52.614	54	13	31	13	221	24.8	10.18	71.74	1.002	0.999422	19619.3	19649.5	1.8	4.29	High	High	High	High	High	1
High	Master Protein	TGGT1_232300	transcript=TGGT1_232300-t26_1 | gene=TGGT1_232300 | organism=Toxoplasma_gondii_GT1 | gene_product=ribosomal protein RPS3 | transcript_product=ribosomal protein RPS3 | location=TGGT1_chrVIII:1993673-1994649(-) | protein_length=255 | sequence_SO=chromosome | SO=protein_coding | is_pseudo=false	0	52.609	36	12	37	12	255	28.6	9.45	83.35	0.965	0.999422	20604.2	19890.2	9.46	13.24	High	High	High	High	High	1
High	Master Protein	TGGT1_310070	transcript=TGGT1_310070-t26_1 | gene=TGGT1_310070 | organism=Toxoplasma_gondii_GT1 | gene_product=putative methyltransferase | transcript_product=putative methyltransferase | location=TGGT1_chrXI:1000351-1003674(-) | protein_length=224 | sequence_SO=chromosome | SO=protein_coding | is_pseudo=false	0	52.581	49	10	16	10	224	25.3	5.68	48.42	0.986	0.999422	2907.5	2866.4	1.43	11.17	High	High	High	High	High	1
High	Master Protein	TGGT1_213670	transcript=TGGT1_213670-t26_1 | gene=TGGT1_213670 | organism=Toxoplasma_gondii_GT1 | gene_product=hypothetical protein | transcript_product=hypothetical protein | location=TGGT1_chrV:1089922-1097102(-) | protein_length=790 | sequence_SO=chromosome | SO=protein_coding | is_pseudo=false	0	52.565	17	12	16	12	790	85.2	7.81	46.6	0.993	0.999422	2296.4	2279.2	1.7	1.51	High	High	High	High	High	1
High	Master Protein	TGGT1_249610	transcript=TGGT1_249610-t26_1 | gene=TGGT1_249610 | organism=Toxoplasma_gondii_GT1 | gene_product=hypothetical protein | transcript_product=hypothetical protein | location=TGGT1_chrXII:4618068-4627870(-) | protein_length=1208 | sequence_SO=chromosome | SO=protein_coding | is_pseudo=false	0	52.536	17	19	23	19	1208	137.1	4.98	40.45	0.959	0.999422	2729.1	2617.1	1.13	3.48	High	High	High	High	High	1	Phospho [S851]
High	Master Protein	TGGT1_235490	transcript=TGGT1_235490-t26_1 | gene=TGGT1_235490 | organism=Toxoplasma_gondii_GT1 | gene_product=hypothetical protein | transcript_product=hypothetical protein | location=TGGT1_chrX:4794558-4804621(+) | protein_length=923 | sequence_SO=chromosome | SO=protein_coding | is_pseudo=false	0	52.333	16	12	16	12	923	102.1	5.41	51.84	0.926	0.999422	1509	1397.9	3.4	5.57	High	High	High	High	High	1
High	Master Protein	TGGT1_293690	transcript=TGGT1_293690-t26_1 | gene=TGGT1_293690 | organism=Toxoplasma_gondii_GT1 | gene_product=profilin PRF | transcript_product=profilin PRF | location=TGGT1_chrIa:496750-498091(-) | protein_length=165 | sequence_SO=chromosome | SO=protein_coding | is_pseudo=false	0	52.261	51	8	28	8	165	17.7	4.58	90.59	0.953	0.999422	6627.4	6316.9	0.32	10	High	High	High	High	High	1
High	Master Protein	TGGT1_220100	transcript=TGGT1_220100-t26_1 | gene=TGGT1_220100 | organism=Toxoplasma_gondii_GT1 | gene_product=phosphoribosylpyrophosphate synthetase | transcript_product=phosphoribosylpyrophosphate synthetase | location=TGGT1_chrV:29152-31918(+) | protein_length=557 | sequence_SO=chromosome | SO=protein_coding | is_pseudo=false	0	52.118	28	12	18	12	557	61	9.47	61.5	1.034	0.999422	2736.9	2829.1	1.3	5.81	High	High	High	High	High	1
High	Master Protein	TGGT1_230690	transcript=TGGT1_230690-t26_1 | gene=TGGT1_230690 | organism=Toxoplasma_gondii_GT1 | gene_product=LNS2 (Lipin/Ned1/Smp2) protein | transcript_product=LNS2 (Lipin/Ned1/Smp2) protein | location=TGGT1_chrVIII:959180-970351(-) | protein_length=1575 | sequence_SO=chromosome | SO=protein_coding | is_pseudo=false	0	52.075	13	17	21	17	1575	167.8	4.96	42.14	1.08	0.999422	2210.9	2387.6	7.69	10.76	High	High	High	High	High	1
High	Master Protein	TGGT1_205558	transcript=TGGT1_205558-t26_1 | gene=TGGT1_205558 | organism=Toxoplasma_gondii_GT1 | gene_product=NAC domain-containing protein | transcript_product=NAC domain-containing protein | location=TGGT1_chrVIIa:1246583-1248351(+) | protein_length=189 | sequence_SO=chromosome | SO=protein_coding | is_pseudo=false	0	51.964	65	8	20	8	189	20.5	5.49	73.53	0.932	0.999422	4966.5	4630.1	8.7	16.74	High	High	High	High	High	1
High	Master Protein	TGGT1_320480	transcript=TGGT1_320480-t26_1 | gene=TGGT1_320480 | organism=Toxoplasma_gondii_GT1 | gene_product=Rab11b | transcript_product=Rab11b | location=TGGT1_chrIV:260360-262094(+) | protein_length=226 | sequence_SO=chromosome | SO=protein_coding | is_pseudo=false	0	51.789	59	14	20	13	226	24.8	8.38	50.12	0.981	0.999422	5383.5	5279.3	3.11	4.13	High	High	High	High	High	1
High	Master Protein	TGGT1_263730	transcript=TGGT1_263730-t26_1 | gene=TGGT1_263730 | organism=Toxoplasma_gondii_GT1 | gene_product=FAD-dependent glycerol-3-phosphate dehydrogenase | transcript_product=FAD-dependent glycerol-3-phosphate dehydrogenase | location=TGGT1_chrVIIb:330001-337948(-) | protein_length=653 | sequence_SO=chromosome | SO=protein_coding | is_pseudo=false	0	51.727	24	15	19	15	653	71.5	6.96	50.81	1.007	0.999422	2640	2659.6	3.23	4.47	High	High	High	High	High	1
High	Master Protein	TGGT1_220860	transcript=TGGT1_220860-t26_1 | gene=TGGT1_220860 | organism=Toxoplasma_gondii_GT1 | gene_product=DEAD/DEAH box helicase | transcript_product=DEAD/DEAH box helicase | location=TGGT1_chrII:9310-13186(+) | protein_length=602 | sequence_SO=chromosome | SO=protein_coding | is_pseudo=false	0	51.687	26	13	18	13	602	65.1	6.58	50.84	1.021	0.999422	2257	2305	1.13	2.03	High	High	High	High	High	1
High	Master Protein	TGGT1_300000	transcript=TGGT1_300000-t26_1 | gene=TGGT1_300000 | organism=Toxoplasma_gondii_GT1 | gene_product=ribosomal protein RPL18 | transcript_product=ribosomal protein RPL18 | location=TGGT1_chrXII:251803-254851(+) | protein_length=187 | sequence_SO=chromosome | SO=protein_coding | is_pseudo=false	0	51.545	48	11	28	11	187	21.2	11.52	82.91	1.02	0.999422	8046.4	8210.4	6.51	10.03	High	High	High	High	High	1	Met-loss [N-Term]
High	Master Protein	TGGT1_297420	transcript=TGGT1_297420-t26_1 | gene=TGGT1_297420 | organism=Toxoplasma_gondii_GT1 | gene_product=putative beta-tubulin cofactor D | transcript_product=putative beta-tubulin cofactor D | location=TGGT1_chrII:1734618-1745552(-) | protein_length=2041 | sequence_SO=chromosome | SO=protein_coding | is_pseudo=false	0	51.499	11	17	19	17	2041	221.1	6.07	28.59	1.048	0.999422	843.7	884.2	7.67	9.27	High	High	High	High	High	1
High	Master Protein	TGGT1_312090	transcript=TGGT1_312090-t26_1 | gene=TGGT1_312090 | organism=Toxoplasma_gondii_GT1 | gene_product=ribosomal protein RPL23 | transcript_product=ribosomal protein RPL23 | location=TGGT1_chrXI:2381590-2383685(-) | protein_length=139 | sequence_SO=chromosome | SO=protein_coding | is_pseudo=false	0	51.451	69	10	31	10	139	14.8	9.91	83.03	1.02	0.999422	20400.8	20807.8	15.96	17.68	High	High	High	High	High	1
High	Master Protein	TGGT1_265450	transcript=TGGT1_265450-t26_1 | gene=TGGT1_265450 | organism=Toxoplasma_gondii_GT1 | gene_product=hexokinase | transcript_product=hexokinase | location=TGGT1_chrIX:1363173-1366449(-) | protein_length=468 | sequence_SO=chromosome | SO=protein_coding | is_pseudo=false	0	51.361	26	13	28	13	468	51.4	6.23	77.08	0.948	0.999422	9632.4	9128.1	1	4.61	High	High	High	High	High	1
High	Master Protein	TGGT1_297470	transcript=TGGT1_297470-t26_1 | gene=TGGT1_297470 | organism=Toxoplasma_gondii_GT1 | gene_product=putative myosin light chain 2 | transcript_product=putative myosin light chain 2 | location=TGGT1_chrII:1781267-1787079(+) | protein_length=367 | sequence_SO=chromosome | SO=protein_coding | is_pseudo=false	0	51.244	43	13	18	13	367	40.5	5.54	63.7	0.893	0.999422	5348.9	4776	3.96	13.11	High	High	High	High	High	1
High	Master Protein	TGGT1_260540	transcript=TGGT1_260540-t26_1 | gene=TGGT1_260540 | organism=Toxoplasma_gondii_GT1 | gene_product=alveolin domain containing intermediate filament IMC14 | transcript_product=alveolin domain containing intermediate filament IMC14 | location=TGGT1_chrVIIb:2144399-2148137(+) | protein_length=733 | sequence_SO=chromosome | SO=protein_coding | is_pseudo=false	0	51.198	24	14	20	14	733	83.3	8.44	49.06	1.074	0.999422	2577.5	2768.1	1.81	6.89	High	High	High	High	High	1
High	Master Protein	TGGT1_320300	transcript=TGGT1_320300-t26_1 | gene=TGGT1_320300 | organism=Toxoplasma_gondii_GT1 | gene_product=putative SWI2/SNF2 Brahma | transcript_product=putative SWI2/SNF2 Brahma | location=TGGT1_chrIV:322489-336123(-) | protein_length=1628 | sequence_SO=chromosome | SO=protein_coding | is_pseudo=false	0	51.193	11	16	22	16	1628	182.2	7.15	40.78	1.099	0.999422	882.8	969.8	3.42	11.21	High	High	High	High	High	1
High	Master Protein	TGGT1_260440	transcript=TGGT1_260440-t26_1 | gene=TGGT1_260440 | organism=Toxoplasma_gondii_GT1 | gene_product=nuclear factor NF3 | transcript_product=nuclear factor NF3 | location=TGGT1_chrVIIb:2242975-2247472(-) | protein_length=312 | sequence_SO=chromosome | SO=protein_coding | is_pseudo=false	0	51.191	24	14	39	14	312	34.1	4.31	94.36	1.037	0.999422	17773	18424.5	6.89	10.99	High	High	High	High	High	1
High	Master Protein	TGGT1_251850	transcript=TGGT1_251850-t26_1 | gene=TGGT1_251850 | organism=Toxoplasma_gondii_GT1 | gene_product=serine/threonine protein phosphatase | transcript_product=serine/threonine protein phosphatase | location=TGGT1_chrXII:5533146-5545757(+) | protein_length=1034 | sequence_SO=chromosome | SO=protein_coding | is_pseudo=false	0	51.175	19	15	17	15	1034	117.3	6.19	37.22	1.041	0.999422	2107.2	2193	2.98	9.36	High	High	High	High	High	1
High	Master Protein	TGGT1_205700	transcript=TGGT1_205700-t26_1 | gene=TGGT1_205700 | organism=Toxoplasma_gondii_GT1 | gene_product=cyclophilin precursor | transcript_product=cyclophilin precursor | location=TGGT1_chrVIIa:1122121-1123167(+) | protein_length=348 | sequence_SO=chromosome | SO=protein_coding | is_pseudo=false	0	51.163	34	13	49	11	348	38.2	8.75	106.12	1.02	0.999422	13587	13852.5	17.73	12.82	High	High	High	High	High	1
High	Master Protein	TGGT1_212300	transcript=TGGT1_212300-t26_1 | gene=TGGT1_212300 | organism=Toxoplasma_gondii_GT1 | gene_product=hypothetical protein | transcript_product=hypothetical protein | location=TGGT1_chrX:3837742-3842895(+) | protein_length=683 | sequence_SO=chromosome | SO=protein_coding | is_pseudo=false	0	50.928	22	13	14	13	683	75.6	6.51	40.88	1.037	0.999422	1860.7	1930	4.42	2.13	High	High	High	High	High	1
High	Master Protein	TGGT1_216000	transcript=TGGT1_216000-t26_1 | gene=TGGT1_216000 | organism=Toxoplasma_gondii_GT1 | gene_product=alveolin domain containing intermediate filament IMC3 | transcript_product=alveolin domain containing intermediate filament IMC3 | location=TGGT1_chrXI:6395592-6397208(+) | protein_length=538 | sequence_SO=chromosome | SO=protein_coding | is_pseudo=false	0	50.895	25	12	28	12	538	58	5.34	70.85	1.02	0.999422	14775.4	15076.6	4.93	2.86	High	High	High	High	High	1
High	Master Protein	TGGT1_315210	transcript=TGGT1_315210-t26_1 | gene=TGGT1_315210 | organism=Toxoplasma_gondii_GT1 | gene_product=putative rhoptry protein | transcript_product=putative rhoptry protein | location=TGGT1_chrXI:4519390-4526736(-) | protein_length=1010 | sequence_SO=chromosome | SO=protein_coding | is_pseudo=false	0	50.799	18	18	25	17	1010	115.8	7.72	44.58	1.055	0.999422	4143.2	4371.8	3.44	4.51	High	High	High	High	High	1
High	Master Protein	TGGT1_291980	transcript=TGGT1_291980-t26_1 | gene=TGGT1_291980 | organism=Toxoplasma_gondii_GT1 | gene_product=HECT-domain (ubiquitin-transferase) domain-containing protein | transcript_product=HECT-domain (ubiquitin-transferase) domain-containing protein | location=TGGT1_chrIX:4247476-4268188(-) | protein_length=4151 | sequence_SO=chromosome | SO=protein_coding | is_pseudo=false	0	50.753	5	16	16	16	4151	444.5	6.29	29.12	1.003	0.999422	685	686.9	5.11	4.33	High	High	High	High	High	1
High	Master Protein	TGGT1_232370	transcript=TGGT1_232370-t26_1 | gene=TGGT1_232370 | organism=Toxoplasma_gondii_GT1 | gene_product=CW-type Zinc Finger protein | transcript_product=CW-type Zinc Finger protein | location=TGGT1_chrVIII:2047436-2051108(-) | protein_length=1156 | sequence_SO=chromosome | SO=protein_coding | is_pseudo=false	0	50.707	16	14	16	14	1156	118.6	5.91	36.75	1.102	0.999422	1209.8	1333	0.19	2.24	High	High	High	High	High	1
High	Master Protein	TGGT1_306650	transcript=TGGT1_306650-t26_1 | gene=TGGT1_306650 | organism=Toxoplasma_gondii_GT1 | gene_product=hypothetical protein | transcript_product=hypothetical protein | location=TGGT1_chrIX:6020484-6022587(-) | protein_length=286 | sequence_SO=chromosome | SO=protein_coding | is_pseudo=false	0	50.475	41	10	17	10	286	31.4	7.25	60.52	0.977	0.999422	2042.3	1994.6	4.17	3.52	High	High	High	High	High	1
High	Master Protein	TGGT1_263580	transcript=TGGT1_263580-t26_1 | gene=TGGT1_263580 | organism=Toxoplasma_gondii_GT1 | gene_product=bromodomain-containing protein | transcript_product=bromodomain-containing protein | location=TGGT1_chrVIIb:436676-440888(+) | protein_length=714 | sequence_SO=chromosome | SO=protein_coding | is_pseudo=false	0	50.395	22	11	14	11	714	76.4	5.48	36.16	1.079	0.999422	1052.3	1135.4	8.41	10.77	High	High	High	High	High	1
High	Master Protein	TGGT1_279100	transcript=TGGT1_279100-t26_1 | gene=TGGT1_279100 | organism=Toxoplasma_gondii_GT1 | gene_product=hypothetical protein | transcript_product=hypothetical protein | location=AAQM03000427:32-1883(+) | protein_length=435 | sequence_SO=contig | SO=protein_coding | is_pseudo=false	0	50.39	27	11	22	1	435	48	7.5	56.58	1.197	0.999422	36.1	43.2	0.25	9.79	High	High	High	High	High	1
High	Master Protein	TGGT1_314750	transcript=TGGT1_314750-t26_1 | gene=TGGT1_314750 | organism=Toxoplasma_gondii_GT1 | gene_product=hypothetical protein | transcript_product=hypothetical protein | location=TGGT1_chrXI:4214855-4217243(-) | protein_length=469 | sequence_SO=chromosome | SO=protein_coding | is_pseudo=false	0	50.333	31	16	17	16	469	50	10.14	43.82	1.034	0.999422	3020.1	3121.4	2.35	2.45	High	High	High	High	High	1
High	Master Protein	TGGT1_272660	transcript=TGGT1_272660-t26_1 | gene=TGGT1_272660 | organism=Toxoplasma_gondii_GT1 | gene_product=hypothetical protein | transcript_product=hypothetical protein | location=TGGT1_chrVIII:3808733-3810272(+) | protein_length=258 | sequence_SO=chromosome | SO=protein_coding | is_pseudo=false	0	50.234	36	10	16	10	258	28	6.43	45.37	1.066	0.999422	2598.3	2769.9	3.14	1.62	High	High	High	High	High	1
High	Master Protein	TGGT1_243440	transcript=TGGT1_243440-t26_1 | gene=TGGT1_243440 | organism=Toxoplasma_gondii_GT1 | gene_product=histone lysine acetyltransferase GCN5-B | transcript_product=histone lysine acetyltransferase GCN5-B | location=TGGT1_chrVI:2548787-2555747(-) | protein_length=1032 | sequence_SO=chromosome | SO=protein_coding | is_pseudo=false	0	50.081	18	15	21	15	1032	111.4	7.31	47.29	1.035	0.999422	1249.8	1293.9	0.03	3.33	High	High	High	High	High	1
High	Master Protein	TGGT1_219550	transcript=TGGT1_219550-t26_1 | gene=TGGT1_219550 | organism=Toxoplasma_gondii_GT1 | gene_product=dihydrolipoyllysine-residue succinyltransferase component of oxoglutarate dehydrogenase | transcript_product=dihydrolipoyllysine-residue succinyltransferase component of oxoglutarate dehydrogenase | location=TGGT1_chrXII:790088-797741(-) | protein_length=470 | sequence_SO=chromosome | SO=protein_codi…	0	49.985	27	14	20	14	470	50.1	8.95	49.56	1.064	0.999422	3254	3460.6	0.23	3.23	High	High	High	High	High	1
High	Master Protein	TGGT1_242330	transcript=TGGT1_242330-t26_1 | gene=TGGT1_242330 | organism=Toxoplasma_gondii_GT1 | gene_product=ribosomal protein RPS5 | transcript_product=ribosomal protein RPS5 | location=TGGT1_chrVI:1882939-1884008(-) | protein_length=192 | sequence_SO=chromosome | SO=protein_coding | is_pseudo=false	0	49.97	45	9	21	9	192	21.6	9.74	54.06	1.04	0.999422	7468.9	7771	0.5	5.55	High	High	High	High	High	1
High	Master Protein	TGGT1_271810	transcript=TGGT1_271810-t26_1 | gene=TGGT1_271810 | organism=Toxoplasma_gondii_GT1 | gene_product=putative lanp | transcript_product=putative lanp | location=TGGT1_chrVIII:4346960-4348612(-) | protein_length=283 | sequence_SO=chromosome | SO=protein_coding | is_pseudo=false	0	49.908	51	10	29	10	283	32	4.23	82.57	0.978	0.999422	7875.1	7698.3	0.77	7.65	High	High	High	High	High	1
High	Master Protein	TGGT1_226980	transcript=TGGT1_226980-t26_1 | gene=TGGT1_226980 | organism=Toxoplasma_gondii_GT1 | gene_product=hypothetical protein | transcript_product=hypothetical protein | location=TGGT1_chrX:1079489-1083730(-) | protein_length=227 | sequence_SO=chromosome | SO=protein_coding | is_pseudo=false	0	49.762	40	14	26	13	227	25.3	5.05	54.44	0.957	0.999422	5285.5	5056	1.8	4.82	High	High	High	High	High	1	Phospho [S46]
High	Master Protein	TGGT1_247220	transcript=TGGT1_247220-t26_1 | gene=TGGT1_247220 | organism=Toxoplasma_gondii_GT1 | gene_product=nudix -type motif 9 isoform a family protein | transcript_product=nudix -type motif 9 isoform a family protein | location=TGGT1_chrXII:3108760-3111719(-) | protein_length=546 | sequence_SO=chromosome | SO=protein_coding | is_pseudo=false	0	49.686	33	14	22	13	546	60.5	6.14	48.66	1.227	0.999422	1044.6	1282	8.08	6.38	High	High	High	High	High	1
High	Master Protein	TGGT1_228490	transcript=TGGT1_228490-t26_1 | gene=TGGT1_228490 | organism=Toxoplasma_gondii_GT1 | gene_product=hypothetical protein | transcript_product=hypothetical protein | location=TGGT1_chrX:200935-204627(-) | protein_length=394 | sequence_SO=chromosome | SO=protein_coding | is_pseudo=false	0	49.673	32	9	17	9	394	43.2	4.69	56.71	0.989	0.999422	2622.2	2594.3	6.31	7.87	High	High	High	High	High	1
High	Master Protein	TGGT1_255350	transcript=TGGT1_255350-t26_1 | gene=TGGT1_255350 | organism=Toxoplasma_gondii_GT1 | gene_product=putative ATPase | transcript_product=putative ATPase | location=TGGT1_chrVIIb:4787376-4795237(-) | protein_length=731 | sequence_SO=chromosome | SO=protein_coding | is_pseudo=false	0	49.669	23	10	15	10	731	80.6	8.79	42.55	1.076	0.999422	608.6	654.6	6.26	9.44	High	High	High	High	High	1
High	Master Protein	TGGT1_247520	transcript=TGGT1_247520-t26_1 | gene=TGGT1_247520 | organism=Toxoplasma_gondii_GT1 | gene_product=hypothetical protein | transcript_product=hypothetical protein | location=TGGT1_chrXII:3323216-3323986(-) | protein_length=256 | sequence_SO=chromosome | SO=protein_coding | is_pseudo=false	0	49.665	38	8	39	8	256	26.3	11.06	102.56	1.279	0.999422	7130.4	9121.4	5.95	13.35	High	High	High	High	High	1
High	Master Protein	TGGT1_262670	transcript=TGGT1_262670-t26_1 | gene=TGGT1_262670 | organism=Toxoplasma_gondii_GT1 | gene_product=ribosomal protein RPL18A | transcript_product=ribosomal protein RPL18A | location=TGGT1_chrVIIb:1067095-1069205(+) | protein_length=183 | sequence_SO=chromosome | SO=protein_coding | is_pseudo=false	0	49.648	62	16	39	16	183	21.3	10.65	79.67	0.97	0.999422	10257.7	9952.9	2.77	3.07	High	High	High	High	High	1
High	Master Protein	TGGT1_222430	transcript=TGGT1_222430-t26_1 | gene=TGGT1_222430 | organism=Toxoplasma_gondii_GT1 | gene_product=HECT-domain (ubiquitin-transferase) domain-containing protein | transcript_product=HECT-domain (ubiquitin-transferase) domain-containing protein | location=TGGT1_chrII:1123814-1134471(-) | protein_length=1351 | sequence_SO=chromosome | SO=protein_coding | is_pseudo=false	0	49.597	13	13	15	13	1351	145.7	6.02	36.73	1.06	0.999422	684.5	725.3	6.23	7.27	High	High	High	High	High	1
High	Master Protein	TGGT1_217740	transcript=TGGT1_217740-t26_1 | gene=TGGT1_217740 | organism=Toxoplasma_gondii_GT1 | gene_product=3-ketoacyl-(acyl-carrier-protein) reductase | transcript_product=3-ketoacyl-(acyl-carrier-protein) reductase | location=TGGT1_chrXII:2024723-2028460(+) | protein_length=376 | sequence_SO=chromosome | SO=protein_coding | is_pseudo=false	0	49.543	37	10	16	10	376	39	9.23	40.1	1.033	0.999422	1304.1	1347.1	5.21	15.36	High	High	High	High	High	1
High	Master Protein	TGGT1_254390	transcript=TGGT1_254390-t26_1 | gene=TGGT1_254390 | organism=Toxoplasma_gondii_GT1 | gene_product=CRAL/TRIO domain-containing protein | transcript_product=CRAL/TRIO domain-containing protein | location=TGGT1_chrIII:1681234-1686817(-) | protein_length=683 | sequence_SO=chromosome | SO=protein_coding | is_pseudo=false	0	49.503	28	14	16	14	683	76	5.6	36.66	0.948	0.999422	3229.5	3062.9	4.45	8.85	High	High	High	High	High	1
High	Master Protein	TGGT1_221522	transcript=TGGT1_221522-t26_1 | gene=TGGT1_221522 | organism=Toxoplasma_gondii_GT1 | gene_product=adaptor complexes medium subunit family protein | transcript_product=adaptor complexes medium subunit family protein | location=TGGT1_chrII:393309-399736(+) | protein_length=571 | sequence_SO=chromosome | SO=protein_coding | is_pseudo=false	0	49.497	24	12	18	12	571	61.1	5.86	56.55	1.023	0.999422	5279.4	5400.5	8.4	27	High	High	High	High	High	1
High	Master Protein	TGGT1_269980	transcript=TGGT1_269980-t26_1 | gene=TGGT1_269980 | organism=Toxoplasma_gondii_GT1 | gene_product=putative preprotein translocase Sec61 | transcript_product=putative preprotein translocase Sec61 | location=TGGT1_chrVIII:5481592-5486135(-) | protein_length=473 | sequence_SO=chromosome | SO=protein_coding | is_pseudo=false	0	49.479	25	14	31	14	473	52.1	8.81	70.59	0.926	0.999422	11041.5	10227.6	1.1	9.33	High	High	High	High	High	1	Phospho [S408]
High	Master Protein	TGGT1_244110	transcript=TGGT1_244110-t26_1 | gene=TGGT1_244110 | organism=Toxoplasma_gondii_GT1 | gene_product=nucleosome assembly protein (nap) protein | transcript_product=nucleosome assembly protein (nap) protein | location=TGGT1_chrVI:2942300-2948890(+) | protein_length=738 | sequence_SO=chromosome | SO=protein_coding | is_pseudo=false	0	49.465	18	12	24	12	738	83.9	8.6	65.82	0.992	0.999422	8912.1	8844.7	1.29	4.98	High	High	High	High	High	1
High	Master Protein	TGGT1_244250	transcript=TGGT1_244250-t26_1 | gene=TGGT1_244250 | organism=Toxoplasma_gondii_GT1 | gene_product=hypothetical protein | transcript_product=hypothetical protein | location=TGGT1_chrVI:3053040-3055892(-) | protein_length=616 | sequence_SO=chromosome | SO=protein_coding | is_pseudo=false	0	49.448	22	8	18	8	616	62.8	4.08	57.22	1.231	0.999422	2372.5	2921	12.94	23.2	High	High	High	High	High	1
High	Master Protein	TGGT1_273905	transcript=TGGT1_273905-t26_1 | gene=TGGT1_273905 | organism=Toxoplasma_gondii_GT1 | gene_product=hypothetical protein | transcript_product=hypothetical protein | location=TGGT1_chrVIII:3178311-3184467(+) | protein_length=373 | sequence_SO=chromosome | SO=protein_coding | is_pseudo=false	0	49.377	42	14	18	14	373	41.1	6.55	46.42	0.962	0.999422	1923	1850.8	4.81	8.64	High	High	High	High	High	1
High	Master Protein	TGGT1_226580	transcript=TGGT1_226580-t26_1 | gene=TGGT1_226580 | organism=Toxoplasma_gondii_GT1 | gene_product=hypothetical protein | transcript_product=hypothetical protein | location=TGGT1_chrX:1431734-1436682(-) | protein_length=380 | sequence_SO=chromosome | SO=protein_coding | is_pseudo=false	0	49.355	37	14	15	14	380	42.7	9.66	39.21	0.932	0.999422	1790	1669	4.43	5.73	High	High	High	High	High	1
High	Master Protein	TGGT1_210790	transcript=TGGT1_210790-t26_1 | gene=TGGT1_210790 | organism=Toxoplasma_gondii_GT1 | gene_product=putative dihydroorotate dehydrogenase reveal | transcript_product=putative dihydroorotate dehydrogenase reveal | location=TGGT1_chrIV:1980005-1990187(-) | protein_length=592 | sequence_SO=chromosome | SO=protein_coding | is_pseudo=false	0	49.303	23	11	18	11	592	65	9.52	49.81	0.962	0.999422	1952.6	1877.9	3.26	4.74	High	High	High	High	High	1
High	Master Protein	TGGT1_294640	transcript=TGGT1_294640-t26_1 | gene=TGGT1_294640 | organism=Toxoplasma_gondii_GT1 | gene_product=ribonucleoside-diphosphate reductase large chain | transcript_product=ribonucleoside-diphosphate reductase large chain | location=TGGT1_chrIa:1013691-1019168(+) | protein_length=877 | sequence_SO=chromosome | SO=protein_coding | is_pseudo=false	0	49.255	15	15	16	15	877	98.1	6.68	41.49	1.103	0.999422	1867.4	2059.3	0.15	3.09	High	High	High	High	High	1
High	Master Protein	TGGT1_203240	transcript=TGGT1_203240-t26_1 | gene=TGGT1_203240 | organism=Toxoplasma_gondii_GT1 | gene_product=hypothetical protein | transcript_product=hypothetical protein | location=TGGT1_chrVIIa:2547760-2555324(-) | protein_length=739 | sequence_SO=chromosome | SO=protein_coding | is_pseudo=false	0	49.213	21	12	16	12	739	80.2	6.76	38.8	0.996	0.999422	2135.3	2125.8	2.19	2.38	High	High	High	High	High	1	Met-loss [N-Term]
High	Master Protein	TGGT1_299110	transcript=TGGT1_299110-t26_1 | gene=TGGT1_299110 | organism=Toxoplasma_gondii_GT1 | gene_product=cleft lip and palate transmembrane protein 1 (clptm1) protein | transcript_product=cleft lip and palate transmembrane protein 1 (clptm1) protein | location=TGGT1_chrIII:2152699-2160213(+) | protein_length=619 | sequence_SO=chromosome | SO=protein_coding | is_pseudo=false	0	49.203	20	10	17	10	619	71.3	7.87	53.74	0.958	0.999422	3892.8	3727.8	5.44	6.35	High	High	High	High	High	1
High	Master Protein	TGGT1_262050	transcript=TGGT1_262050-t26_1 | gene=TGGT1_262050 | organism=Toxoplasma_gondii_GT1 | gene_product=rhoptry kinase family protein ROP39 | transcript_product=rhoptry kinase family protein ROP39 | location=TGGT1_chrVIIb:1382528-1384294(+) | protein_length=588 | sequence_SO=chromosome | SO=protein_coding | is_pseudo=false	0	49.155	23	12	22	12	588	65.1	8.76	50.19	1.029	0.999422	4853.5	4996.3	1.38	1.36	High	High	High	High	High	1
High	Master Protein	TGGT1_254690	transcript=TGGT1_254690-t26_1 | gene=TGGT1_254690 | organism=Toxoplasma_gondii_GT1 | gene_product=phospholipase/carboxylesterase | transcript_product=phospholipase/carboxylesterase | location=TGGT1_chrIII:1864196-1866935(+) | protein_length=497 | sequence_SO=chromosome | SO=protein_coding | is_pseudo=false	0	49.122	33	13	18	13	497	54.2	6.1	47.41	1.008	0.999422	1150.9	1160.2	3.13	4.25	High	High	High	High	High	1
High	Master Protein	TGGT1_202390	transcript=TGGT1_202390-t26_1 | gene=TGGT1_202390 | organism=Toxoplasma_gondii_GT1 | gene_product=S15 sporozoite-expressed protein | transcript_product=S15 sporozoite-expressed protein | location=TGGT1_chrVIIa:3261261-3263894(-) | protein_length=587 | sequence_SO=chromosome | SO=protein_coding | is_pseudo=false	0	49.106	23	12	20	12	587	61.9	5.01	65.17	1	0.999422	12927	12922.9	4	7.96	High	High	High	High	High	1
High	Master Protein	TGGT1_246540	transcript=TGGT1_246540-t26_1 | gene=TGGT1_246540 | organism=Toxoplasma_gondii_GT1 | gene_product=cytochrome c1, heme protein | transcript_product=cytochrome c1, heme protein | location=TGGT1_chrXII:2770945-2774311(+) | protein_length=398 | sequence_SO=chromosome | SO=protein_coding | is_pseudo=false	0	48.997	27	13	26	13	398	45.9	8.24	70.76	0.966	0.999422	8162.4	7888	7.9	15.92	High	High	High	High	High	1	Met-loss [N-Term]
High	Master Protein	TGGT1_234380	transcript=TGGT1_234380-t26_1 | gene=TGGT1_234380 | organism=Toxoplasma_gondii_GT1 | gene_product=hypothetical protein | transcript_product=hypothetical protein | location=TGGT1_chrX:4225477-4226948(+) | protein_length=347 | sequence_SO=chromosome | SO=protein_coding | is_pseudo=false	0	48.992	39	13	18	12	347	38.6	7.12	55.17	0.994	0.999422	4344.1	4316.4	0.41	1.49	High	High	High	High	High	1
High	Master Protein	TGGT1_290890	transcript=TGGT1_290890-t26_1 | gene=TGGT1_290890 | organism=Toxoplasma_gondii_GT1 | gene_product=putative carbonyl reductase 1 | transcript_product=putative carbonyl reductase 1 | location=TGGT1_chrIX:3727182-3731041(+) | protein_length=411 | sequence_SO=chromosome | SO=protein_coding | is_pseudo=false	0	48.985	29	12	20	12	411	45.2	8.35	58.33	1.009	0.999422	3691.6	3725.7	0.5	1.67	High	High	High	High	High	1
High	Master Protein	TGGT1_271888	transcript=TGGT1_271888-t26_1 | gene=TGGT1_271888 | organism=Toxoplasma_gondii_GT1 | gene_product=putative 3-ketoacyl-CoA reductase | transcript_product=putative 3-ketoacyl-CoA reductase | location=TGGT1_chrVIII:4294988-4299861(-) | protein_length=342 | sequence_SO=chromosome | SO=protein_coding | is_pseudo=false	0	48.839	42	14	23	14	342	37.5	9.26	47.54	0.965	0.999422	6392.3	6169.7	2.08	3.15	High	High	High	High	High	1
High	Master Protein	TGGT1_267810	transcript=TGGT1_267810-t26_1 | gene=TGGT1_267810 | organism=Toxoplasma_gondii_GT1 | gene_product=Rab 5 | transcript_product=Rab 5 | location=TGGT1_chrIX:174026-177378(+) | protein_length=241 | sequence_SO=chromosome | SO=protein_coding | is_pseudo=false	0	48.838	52	10	16	9	241	26.5	6.14	42.7	0.975	0.999422	2744.2	2676.3	4.26	12.8	High	High	High	High	High	1
High	Master Protein	TGGT1_289080	transcript=TGGT1_289080-t26_1 | gene=TGGT1_289080 | organism=Toxoplasma_gondii_GT1 | gene_product=HEAT repeat-containing protein | transcript_product=HEAT repeat-containing protein | location=TGGT1_chrIX:2782047-2785655(+) | protein_length=1202 | sequence_SO=chromosome | SO=protein_coding | is_pseudo=false	0	48.818	17	17	19	17	1202	129.2	5.67	32.14	1.024	0.999422	1098	1124.8	1.42	5.72	High	High	High	High	High	1
High	Master Protein	TGGT1_318430	transcript=TGGT1_318430-t26_1 | gene=TGGT1_318430 | organism=Toxoplasma_gondii_GT1 | gene_product=malate dehydrogenase MDH | transcript_product=malate dehydrogenase MDH | location=TGGT1_chrIV:1282502-1286316(-) | protein_length=511 | sequence_SO=chromosome | SO=protein_coding | is_pseudo=false	0	48.796	27	12	19	12	511	54.7	8.68	55.3	0.965	0.999422	5799.4	5598.6	9.84	16.75	High	High	High	High	High	1
High	Master Protein	TGGT1_214200	transcript=TGGT1_214200-t26_1 | gene=TGGT1_214200 | organism=Toxoplasma_gondii_GT1 | gene_product=WD domain, G-beta repeat-containing protein | transcript_product=WD domain, G-beta repeat-containing protein | location=TGGT1_chrX:5990148-5999891(-) | protein_length=1396 | sequence_SO=chromosome | SO=protein_coding | is_pseudo=false	0	48.701	12	13	17	13	1396	150.4	5.64	35.52	1.038	0.999422	732	759.6	5.61	4.99	High	High	High	High	High	1
High	Master Protein	TGGT1_284560	transcript=TGGT1_284560-t26_1 | gene=TGGT1_284560 | organism=Toxoplasma_gondii_GT1 | gene_product=ribosomal protein RPL9 | transcript_product=ribosomal protein RPL9 | location=TGGT1_chrV:2561959-2564374(+) | protein_length=190 | sequence_SO=chromosome | SO=protein_coding | is_pseudo=false	0	48.7	74	11	30	11	190	21.4	9.64	90.69	0.962	0.999422	8851.2	8512.1	1.94	8.04	High	High	High	High	High	1
High	Master Protein	TGGT1_205740	transcript=TGGT1_205740-t26_1 | gene=TGGT1_205740 | organism=Toxoplasma_gondii_GT1 | gene_product=hypothetical protein | transcript_product=hypothetical protein | location=TGGT1_chrVIIa:1092345-1104968(-) | protein_length=1306 | sequence_SO=chromosome | SO=protein_coding | is_pseudo=false	0	48.677	13	13	15	13	1306	140.7	7.18	34.15	1.025	0.999422	2180.7	2235.1	5.86	7.14	High	High	High	High	High	1
High	Master Protein	TGGT1_208590	transcript=TGGT1_208590-t26_1 | gene=TGGT1_208590 | organism=Toxoplasma_gondii_GT1 | gene_product=putative vacuolar ATP synthase subunit 54kD | transcript_product=putative vacuolar ATP synthase subunit 54kD | location=TGGT1_chrIb:821268-829149(+) | protein_length=475 | sequence_SO=chromosome | SO=protein_coding | is_pseudo=false	0	48.657	31	14	21	14	475	53.3	5.69	59.16	0.956	0.999422	4494.2	4295.5	0.88	3.08	High	High	High	High	High	1
High	Master Protein	TGGT1_313290	transcript=TGGT1_313290-t26_1 | gene=TGGT1_313290 | organism=Toxoplasma_gondii_GT1 | gene_product=MORN repeat-containing protein | transcript_product=MORN repeat-containing protein | location=TGGT1_chrXI:3208385-3212332(-) | protein_length=429 | sequence_SO=chromosome | SO=protein_coding | is_pseudo=false	0	48.61	36	15	23	15	429	46	6.93	54.95	1.054	0.999422	2316.7	2441.7	0.44	2.49	High	High	High	High	High	1	Phospho [S46]
High	Master Protein	TGGT1_315860	transcript=TGGT1_315860-t26_1 | gene=TGGT1_315860 | organism=Toxoplasma_gondii_GT1 | gene_product=EF hand domain-containing protein | transcript_product=EF hand domain-containing protein | location=TGGT1_chrXI:4970512-5000308(+) | protein_length=6367 | sequence_SO=chromosome | SO=protein_coding | is_pseudo=false	0	48.593	3	20	20	20	6367	689.6	7.28	30.16	1.004	0.999422	924.6	928	3.58	2.85	High	High	High	High	High	1
High	Master Protein	TGGT1_249480	transcript=TGGT1_249480-t26_1 | gene=TGGT1_249480 | organism=Toxoplasma_gondii_GT1 | gene_product=tetratricopeptide repeat-containing protein | transcript_product=tetratricopeptide repeat-containing protein | location=TGGT1_chrXII:4502413-4505898(+) | protein_length=1161 | sequence_SO=chromosome | SO=protein_coding | is_pseudo=false	0	48.589	16	16	20	16	1161	126.2	5.53	41.86	0.967	0.999422	1079.1	1044	0.87	6.75	High	High	High	High	High	1
High	Master Protein	TGGT1_319920	transcript=TGGT1_319920-t26_1 | gene=TGGT1_319920 | organism=Toxoplasma_gondii_GT1 | gene_product=2-oxo acid dehydrogenases acyltransferase (catalytic domain) domain-containing protein | transcript_product=2-oxo acid dehydrogenases acyltransferase (catalytic domain) domain-containing protein | location=TGGT1_chrIV:604302-610675(-) | protein_length=669 | sequence_SO=chromosome | SO=protein_coding …	0	48.57	28	15	26	15	669	70.2	6.8	61.64	0.963	0.999422	4264.9	4105.9	1.26	4.8	High	High	High	High	High	1
High	Master Protein	TGGT1_299050	transcript=TGGT1_299050-t26_1 | gene=TGGT1_299050 | organism=Toxoplasma_gondii_GT1 | gene_product=ribosomal protein RPL17 | transcript_product=ribosomal protein RPL17 | location=TGGT1_chrIII:2205438-2207707(-) | protein_length=195 | sequence_SO=chromosome | SO=protein_coding | is_pseudo=false	0	48.54	45	11	27	11	195	22.3	10.17	56.86	0.944	0.999422	6312.1	5957.7	5.79	7.92	High	High	High	High	High	1
High	Master Protein	TGGT1_313910	transcript=TGGT1_313910-t26_1 | gene=TGGT1_313910 | organism=Toxoplasma_gondii_GT1 | gene_product=RNA recognition motif 2 protein | transcript_product=RNA recognition motif 2 protein | location=TGGT1_chrXI:3766770-3770119(+) | protein_length=903 | sequence_SO=chromosome | SO=protein_coding | is_pseudo=false	0	48.438	23	16	18	16	903	99.6	7.17	34.57	1.022	0.999422	1797.5	1836.6	11.11	2.24	High	High	High	High	High	1	Met-loss [N-Term]
High	Master Protein	TGGT1_233010	transcript=TGGT1_233010-t26_1 | gene=TGGT1_233010 | organism=Toxoplasma_gondii_GT1 | gene_product=putative cell-cycle-assocaited protein kinase ERK7 | transcript_product=putative cell-cycle-assocaited protein kinase ERK7 | location=TGGT1_chrVIII:2333548-2340143(+) | protein_length=692 | sequence_SO=chromosome | SO=protein_coding | is_pseudo=false	0	48.429	20	12	14	12	692	74.4	9.22	36.98	0.969	0.999422	2326.5	2255.4	0.88	5.02	High	High	High	High	High	1	Phospho [T178]
High	Master Protein	TGGT1_286590	transcript=TGGT1_286590-t26_1 | gene=TGGT1_286590 | organism=Toxoplasma_gondii_GT1 | gene_product=microtubule associated protein SPM2 | transcript_product=microtubule associated protein SPM2 | location=TGGT1_chrV:1625039-1626577(+) | protein_length=357 | sequence_SO=chromosome | SO=protein_coding | is_pseudo=false	0	48.42	42	14	22	14	357	39.6	9.92	53.84	1.012	0.999422	4200.1	4249.8	7.02	14.71	High	High	High	High	High	1
High	Master Protein	TGGT1_295350	transcript=TGGT1_295350-t26_1 | gene=TGGT1_295350 | organism=Toxoplasma_gondii_GT1 | gene_product=putative nucleoside diphosphate kinase | transcript_product=putative nucleoside diphosphate kinase | location=TGGT1_chrIa:1794066-1795458(-) | protein_length=155 | sequence_SO=chromosome | SO=protein_coding | is_pseudo=false	0	48.356	69	9	23	9	155	17.6	6.79	60.53	1.209	0.999422	3861.3	4668.6	5.65	27.62	High	High	High	High	High	1
High	Master Protein	TGGT1_316900	transcript=TGGT1_316900-t26_1 | gene=TGGT1_316900 | organism=Toxoplasma_gondii_GT1 | gene_product=Sas10 C-terminal domain-containing protein | transcript_product=Sas10 C-terminal domain-containing protein | location=TGGT1_chrXI:5539468-5546574(-) | protein_length=800 | sequence_SO=chromosome | SO=protein_coding | is_pseudo=false	0	48.32	19	11	16	11	800	90.5	5.21	41.66	1.066	0.999422	1743.1	1858.5	0.19	7.41	High	High	High	High	High	1
High	Master Protein	TGGT1_231910	transcript=TGGT1_231910-t26_1 | gene=TGGT1_231910 | organism=Toxoplasma_gondii_GT1 | gene_product=ATP synthase F1 gamma subunit | transcript_product=ATP synthase F1 gamma subunit | location=TGGT1_chrVIII:1625860-1630528(+) | protein_length=314 | sequence_SO=chromosome | SO=protein_coding | is_pseudo=false	0	48.261	33	10	16	10	314	34.5	9.58	50.11	1.015	0.999422	2297.9	2333.1	9.73	4.38	High	High	High	High	High	1
High	Master Protein	TGGT1_258770	transcript=TGGT1_258770-t26_1 | gene=TGGT1_258770 | organism=Toxoplasma_gondii_GT1 | gene_product=putative polypeptide n-acetylgalactosaminyltransferase 12 | transcript_product=putative polypeptide n-acetylgalactosaminyltransferase 12 | location=TGGT1_chrVIIb:3160046-3167254(+) | protein_length=692 | sequence_SO=chromosome | SO=protein_coding | is_pseudo=false	0	48.261	23	12	15	12	692	78.9	7.46	29.95	1.035	0.999422	571.1	590.9	9.06	10.34	High	High	High	High	High	1
High	Master Protein	TGGT1_257680	transcript=TGGT1_257680-t26_1 | gene=TGGT1_257680 | organism=Toxoplasma_gondii_GT1 | gene_product=myosin light chain MLC1 | transcript_product=myosin light chain MLC1 | location=TGGT1_chrVIIb:3843366-3845688(+) | protein_length=213 | sequence_SO=chromosome | SO=protein_coding | is_pseudo=false	0	48.253	47	9	31	9	213	24.1	4.65	69.63	0.976	0.999422	7732.3	7546	7.55	7.54	High	High	High	High	High	1	Phospho [S124]
High	Master Protein	TGGT1_251500	transcript=TGGT1_251500-t26_1 | gene=TGGT1_251500 | organism=Toxoplasma_gondii_GT1 | gene_product=putative eukaryotic initiation factor-3, subunit 3 | transcript_product=putative eukaryotic initiation factor-3, subunit 3 | location=TGGT1_chrXII:5353371-5356184(+) | protein_length=600 | sequence_SO=chromosome | SO=protein_coding | is_pseudo=false	0	48.248	25	13	23	13	600	65.6	8.15	51.03	1.021	0.999422	4988.2	5092	6.3	7.79	High	High	High	High	High	1
High	Master Protein	TGGT1_276140	transcript=TGGT1_276140-t26_1 | gene=TGGT1_276140 | organism=Toxoplasma_gondii_GT1 | gene_product=ADP ribosylation factor ARF1 | transcript_product=ADP ribosylation factor ARF1 | location=TGGT1_chrIII:108590-111506(-) | protein_length=551 | sequence_SO=chromosome | SO=protein_coding | is_pseudo=false	0	48.08	22	9	18	9	551	61.7	9.89	72.38	0.885	0.999422	2955.2	2616.2	14.9	27.74	High	High	High	High	High	1
High	Master Protein	TGGT1_213392	transcript=TGGT1_213392-t26_1 | gene=TGGT1_213392 | organism=Toxoplasma_gondii_GT1 | gene_product=surface antigen repeat-containing protein | transcript_product=surface antigen repeat-containing protein | location=TGGT1_chrV:850154-864700(+) | protein_length=2317 | sequence_SO=chromosome | SO=protein_coding | is_pseudo=false	0	47.961	7	16	19	16	2317	253.3	4.93	46.66	1.088	0.999422	882.2	959.7	1.87	4.21	High	High	High	High	High	1	Phospho [S449]
High	Master Protein	TGGT1_252510	transcript=TGGT1_252510-t26_1 | gene=TGGT1_252510 | organism=Toxoplasma_gondii_GT1 | gene_product=hypothetical protein | transcript_product=hypothetical protein | location=TGGT1_chrIII:583102-590457(-) | protein_length=726 | sequence_SO=chromosome | SO=protein_coding | is_pseudo=false	0	47.895	23	15	16	14	726	80.5	5.33	40.27	0.935	0.999422	1976.3	1847.4	3.74	6.23	High	High	High	High	High	1	Phospho [S26]
High	Master Protein	TGGT1_249990	transcript=TGGT1_249990-t26_1 | gene=TGGT1_249990 | organism=Toxoplasma_gondii_GT1 | gene_product=hypothetical protein | transcript_product=hypothetical protein | location=TGGT1_chrXII:4909167-4913985(-) | protein_length=838 | sequence_SO=chromosome | SO=protein_coding | is_pseudo=false	0	47.84	19	13	17	13	838	92.7	8.25	46.15	1.109	0.999422	1778.9	1973.5	4.71	4.61	High	High	High	High	High	1
High	Master Protein	TGGT1_316330	transcript=TGGT1_316330-t26_1 | gene=TGGT1_316330 | organism=Toxoplasma_gondii_GT1 | gene_product=superoxide dismutase SOD2 | transcript_product=superoxide dismutase SOD2 | location=TGGT1_chrXI:5187948-5189870(-) | protein_length=287 | sequence_SO=chromosome | SO=protein_coding | is_pseudo=false	0	47.814	40	9	16	9	287	31.4	7.58	38.71	0.994	0.999422	1759.1	1747.8	0.41	6.99	High	High	High	High	High	1
High	Master Protein	TGGT1_275480	transcript=TGGT1_275480-t26_1 | gene=TGGT1_275480 | organism=Toxoplasma_gondii_GT1 | gene_product=Myb family DNA-binding domain-containing protein | transcript_product=Myb family DNA-binding domain-containing protein | location=TGGT1_chrX:7176962-7188868(-) | protein_length=888 | sequence_SO=chromosome | SO=protein_coding | is_pseudo=false	0	47.808	16	12	18	12	888	99.2	6.81	43.93	0.917	0.999422	1839.2	1687.4	8.7	12.41	High	High	High	High	High	1
High	Master Protein	TGGT1_311890	transcript=TGGT1_311890-t26_1 | gene=TGGT1_311890 | organism=Toxoplasma_gondii_GT1 | gene_product=hypothetical protein | transcript_product=hypothetical protein | location=TGGT1_chrXI:2321183-2324126(+) | protein_length=394 | sequence_SO=chromosome | SO=protein_coding | is_pseudo=false	0	47.755	34	12	17	11	394	44.1	4.7	51.55	0.989	0.999422	2892.5	2861.7	7.5	8	High	High	High	High	High	1
High	Master Protein	TGGT1_289190	transcript=TGGT1_289190-t26_1 | gene=TGGT1_289190 | organism=Toxoplasma_gondii_GT1 | gene_product=tetratricopeptide repeat-containing protein | transcript_product=tetratricopeptide repeat-containing protein | location=TGGT1_chrIX:2860515-2873877(-) | protein_length=1379 | sequence_SO=chromosome | SO=protein_coding | is_pseudo=false	0	47.709	16	20	22	20	1379	150.4	5.73	36.27	0.982	0.999422	598.6	587.5	2.58	9.59	High	High	High	High	High	1
High	Master Protein	TGGT1_313100	transcript=TGGT1_313100-t26_1 | gene=TGGT1_313100 | organism=Toxoplasma_gondii_GT1 | gene_product=signal recognition particle SRP54 protein | transcript_product=signal recognition particle SRP54 protein | location=TGGT1_chrXI:3055116-3063604(+) | protein_length=582 | sequence_SO=chromosome | SO=protein_coding | is_pseudo=false	0	47.586	22	12	20	12	582	62.7	8.37	57.76	0.96	0.999422	3801.5	3649.9	2.01	2.82	High	High	High	High	High	1	Met-loss [N-Term]
High	Master Protein	TGGT1_294360	transcript=TGGT1_294360-t26_1 | gene=TGGT1_294360 | organism=Toxoplasma_gondii_GT1 | gene_product=putative ubiquitin specific protease 39 isoform 2 | transcript_product=putative ubiquitin specific protease 39 isoform 2 | location=TGGT1_chrIa:826234-834253(+) | protein_length=571 | sequence_SO=chromosome | SO=protein_coding | is_pseudo=false	0	47.573	26	11	13	11	571	64.1	6.23	39.88	0.919	0.999422	1814.8	1667.5	7.21	6.5	High	High	High	High	High	1
High	Master Protein	TGGT1_251630	transcript=TGGT1_251630-t26_1 | gene=TGGT1_251630 | organism=Toxoplasma_gondii_GT1 | gene_product=slc30a2 protein | transcript_product=slc30a2 protein | location=TGGT1_chrXII:5421720-5427109(+) | protein_length=896 | sequence_SO=chromosome | SO=protein_coding | is_pseudo=false	0	47.567	21	14	16	14	896	97.2	7.43	37.95	1.127	0.999422	966.4	1088.8	6.23	15.42	High	High	High	High	High	1
High	Master Protein	TGGT1_307810	transcript=TGGT1_307810-t26_1 | gene=TGGT1_307810 | organism=Toxoplasma_gondii_GT1 | gene_product=hypothetical protein | transcript_product=hypothetical protein | location=TGGT1_chrXII:366832-371762(-) | protein_length=433 | sequence_SO=chromosome | SO=protein_coding | is_pseudo=false	0	47.484	30	10	15	10	433	45.2	9.52	36.46	1.112	0.999422	1585.3	1763.2	10.79	16.39	High	High	High	High	High	1
High	Master Protein	TGGT1_250700	transcript=TGGT1_250700-t26_1 | gene=TGGT1_250700 | organism=Toxoplasma_gondii_GT1 | gene_product=hypothetical protein | transcript_product=hypothetical protein | location=TGGT1_chrXII:5061393-5068428(+) | protein_length=1509 | sequence_SO=chromosome | SO=protein_coding | is_pseudo=false	0	47.373	12	15	17	15	1509	160.5	6.23	34.28	1.115	0.999422	1385.5	1545.3	4.56	11.06	High	High	High	High	High	1
High	Master Protein	TGGT1_246340	transcript=TGGT1_246340-t26_1 | gene=TGGT1_246340 | organism=Toxoplasma_gondii_GT1 | gene_product=DnaJ domain-containing protein | transcript_product=DnaJ domain-containing protein | location=TGGT1_chrXII:2699792-2706554(+) | protein_length=877 | sequence_SO=chromosome | SO=protein_coding | is_pseudo=false	0	47.357	15	10	12	10	877	95.3	8.63	33.42	1.047	0.999422	967	1012.4	4.74	8.53	High	High	High	High	High	1
High	Master Protein	TGGT1_220950	transcript=TGGT1_220950-t26_1 | gene=TGGT1_220950 | organism=Toxoplasma_gondii_GT1 | gene_product=hypothetical protein | transcript_product=hypothetical protein | location=TGGT1_chrII:72817-74397(+) | protein_length=334 | sequence_SO=chromosome | SO=protein_coding | is_pseudo=false	0	47.321	40	9	19	5	334	35.6	5.25	67.23	1.09	0.999422	3724	4058.2	4.26	6.72	High	High	High	High	High	1
High	Master Protein	TGGT1_243910	transcript=TGGT1_243910-t26_1 | gene=TGGT1_243910 | organism=Toxoplasma_gondii_GT1 | gene_product=Cof family hydrolase subfamily protein | transcript_product=Cof family hydrolase subfamily protein | location=TGGT1_chrVI:2792926-2794050(+) | protein_length=374 | sequence_SO=chromosome | SO=protein_coding | is_pseudo=false	0	47.318	31	10	14	10	374	40.6	6.11	49.21	1.009	0.999422	5594.7	5642.4	5.05	8.55	High	High	High	High	High	1
High	Master Protein	TGGT1_294730	transcript=TGGT1_294730-t26_1 | gene=TGGT1_294730 | organism=Toxoplasma_gondii_GT1 | gene_product=hypothetical protein | transcript_product=hypothetical protein | location=TGGT1_chrIa:1084045-1092293(-) | protein_length=2142 | sequence_SO=chromosome | SO=protein_coding | is_pseudo=false	0	47.218	7	12	15	12	2142	217.2	4.96	36.11	1.095	0.999422	1440.8	1577	3.52	15.49	High	High	High	High	High	1
High	Master Protein	TGGT1_251880	transcript=TGGT1_251880-t26_1 | gene=TGGT1_251880 | organism=Toxoplasma_gondii_GT1 | gene_product=tRNA synthetases class I family protein | transcript_product=tRNA synthetases class I family protein | location=TGGT1_chrXII:5557287-5561955(-) | protein_length=540 | sequence_SO=chromosome | SO=protein_coding | is_pseudo=false	0	47.188	32	14	21	14	540	60.1	8.66	52.91	1.086	0.999422	4540.8	4930.1	5.07	7.65	High	High	High	High	High	1
High	Master Protein	TGGT1_253440	transcript=TGGT1_253440-t26_1 | gene=TGGT1_253440 | organism=Toxoplasma_gondii_GT1 | gene_product=putative cell-cycle-associated protein kinase SRPK | transcript_product=putative cell-cycle-associated protein kinase SRPK | location=TGGT1_chrIII:942676-953857(+) | protein_length=1763 | sequence_SO=chromosome | SO=protein_coding | is_pseudo=false	0	47.123	10	12	14	12	1763	187.3	5.72	43.06	1.09	0.999422	778.7	849.1	9.69	11.02	High	High	High	High	High	1	Phospho [S639; S1364]
High	Master Protein	TGGT1_312200	transcript=TGGT1_312200-t26_1 | gene=TGGT1_312200 | organism=Toxoplasma_gondii_GT1 | gene_product=serine/threonine protein phosphatase | transcript_product=serine/threonine protein phosphatase | location=TGGT1_chrXI:2457824-2462695(-) | protein_length=548 | sequence_SO=chromosome | SO=protein_coding | is_pseudo=false	0	47.056	22	9	13	9	548	61.5	5.63	46.16	1.028	0.999422	870.1	894.1	5.32	10.98	High	High	High	High	High	1
High	Master Protein	TGGT1_270865	transcript=TGGT1_270865-t26_1 | gene=TGGT1_270865 | organism=Toxoplasma_gondii_GT1 | gene_product=putative adenylate cyclase | transcript_product=putative adenylate cyclase | location=TGGT1_chrVIII:4921378-4938757(-) | protein_length=2040 | sequence_SO=chromosome | SO=protein_coding | is_pseudo=false	0	47.052	11	15	15	15	2040	222.6	6.34	30.41	1.017	0.999422	621.7	632.3	2.26	5.2	High	High	High	High	High	1
High	Master Protein	TGGT1_232660	transcript=TGGT1_232660-t26_1 | gene=TGGT1_232660 | organism=Toxoplasma_gondii_GT1 | gene_product=Hsp70 interacting protein HIP | transcript_product=Hsp70 interacting protein HIP | location=TGGT1_chrVIII:2206171-2208838(-) | protein_length=425 | sequence_SO=chromosome | SO=protein_coding | is_pseudo=false	0	47.046	31	14	37	14	425	45.2	5.31	97.12	0.98	0.999422	13127.1	12865.5	2.28	4.93	High	High	High	High	High	1
High	Master Protein	TGGT1_216450	transcript=TGGT1_216450-t26_1 | gene=TGGT1_216450 | organism=Toxoplasma_gondii_GT1 | gene_product=peptidase, T1 family protein | transcript_product=peptidase, T1 family protein | location=TGGT1_chrXI:6058951-6061605(+) | protein_length=260 | sequence_SO=chromosome | SO=protein_coding | is_pseudo=false	0	47.044	39	11	26	11	260	27.9	5.2	71.34	0.93	0.999422	9146.9	8505.5	0.58	4.93	High	High	High	High	High	1
High	Master Protein	TGGT1_254470	transcript=TGGT1_254470-t26_1 | gene=TGGT1_254470 | organism=Toxoplasma_gondii_GT1 | gene_product=hypothetical protein | transcript_product=hypothetical protein | location=TGGT1_chrIII:1739403-1743582(+) | protein_length=732 | sequence_SO=chromosome | SO=protein_coding | is_pseudo=false	0	46.928	18	14	15	14	732	80.4	5.27	38.35	1.197	0.999422	2493.5	2984.4	4.59	6.34	High	High	High	High	High	1
High	Master Protein	TGGT1_210690	transcript=TGGT1_210690-t26_1 | gene=TGGT1_210690 | organism=Toxoplasma_gondii_GT1 | gene_product=ribosomal protein RPS6 | transcript_product=ribosomal protein RPS6 | location=TGGT1_chrIV:2087216-2087986(+) | protein_length=256 | sequence_SO=chromosome | SO=protein_coding | is_pseudo=false	0	46.915	41	13	34	13	256	28.9	10.8	101.81	0.943	0.999422	14008.2	13214.8	5.1	8.09	High	High	High	High	High	1
High	Master Protein	TGGT1_295360	transcript=TGGT1_295360-t26_1 | gene=TGGT1_295360 | organism=Toxoplasma_gondii_GT1 | gene_product=hypothetical protein | transcript_product=hypothetical protein | location=TGGT1_chrIa:1791407-1792949(+) | protein_length=268 | sequence_SO=chromosome | SO=protein_coding | is_pseudo=false	0	46.907	45	10	20	10	268	29.5	7.08	63.08	1.104	0.999422	4660.2	5144.1	6.44	13	High	High	High	High	High	1	Phospho [S24]
High	Master Protein	TGGT1_202550	transcript=TGGT1_202550-t26_1 | gene=TGGT1_202550 | organism=Toxoplasma_gondii_GT1 | gene_product=NLI interacting factor family phosphatase | transcript_product=NLI interacting factor family phosphatase | location=TGGT1_chrVIIa:3125453-3133382(+) | protein_length=2212 | sequence_SO=chromosome | SO=protein_coding | is_pseudo=false	0	46.463	9	14	15	14	2212	232.8	6.96	26.28	1.116	0.999422	370.4	413.4	12.09	18.39	High	High	High	High	High	1
High	Master Protein	TGGT1_290730	transcript=TGGT1_290730-t26_1 | gene=TGGT1_290730 | organism=Toxoplasma_gondii_GT1 | gene_product=CS domain-containing protein | transcript_product=CS domain-containing protein | location=TGGT1_chrIX:3677974-3683072(+) | protein_length=377 | sequence_SO=chromosome | SO=protein_coding | is_pseudo=false	0	46.418	37	13	19	13	377	41.5	7.55	48.08	0.915	0.999422	5016.7	4590.9	3.68	10.14	High	High	High	High	High	1
High	Master Protein	TGGT1_237820	transcript=TGGT1_237820-t26_1 | gene=TGGT1_237820 | organism=Toxoplasma_gondii_GT1 | gene_product=IMC sub-compartment protein ISP2 | transcript_product=IMC sub-compartment protein ISP2 | location=TGGT1_chrIV:2412658-2414234(+) | protein_length=160 | sequence_SO=chromosome | SO=protein_coding | is_pseudo=false	0	46.409	77	9	18	9	160	17.4	5.91	58.73	1.009	0.999422	1389.7	1401.5	1	6.04	High	High	High	High	High	1
High	Master Protein	TGGT1_269290	transcript=TGGT1_269290-t26_1 | gene=TGGT1_269290 | organism=Toxoplasma_gondii_GT1 | gene_product=hypothetical protein | transcript_product=hypothetical protein | location=TGGT1_chrVIII:5927256-5944753(-) | protein_length=4668 | sequence_SO=chromosome | SO=protein_coding | is_pseudo=false	0	46.333	4	17	19	17	4668	503	6.64	24.42	1.084	0.999422	441.8	479.1	5.45	6.95	High	High	High	High	High	1
High	Master Protein	TGGT1_243920	transcript=TGGT1_243920-t26_1 | gene=TGGT1_243920 | organism=Toxoplasma_gondii_GT1 | gene_product=putative DNA replication licensing factor MCM5 | transcript_product=putative DNA replication licensing factor MCM5 | location=TGGT1_chrVI:2796800-2806044(+) | protein_length=794 | sequence_SO=chromosome | SO=protein_coding | is_pseudo=false	0	46.238	19	14	17	14	794	88.2	8.41	32.47	1.107	0.999422	1733.8	1918.8	4.18	13	High	High	High	High	High	1
High	Master Protein	TGGT1_231850	transcript=TGGT1_231850-t26_1 | gene=TGGT1_231850 | organism=Toxoplasma_gondii_GT1 | gene_product=serine-threonine phosophatase 2C (PP2C) | transcript_product=serine-threonine phosophatase 2C (PP2C) | location=TGGT1_chrVIII:1583236-1586735(+) | protein_length=331 | sequence_SO=chromosome | SO=protein_coding | is_pseudo=false	0	46.209	43	13	32	13	331	36.8	5.71	74.05	1.03	0.999422	6171.6	6354.5	1.27	4.54	High	High	High	High	High	1
High	Master Protein	TGGT1_234360	transcript=TGGT1_234360-t26_1 | gene=TGGT1_234360 | organism=Toxoplasma_gondii_GT1 | gene_product=putative DNA topoisomerase I | transcript_product=putative DNA topoisomerase I | location=TGGT1_chrX:4208855-4220190(+) | protein_length=890 | sequence_SO=chromosome | SO=protein_coding | is_pseudo=false	0	46.139	16	15	20	15	890	99.5	8.81	47.29	0.983	0.999422	5402.2	5308.2	3.75	7.88	High	High	High	High	High	1
High	Master Protein	TGGT1_246220	transcript=TGGT1_246220-t26_1 | gene=TGGT1_246220 | organism=Toxoplasma_gondii_GT1 | gene_product=hypothetical protein | transcript_product=hypothetical protein | location=TGGT1_chrXII:2685072-2688871(-) | protein_length=811 | sequence_SO=chromosome | SO=protein_coding | is_pseudo=false	0	46.013	20	13	18	13	811	86.5	6.74	37	1.014	0.999422	1685	1708	1.63	9.36	High	High	High	High	High	1
High	Master Protein	TGGT1_280540	transcript=TGGT1_280540-t26_1 | gene=TGGT1_280540 | organism=Toxoplasma_gondii_GT1 | gene_product=HEAT repeat-containing protein | transcript_product=HEAT repeat-containing protein | location=TGGT1_chrVIIa:291701-308826(-) | protein_length=3381 | sequence_SO=chromosome | SO=protein_coding | is_pseudo=false	0	45.884	5	16	18	15	3381	365	6.02	29.15	1.038	0.999422	485	503.4	4.76	8.03	High	High	High	High	High	1
High	Master Protein	TGGT1_221690	transcript=TGGT1_221690-t26_1 | gene=TGGT1_221690 | organism=Toxoplasma_gondii_GT1 | gene_product=hypothetical protein | transcript_product=hypothetical protein | location=TGGT1_chrII:554124-559020(-) | protein_length=1410 | sequence_SO=chromosome | SO=protein_coding | is_pseudo=false	0	45.844	14	14	18	14	1410	149.6	5.3	35.19	1.123	0.999422	436.7	490.6	1.58	4.35	High	High	High	High	High	1
High	Master Protein	TGGT1_225860	transcript=TGGT1_225860-t26_1 | gene=TGGT1_225860 | organism=Toxoplasma_gondii_GT1 | gene_product=hypothetical protein | transcript_product=hypothetical protein | location=TGGT1_chrX:1897405-1902365(-) | protein_length=1057 | sequence_SO=chromosome | SO=protein_coding | is_pseudo=false	0	45.84	14	12	14	12	1057	111.4	4.75	23.45	1.062	0.999422	952	1011.1	3.53	14.58	High	High	High	High	High	1
High	Master Protein	TGGT1_262390	transcript=TGGT1_262390-t26_1 | gene=TGGT1_262390 | organism=Toxoplasma_gondii_GT1 | gene_product=TLD protein | transcript_product=TLD protein | location=TGGT1_chrVIIb:1280695-1289391(+) | protein_length=1392 | sequence_SO=chromosome | SO=protein_coding | is_pseudo=false	0	45.827	11	11	13	11	1392	148	6.24	29.94	1.043	0.999422	382.8	399.3	3.5	6.67	High	High	High	High	High	1
High	Master Protein	TGGT1_293440	transcript=TGGT1_293440-t26_1 | gene=TGGT1_293440 | organism=Toxoplasma_gondii_GT1 | gene_product=hypothetical protein | transcript_product=hypothetical protein | location=TGGT1_chrIa:306622-308238(-) | protein_length=538 | sequence_SO=chromosome | SO=protein_coding | is_pseudo=false	0	45.757	24	8	13	8	538	58.7	5.21	43.24	0.968	0.999422	958.8	927.8	1.41	4.36	High	High	High	High	High	1
High	Master Protein	TGGT1_267680	transcript=TGGT1_267680-t26_1 | gene=TGGT1_267680 | organism=Toxoplasma_gondii_GT1 | gene_product=microneme protein MIC12 | transcript_product=microneme protein MIC12 | location=TGGT1_chrIX:294592-303397(+) | protein_length=2161 | sequence_SO=chromosome | SO=protein_coding | is_pseudo=false	0	45.716	9	14	16	14	2161	231.4	4.25	30.99	1.041	0.999422	1294	1347.7	5.54	16.18	High	High	High	High	High	1
High	Master Protein	TGGT1_290660	transcript=TGGT1_290660-t26_1 | gene=TGGT1_290660 | organism=Toxoplasma_gondii_GT1 | gene_product=RNA recognition motif-containing protein | transcript_product=RNA recognition motif-containing protein | location=TGGT1_chrIX:3628759-3632147(-) | protein_length=446 | sequence_SO=chromosome | SO=protein_coding | is_pseudo=false	0	45.686	39	14	31	14	446	48.3	7.81	67.06	0.882	0.999422	11195.4	9872.4	6.2	11.88	High	High	High	High	High	1
High	Master Protein	TGGT1_238070	transcript=TGGT1_238070-t26_1 | gene=TGGT1_238070 | organism=Toxoplasma_gondii_GT1 | gene_product=glutaredoxin domain-containing protein | transcript_product=glutaredoxin domain-containing protein | location=TGGT1_chrVI:45953-48446(+) | protein_length=238 | sequence_SO=chromosome | SO=protein_coding | is_pseudo=false	0	45.642	51	10	12	10	238	26.1	5.63	41.36	0.983	0.999422	3225.4	3170.1	8.3	9.17	High	High	High	High	High	1
High	Master Protein	TGGT1_252420	transcript=TGGT1_252420-t26_1 | gene=TGGT1_252420 | organism=Toxoplasma_gondii_GT1 | gene_product=histone arginine methyltransferase PRMT3 | transcript_product=histone arginine methyltransferase PRMT3 | location=TGGT1_chrIII:540056-547297(+) | protein_length=802 | sequence_SO=chromosome | SO=protein_coding | is_pseudo=false	0	45.537	19	11	12	11	802	87.6	5	35.33	1.019	0.999422	440.1	448.3	1.06	7.46	High	High	High	High	High	1
High	Master Protein	TGGT1_240220	transcript=TGGT1_240220-t26_1 | gene=TGGT1_240220 | organism=Toxoplasma_gondii_GT1 | gene_product=hypothetical protein | transcript_product=hypothetical protein | location=TGGT1_chrVI:1067690-1077245(+) | protein_length=1539 | sequence_SO=chromosome | SO=protein_coding | is_pseudo=false	0	45.476	12	15	17	15	1539	168.1	5.1	32.61	1.14	0.999422	1048.6	1195.3	0.24	10.03	High	High	High	High	High	1
High	Master Protein	TGGT1_265310	transcript=TGGT1_265310-t26_1 | gene=TGGT1_265310 | organism=Toxoplasma_gondii_GT1 | gene_product=putative heat shock protein 40 | transcript_product=putative heat shock protein 40 | location=TGGT1_chrIX:1440716-1446749(+) | protein_length=336 | sequence_SO=chromosome | SO=protein_coding | is_pseudo=false	0	45.415	42	13	18	13	336	37.2	9.25	36.42	0.994	0.999422	8120.3	8071.8	4.27	4.94	High	High	High	High	High	1
High	Master Protein	TGGT1_248460	transcript=TGGT1_248460-t26_1 | gene=TGGT1_248460 | organism=Toxoplasma_gondii_GT1 | gene_product=putative ubiquitin | transcript_product=putative ubiquitin | location=TGGT1_chrXII:3803366-3805470(+) | protein_length=216 | sequence_SO=chromosome | SO=protein_coding | is_pseudo=false	0	45.398	49	9	20	9	216	24.4	6.28	63.93	0.914	0.999422	7458.1	6816.7	2.88	5.25	High	High	High	High	High	1
High	None	TGGT1_236050	transcript=TGGT1_236050-t26_1 | gene=TGGT1_236050 | organism=Toxoplasma_gondii_GT1 | gene_product=putative fructose-bisphosphate aldolase | transcript_product=putative fructose-bisphosphate aldolase | location=TGGT1_chrX:5142064-5144209(+) | protein_length=432 | sequence_SO=chromosome | SO=protein_coding | is_pseudo=false	0	45.353	12	8	34	8	432	46.6	8.29	119.44	1.023	0.999422	10406.7	10648.4	6.73	9.9	High	High	High	High	High	1
High	Master Protein	TGGT1_232150	transcript=TGGT1_232150-t26_1 | gene=TGGT1_232150 | organism=Toxoplasma_gondii_GT1 | gene_product=hypothetical protein | transcript_product=hypothetical protein | location=TGGT1_chrVIII:1884936-1895884(+) | protein_length=976 | sequence_SO=chromosome | SO=protein_coding | is_pseudo=false	0	45.335	15	15	17	15	976	107.5	5.77	32.13	1.097	0.999422	817.2	896.7	1.95	6.33	High	High	High	High	High	1
High	Master Protein	TGGT1_240280	transcript=TGGT1_240280-t26_1 | gene=TGGT1_240280 | organism=Toxoplasma_gondii_GT1 | gene_product=S1/P1nuclease | transcript_product=S1/P1nuclease | location=TGGT1_chrVI:1125848-1133275(-) | protein_length=439 | sequence_SO=chromosome | SO=protein_coding | is_pseudo=false	0	45.253	35	14	20	14	439	48.5	7.69	49.06	0.912	0.999422	6604.1	6021.5	4.16	9.76	High	High	High	High	High	1
High	Master Protein	TGGT1_315490	transcript=TGGT1_315490-t26_1 | gene=TGGT1_315490 | organism=Toxoplasma_gondii_GT1 | gene_product=rhoptry protein ROP10 | transcript_product=rhoptry protein ROP10 | location=TGGT1_chrXI:4696632-4698392(-) | protein_length=586 | sequence_SO=chromosome | SO=protein_coding | is_pseudo=false	0	44.999	26	11	19	11	586	60.8	4.32	59.82	1.066	0.999422	4677.2	4984.6	4.09	8.17	High	High	High	High	High	1
High	Master Protein	TGGT1_300120	transcript=TGGT1_300120-t26_1 | gene=TGGT1_300120 | organism=Toxoplasma_gondii_GT1 | gene_product=aminotransferase, class V superfamily protein | transcript_product=aminotransferase, class V superfamily protein | location=TGGT1_chrXII:157591-165938(-) | protein_length=847 | sequence_SO=chromosome | SO=protein_coding | is_pseudo=false	0	44.986	18	10	13	10	847	89.5	6.13	37.9	1.075	0.999422	738.6	793.8	7.38	12.93	High	High	High	High	High	1
High	Master Protein	TGGT1_260320	transcript=TGGT1_260320-t26_1 | gene=TGGT1_260320 | organism=Toxoplasma_gondii_GT1 | gene_product=Noc2p family protein | transcript_product=Noc2p family protein | location=TGGT1_chrVIIb:2326057-2331884(+) | protein_length=1036 | sequence_SO=chromosome | SO=protein_coding | is_pseudo=false	0	44.93	15	15	19	14	1036	115.2	8.84	36	1.044	0.999422	1961.2	2048.1	4.24	5.73	High	High	High	High	High	1
High	Master Protein	TGGT1_238010	transcript=TGGT1_238010-t26_1 | gene=TGGT1_238010 | organism=Toxoplasma_gondii_GT1 | gene_product=ribosomal protein RPL23A | transcript_product=ribosomal protein RPL23A | location=TGGT1_chrVI:8631-10722(+) | protein_length=167 | sequence_SO=chromosome | SO=protein_coding | is_pseudo=false	0	44.908	59	11	30	11	167	18.6	10.4	80.48	1.029	0.999422	8709.2	8961.8	0.38	0.59	High	High	High	High	High	1
High	Master Protein	TGGT1_239400	transcript=TGGT1_239400-t26_1 | gene=TGGT1_239400 | organism=Toxoplasma_gondii_GT1 | gene_product=hypothetical protein | transcript_product=hypothetical protein | location=TGGT1_chrVI:611132-617706(+) | protein_length=1265 | sequence_SO=chromosome | SO=protein_coding | is_pseudo=false	0	44.862	14	14	19	14	1265	133.9	9.69	38	1.114	0.999422	1925.1	2144	5.22	14.36	High	High	High	High	High	1
High	Master Protein	TGGT1_218960	transcript=TGGT1_218960-t26_1 | gene=TGGT1_218960 | organism=Toxoplasma_gondii_GT1 | gene_product=AP2 domain transcription factor AP2XII-1 | transcript_product=AP2 domain transcription factor AP2XII-1 | location=TGGT1_chrXII:1115397-1126277(-) | protein_length=2283 | sequence_SO=chromosome | SO=protein_coding | is_pseudo=false	0	44.858	8	16	18	16	2283	247.7	5.91	38.29	1.137	0.999422	1100.5	1250.8	7.67	12.36	High	High	High	High	High	1
High	Master Protein	TGGT1_203370	transcript=TGGT1_203370-t26_1 | gene=TGGT1_203370 | organism=Toxoplasma_gondii_GT1 | gene_product=hypothetical protein | transcript_product=hypothetical protein | location=TGGT1_chrVIIa:2439891-2442215(-) | protein_length=774 | sequence_SO=chromosome | SO=protein_coding | is_pseudo=false	0	44.771	19	11	14	11	774	81.1	6.99	33.82	0.963	0.999422	885.3	852.4	6.46	9.74	High	High	High	High	High	1
High	Master Protein	TGGT1_258070	transcript=TGGT1_258070-t26_1 | gene=TGGT1_258070 | organism=Toxoplasma_gondii_GT1 | gene_product=hypothetical protein | transcript_product=hypothetical protein | location=TGGT1_chrVIIb:3570890-3578893(-) | protein_length=678 | sequence_SO=chromosome | SO=protein_coding | is_pseudo=false	0	44.766	29	16	19	16	678	75.7	8.73	39.48	1.003	0.999422	3142.1	3151.8	6.15	4.51	High	High	High	High	High	1
High	Master Protein	TGGT1_276890	transcript=TGGT1_276890-t26_1 | gene=TGGT1_276890 | organism=Toxoplasma_gondii_GT1 | gene_product=hypothetical protein | transcript_product=hypothetical protein | location=TGGT1_chrXII:6781886-6789601(-) | protein_length=1174 | sequence_SO=chromosome | SO=protein_coding | is_pseudo=false	0	44.74	11	11	16	11	1174	129.4	7.24	41.42	1.005	0.999422	914	918.5	0.49	3.44	High	High	High	High	High	1
High	Master Protein	TGGT1_261450	transcript=TGGT1_261450-t26_1 | gene=TGGT1_261450 | organism=Toxoplasma_gondii_GT1 | gene_product=hypothetical protein | transcript_product=hypothetical protein | location=TGGT1_chrVIIb:1712431-1719358(-) | protein_length=1112 | sequence_SO=chromosome | SO=protein_coding | is_pseudo=false	0	44.71	14	13	15	13	1112	118.9	10.43	29.38	0.985	0.999422	1570.8	1547.4	6.93	8.37	High	High	High	High	High	1
High	Master Protein	TGGT1_233100	transcript=TGGT1_233100-t26_1 | gene=TGGT1_233100 | organism=Toxoplasma_gondii_GT1 | gene_product=SPFH domain / Band 7 family protein | transcript_product=SPFH domain / Band 7 family protein | location=TGGT1_chrVIII:2412652-2416916(-) | protein_length=290 | sequence_SO=chromosome | SO=protein_coding | is_pseudo=false	0	44.669	51	14	26	14	290	32	9.33	57.44	0.973	0.999422	9389.7	9131.6	1.97	11.05	High	High	High	High	High	1
High	Master Protein	TGGT1_228210	transcript=TGGT1_228210-t26_1 | gene=TGGT1_228210 | organism=Toxoplasma_gondii_GT1 | gene_product=26S proteasome regulatory subunit | transcript_product=26S proteasome regulatory subunit | location=TGGT1_chrX:396289-402825(-) | protein_length=398 | sequence_SO=chromosome | SO=protein_coding | is_pseudo=false	0	44.659	32	12	19	11	398	44.4	7.31	57.3	0.974	0.999422	4720.7	4599.5	1.04	1.61	High	High	High	High	High	1
High	Master Protein	TGGT1_217600	transcript=TGGT1_217600-t26_1 | gene=TGGT1_217600 | organism=Toxoplasma_gondii_GT1 | gene_product=calcium-dependent protein kinase CDPK9 | transcript_product=calcium-dependent protein kinase CDPK9 | location=TGGT1_chrXII:1876249-1890897(+) | protein_length=666 | sequence_SO=chromosome | SO=protein_coding | is_pseudo=false	0	44.58	20	15	18	15	666	75.6	7.27	36.06	1.01	0.999422	1302.6	1315.6	2.8	19.41	High	High	High	High	High	1
High	Master Protein	TGGT1_238950	transcript=TGGT1_238950-t26_1 | gene=TGGT1_238950 | organism=Toxoplasma_gondii_GT1 | gene_product=putative fatty acyl-CoA desaturase | transcript_product=putative fatty acyl-CoA desaturase | location=TGGT1_chrVI:327886-337165(-) | protein_length=1042 | sequence_SO=chromosome | SO=protein_coding | is_pseudo=false	0	44.563	16	15	20	15	1042	117.1	8.7	32.87	1.055	0.999422	505	532.9	6.17	12.37	High	High	High	High	High	1	Met-loss [N-Term]
High	Master Protein	TGGT1_301420	transcript=TGGT1_301420-t26_1 | gene=TGGT1_301420 | organism=Toxoplasma_gondii_GT1 | gene_product=hypothetical protein | transcript_product=hypothetical protein | location=TGGT1_chrIV:2353774-2357126(+) | protein_length=263 | sequence_SO=chromosome | SO=protein_coding | is_pseudo=false	0	44.528	40	9	16	9	263	29.5	6.73	44.4	1.027	0.999422	792.8	813.9	6.03	11.76	High	High	High	High	High	1
High	Master Protein	TGGT1_230850	transcript=TGGT1_230850-t26_1 | gene=TGGT1_230850 | organism=Toxoplasma_gondii_GT1 | gene_product=hypothetical protein | transcript_product=hypothetical protein | location=TGGT1_chrVIII:1056415-1058913(+) | protein_length=476 | sequence_SO=chromosome | SO=protein_coding | is_pseudo=false	0	44.457	24	10	14	10	476	50.5	8.25	44.04	1.116	0.999422	2081.2	2323.3	2.66	2.97	High	High	High	High	High	1
High	Master Protein	TGGT1_261710	transcript=TGGT1_261710-t26_1 | gene=TGGT1_261710 | organism=Toxoplasma_gondii_GT1 | gene_product=ankyrin repeat-containing protein | transcript_product=ankyrin repeat-containing protein | location=TGGT1_chrVIIb:1547897-1550011(+) | protein_length=224 | sequence_SO=chromosome | SO=protein_coding | is_pseudo=false	0	44.452	50	11	17	11	224	23.4	5.29	34.77	0.883	0.999422	2006.3	1770.9	10.47	16.82	High	High	High	High	High	1
High	Master Protein	TGGT1_245670	transcript=TGGT1_245670-t26_1 | gene=TGGT1_245670 | organism=Toxoplasma_gondii_GT1 | gene_product=pyruvate dehydrogenase complex subunit PDH-E1Alpha | transcript_product=pyruvate dehydrogenase complex subunit PDH-E1Alpha | location=TGGT1_chrXII:2396583-2400897(+) | protein_length=635 | sequence_SO=chromosome | SO=protein_coding | is_pseudo=false	0	44.365	20	12	18	12	635	67.4	8.7	52.63	1.07	0.999422	4098.8	4384	1.35	3.53	High	High	High	High	High	1
High	Master Protein	TGGT1_229950	transcript=TGGT1_229950-t26_1 | gene=TGGT1_229950 | organism=Toxoplasma_gondii_GT1 | gene_product=putative 26S proteasome regulatory subunit 6b | transcript_product=putative 26S proteasome regulatory subunit 6b | location=TGGT1_chrVIII:482161-488358(+) | protein_length=409 | sequence_SO=chromosome | SO=protein_coding | is_pseudo=false	0	44.363	35	14	21	14	409	46.1	6.13	46.62	1.039	0.999422	3577.2	3718.2	4.88	4.29	High	High	High	High	High	1
High	Master Protein	TGGT1_289770	transcript=TGGT1_289770-t26_1 | gene=TGGT1_289770 | organism=Toxoplasma_gondii_GT1 | gene_product=mu1 adaptin | transcript_product=mu1 adaptin | location=TGGT1_chrIX:3244934-3246226(+) | protein_length=430 | sequence_SO=chromosome | SO=protein_coding | is_pseudo=false	0	44.255	31	12	16	11	430	48.9	8	42.35	0.944	0.999422	2989.8	2822.6	3.58	6.54	High	High	High	High	High	1
High	Master Protein	TGGT1_246100	transcript=TGGT1_246100-t26_1 | gene=TGGT1_246100 | organism=Toxoplasma_gondii_GT1 | gene_product=putative phosducin | transcript_product=putative phosducin | location=TGGT1_chrXII:2596723-2598427(+) | protein_length=318 | sequence_SO=chromosome | SO=protein_coding | is_pseudo=false	0	44.252	39	11	17	11	318	36.3	5.52	48.05	1.101	0.999422	1260.6	1388.5	9.09	9.39	High	High	High	High	High	1
High	Master Protein	TGGT1_262040	transcript=TGGT1_262040-t26_1 | gene=TGGT1_262040 | organism=Toxoplasma_gondii_GT1 | gene_product=SAC3/GANP family protein | transcript_product=SAC3/GANP family protein | location=TGGT1_chrVIIb:1387326-1388856(+) | protein_length=269 | sequence_SO=chromosome | SO=protein_coding | is_pseudo=false	0	44.082	33	8	18	8	269	29.7	7.84	52.27	0.922	0.999422	2101.4	1937.5	8.7	14.4	High	High	High	High	High	1
High	Master Protein	TGGT1_277850	transcript=TGGT1_277850-t26_1 | gene=TGGT1_277850 | organism=Toxoplasma_gondii_GT1 | gene_product=trypsin domain-containing protein | transcript_product=trypsin domain-containing protein | location=TGGT1_chrXII:6389375-6396376(+) | protein_length=741 | sequence_SO=chromosome | SO=protein_coding | is_pseudo=false	0	44.077	20	10	12	10	741	81	9.61	30.86	1.021	0.999422	771.8	787.7	1	4.35	High	High	High	High	High	1
High	Master Protein	TGGT1_312480	transcript=TGGT1_312480-t26_1 | gene=TGGT1_312480 | organism=Toxoplasma_gondii_GT1 | gene_product=putative uracil phosphoribosyltransferase FUR1 | transcript_product=putative uracil phosphoribosyltransferase FUR1 | location=TGGT1_chrXI:2681744-2685832(+) | protein_length=244 | sequence_SO=chromosome | SO=protein_coding | is_pseudo=false	0	43.95	42	12	17	12	244	27.6	7.02	47.18	0.808	0.999422	3827.8	3093.5	5.92	12.84	High	High	High	High	High	1
High	Master Protein	TGGT1_248120	transcript=TGGT1_248120-t26_1 | gene=TGGT1_248120 | organism=Toxoplasma_gondii_GT1 | gene_product=hypothetical protein | transcript_product=hypothetical protein | location=TGGT1_chrXII:3601439-3608088(-) | protein_length=962 | sequence_SO=chromosome | SO=protein_coding | is_pseudo=false	0	43.917	15	11	15	11	962	100.7	7.96	35.19	1.024	0.999422	1106.7	1133.5	1.4	7.69	High	High	High	High	High	1
High	Master Protein	TGGT1_269250	transcript=TGGT1_269250-t26_1 | gene=TGGT1_269250 | organism=Toxoplasma_gondii_GT1 | gene_product=Mov34/MPN/PAD-1 family protein | transcript_product=Mov34/MPN/PAD-1 family protein | location=TGGT1_chrVIII:5961179-5966031(-) | protein_length=343 | sequence_SO=chromosome | SO=protein_coding | is_pseudo=false	0	43.905	34	9	14	9	343	38.4	6.25	46.67	1.042	0.999422	3660.5	3813.5	9.35	14.08	High	High	High	High	High	1
High	Master Protein	TGGT1_207720	transcript=TGGT1_207720-t26_1 | gene=TGGT1_207720 | organism=Toxoplasma_gondii_GT1 | gene_product=hypothetical protein | transcript_product=hypothetical protein | location=TGGT1_chrIb:247992-259807(+) | protein_length=1628 | sequence_SO=chromosome | SO=protein_coding | is_pseudo=false	0	43.872	12	13	15	13	1628	177	7.56	35.05	1.018	0.999422	814.6	829	9.03	13.46	High	High	High	High	High	1
High	Master Protein	TGGT1_260180	transcript=TGGT1_260180-t26_1 | gene=TGGT1_260180 | organism=Toxoplasma_gondii_GT1 | gene_product=hypothetical protein | transcript_product=hypothetical protein | location=TGGT1_chrVIIb:2449773-2451633(-) | protein_length=157 | sequence_SO=chromosome | SO=protein_coding | is_pseudo=false	0	43.842	59	10	21	10	157	17.9	9.28	59.95	0.992	0.999422	5586.1	5542.6	11.97	16.23	High	High	High	High	High	1	Met-loss [N-Term]
High	Master Protein	TGGT1_232800	transcript=TGGT1_232800-t26_1 | gene=TGGT1_232800 | organism=Toxoplasma_gondii_GT1 | gene_product=hypothetical protein | transcript_product=hypothetical protein | location=TGGT1_chrVIII:2264416-2268927(+) | protein_length=1503 | sequence_SO=chromosome | SO=protein_coding | is_pseudo=false	0	43.64	11	15	23	15	1503	148.1	9.85	34.58	1.184	0.999422	798.3	944.7	6.1	16.34	High	High	High	High	High	1
High	Master Protein	TGGT1_222220	transcript=TGGT1_222220-t26_1 | gene=TGGT1_222220 | organism=Toxoplasma_gondii_GT1 | gene_product=alveolin domain containing intermediate filament IMC7 | transcript_product=alveolin domain containing intermediate filament IMC7 | location=TGGT1_chrII:949239-952716(+) | protein_length=429 | sequence_SO=chromosome | SO=protein_coding | is_pseudo=false	0	43.609	33	12	19	12	429	46.8	5.1	52.79	0.97	0.999422	3722.9	3610	0.78	6.45	High	High	High	High	High	1
High	Master Protein	TGGT1_217480	transcript=TGGT1_217480-t26_1 | gene=TGGT1_217480 | organism=Toxoplasma_gondii_GT1 | gene_product=hypothetical protein | transcript_product=hypothetical protein | location=TGGT1_chrXII:1806127-1813999(+) | protein_length=1589 | sequence_SO=chromosome | SO=protein_coding | is_pseudo=false	0	43.597	12	13	15	13	1589	174.6	8.63	31.02	1.098	0.999422	749	822.2	8.94	14.74	High	High	High	High	High	1
High	Master Protein	TGGT1_249780	transcript=TGGT1_249780-t26_1 | gene=TGGT1_249780 | organism=Toxoplasma_gondii_GT1 | gene_product=hypothetical protein | transcript_product=hypothetical protein | location=TGGT1_chrXII:4731604-4732590(-) | protein_length=328 | sequence_SO=chromosome | SO=protein_coding | is_pseudo=false	0	43.556	39	9	14	9	328	35.5	5.27	50.18	1.109	0.999422	1298.1	1439.6	4.14	10.43	High	High	High	High	High	1
High	Master Protein	TGGT1_246982	transcript=TGGT1_246982-t26_1 | gene=TGGT1_246982 | organism=Toxoplasma_gondii_GT1 | gene_product=hypothetical protein | transcript_product=hypothetical protein | location=TGGT1_chrXII:3000244-3004134(-) | protein_length=1042 | sequence_SO=chromosome | SO=protein_coding | is_pseudo=false	0	43.516	14	13	14	13	1042	113.6	7.59	31.93	0.989	0.999422	536	530	1.48	4.72	High	High	High	High	High	1
High	Master Protein	TGGT1_284780	transcript=TGGT1_284780-t26_1 | gene=TGGT1_284780 | organism=Toxoplasma_gondii_GT1 | gene_product=hypothetical protein | transcript_product=hypothetical protein | location=TGGT1_chrV:2466672-2473545(+) | protein_length=1600 | sequence_SO=chromosome | SO=protein_coding | is_pseudo=false	0	43.487	9	11	13	11	1600	174.7	7.09	37.31	1.065	0.999422	667.8	711.5	6.74	13.83	High	High	High	High	High	1
High	Master Protein	TGGT1_310700	transcript=TGGT1_310700-t26_1 | gene=TGGT1_310700 | organism=Toxoplasma_gondii_GT1 | gene_product=serine/threonine phosophatase PP1 | transcript_product=serine/threonine phosophatase PP1 | location=TGGT1_chrXI:1487440-1488915(-) | protein_length=306 | sequence_SO=chromosome | SO=protein_coding | is_pseudo=false	0	43.469	32	7	17	7	306	35	5.72	58.29	1.098	0.999422	1887.8	2071.8	9.07	7.79	High	High	High	High	High	1
High	Master Protein	TGGT1_258150	transcript=TGGT1_258150-t26_1 | gene=TGGT1_258150 | organism=Toxoplasma_gondii_GT1 | gene_product=putative proteasome subunit alpha type 7 | transcript_product=putative proteasome subunit alpha type 7 | location=TGGT1_chrVIIb:3513384-3517343(-) | protein_length=245 | sequence_SO=chromosome | SO=protein_coding | is_pseudo=false	0	43.421	59	11	19	11	245	27.1	6.64	51.17	0.96	0.999422	5560.8	5340.6	10.62	15.51	High	High	High	High	High	1
High	Master Protein	TGGT1_270690	transcript=TGGT1_270690-t26_1 | gene=TGGT1_270690 | organism=Toxoplasma_gondii_GT1 | gene_product=arginyl-tRNA synthetase | transcript_product=arginyl-tRNA synthetase | location=TGGT1_chrVIII:5067864-5080628(-) | protein_length=1174 | sequence_SO=chromosome | SO=protein_coding | is_pseudo=false	0	43.385	15	12	18	12	1174	130.2	6.58	38.65	1.025	0.999422	660.2	676.6	9.04	11.24	High	High	High	High	High	1
High	Master Protein	TGGT1_320100	transcript=TGGT1_320100-t26_1 | gene=TGGT1_320100 | organism=Toxoplasma_gondii_GT1 | gene_product=RNA recognition motif-containing protein | transcript_product=RNA recognition motif-containing protein | location=TGGT1_chrIV:443805-449909(+) | protein_length=1216 | sequence_SO=chromosome | SO=protein_coding | is_pseudo=false	0	43.377	13	13	17	13	1216	128.8	8.5	30.19	1.175	0.999422	812.2	954.2	5.35	10.85	High	High	High	High	High	1
High	Master Protein	TGGT1_218600	transcript=TGGT1_218600-t26_1 | gene=TGGT1_218600 | organism=Toxoplasma_gondii_GT1 | gene_product=RNA recognition motif-containing protein | transcript_product=RNA recognition motif-containing protein | location=TGGT1_chrXII:1316835-1323130(+) | protein_length=752 | sequence_SO=chromosome | SO=protein_coding | is_pseudo=false	0	43.331	17	13	13	13	752	84.1	10.21	24.85	1.016	0.999422	1624.4	1651	3.6	5.32	High	High	High	High	High	1
High	Master Protein	TGGT1_263050	transcript=TGGT1_263050-t26_1 | gene=TGGT1_263050 | organism=Toxoplasma_gondii_GT1 | gene_product=ribosomal protein RPL13 | transcript_product=ribosomal protein RPL13 | location=TGGT1_chrVIIb:826699-830544(-) | protein_length=355 | sequence_SO=chromosome | SO=protein_coding | is_pseudo=false	0	43.325	32	13	36	13	355	39.7	11.18	86.87	0.924	0.999422	11809.4	10913.6	5.82	6.45	High	High	High	High	High	1
High	Master Protein	TGGT1_216730	transcript=TGGT1_216730-t26_1 | gene=TGGT1_216730 | organism=Toxoplasma_gondii_GT1 | gene_product=MCM2/3/5 family protein | transcript_product=MCM2/3/5 family protein | location=TGGT1_chrXI:5853958-5863220(-) | protein_length=1028 | sequence_SO=chromosome | SO=protein_coding | is_pseudo=false	0	43.308	16	13	13	13	1028	113.2	5.21	31.26	1.131	0.999422	1553.4	1757.6	7.12	17.25	High	High	High	High	High	1
High	Master Protein	TGGT1_312600	transcript=TGGT1_312600-t26_1 | gene=TGGT1_312600 | organism=Toxoplasma_gondii_GT1 | gene_product=heat shock protein HSP21 | transcript_product=heat shock protein HSP21 | location=TGGT1_chrXI:2781847-2783667(+) | protein_length=195 | sequence_SO=chromosome | SO=protein_coding | is_pseudo=false	0	43.294	74	10	18	10	195	21.3	6.61	48.88	0.883	0.999422	7179.8	6341.4	0.29	5.96	High	High	High	High	High	1
High	Master Protein	TGGT1_278050	transcript=TGGT1_278050-t26_1 | gene=TGGT1_278050 | organism=Toxoplasma_gondii_GT1 | gene_product=putative proteasome subunit alpha type 1 | transcript_product=putative proteasome subunit alpha type 1 | location=TGGT1_chrXII:6244565-6249677(-) | protein_length=247 | sequence_SO=chromosome | SO=protein_coding | is_pseudo=false	0	43.16	54	11	22	11	247	27.2	6.15	52.08	0.942	0.999422	7333.7	6908.7	4.69	8.36	High	High	High	High	High	1
High	Master Protein	TGGT1_315670	transcript=TGGT1_315670-t26_1 | gene=TGGT1_315670 | organism=Toxoplasma_gondii_GT1 | gene_product=HEAT repeat-containing protein | transcript_product=HEAT repeat-containing protein | location=TGGT1_chrXI:4828533-4835080(-) | protein_length=766 | sequence_SO=chromosome | SO=protein_coding | is_pseudo=false	0	43.131	17	11	13	11	766	82.7	5.39	37.69	1.027	0.999422	880.1	903.9	3.89	8.25	High	High	High	High	High	1
High	Master Protein	TGGT1_217510	transcript=TGGT1_217510-t26_1 | gene=TGGT1_217510 | organism=Toxoplasma_gondii_GT1 | gene_product=hypothetical protein | transcript_product=hypothetical protein | location=TGGT1_chrXII:1824650-1826480(+) | protein_length=380 | sequence_SO=chromosome | SO=protein_coding | is_pseudo=false	0	43.131	31	9	16	9	380	42.1	8.79	42.38	1.072	0.999422	2125.8	2278.9	9.33	14.05	High	High	High	High	High	1
High	Master Protein	TGGT1_233000	transcript=TGGT1_233000-t26_1 | gene=TGGT1_233000 | organism=Toxoplasma_gondii_GT1 | gene_product=KOW motif domain-containing protein | transcript_product=KOW motif domain-containing protein | location=TGGT1_chrVIII:2313902-2327775(-) | protein_length=1179 | sequence_SO=chromosome | SO=protein_coding | is_pseudo=false	0	43.007	13	13	18	13	1179	127.2	5.81	38.54	1.026	0.999422	1315.3	1349.8	9.52	7.09	High	High	High	High	High	1
High	Master Protein	TGGT1_215775	transcript=TGGT1_215775-t26_1 | gene=TGGT1_215775 | organism=Toxoplasma_gondii_GT1 | gene_product=rhoptry protein ROP8 | transcript_product=rhoptry protein ROP8 | location=TGGT1_chrX:7045451-7047178(+) | protein_length=575 | sequence_SO=chromosome | SO=protein_coding | is_pseudo=false	0	42.985	27	14	25	10	575	65.4	9.09	58.22	1	0.999422	3590.1	3590.8	8.17	13.23	High	High	High	High	High	1
High	Master Protein	TGGT1_263650	transcript=TGGT1_263650-t26_1 | gene=TGGT1_263650 | organism=Toxoplasma_gondii_GT1 | gene_product=putative pre-mRNA-processing protein 8 | transcript_product=putative pre-mRNA-processing protein 8 | location=TGGT1_chrVIIb:385569-393204(+) | protein_length=1046 | sequence_SO=chromosome | SO=protein_coding | is_pseudo=false	0	42.982	13	11	12	11	1046	117.9	6.51	29.32	0.991	0.999422	571.4	566.1	1.53	4.21	High	High	High	High	High	1
High	Master Protein	TGGT1_235170	transcript=TGGT1_235170-t26_1 | gene=TGGT1_235170 | organism=Toxoplasma_gondii_GT1 | gene_product=ATPase, AAA family protein | transcript_product=ATPase, AAA family protein | location=TGGT1_chrX:4569043-4580176(+) | protein_length=1260 | sequence_SO=chromosome | SO=protein_coding | is_pseudo=false	0	42.952	14	15	18	15	1260	138.1	8.18	33.04	1.013	0.999422	1811	1833.8	2.43	7.3	High	High	High	High	High	1
High	Master Protein	TGGT1_228660	transcript=TGGT1_228660-t26_1 | gene=TGGT1_228660 | organism=Toxoplasma_gondii_GT1 | gene_product=Sec7 domain-containing protein | transcript_product=Sec7 domain-containing protein | location=TGGT1_chrX:159771-177015(-) | protein_length=3547 | sequence_SO=chromosome | SO=protein_coding | is_pseudo=false	0	42.948	6	20	21	20	3547	383.8	6.48	29.34	1.101	0.999422	892.9	983.3	10.34	18.27	High	High	High	High	High	1
High	Master Protein	TGGT1_214940	transcript=TGGT1_214940-t26_1 | gene=TGGT1_214940 | organism=Toxoplasma_gondii_GT1 | gene_product=MIC2-associated protein M2AP | transcript_product=MIC2-associated protein M2AP | location=TGGT1_chrX:6494811-6496996(+) | protein_length=330 | sequence_SO=chromosome | SO=protein_coding | is_pseudo=false	0	42.884	28	8	16	8	330	34.6	4.39	56.22	0.948	0.999422	8405.3	7965.8	5.31	23.45	High	High	High	High	High	1
High	Master Protein	TGGT1_255420	transcript=TGGT1_255420-t26_1 | gene=TGGT1_255420 | organism=Toxoplasma_gondii_GT1 | gene_product=hypothetical protein | transcript_product=hypothetical protein | location=TGGT1_chrVIIb:4744619-4746351(-) | protein_length=278 | sequence_SO=chromosome | SO=protein_coding | is_pseudo=false	0	42.823	45	10	20	10	278	30.2	6.79	47.53	1.093	0.999422	3308.8	3616.5	14.05	17.64	High	High	High	High	High	1	Phospho [T41]
High	Master Protein	TGGT1_227650	transcript=TGGT1_227650-t26_1 | gene=TGGT1_227650 | organism=Toxoplasma_gondii_GT1 | gene_product=putative microtubule-associated protein RP/EB family | transcript_product=putative microtubule-associated protein RP/EB family | location=TGGT1_chrX:771838-774032(-) | protein_length=413 | sequence_SO=chromosome | SO=protein_coding | is_pseudo=false	0	42.786	38	13	17	13	413	45.7	7.01	35.11	1.068	0.999422	1477.7	1577.6	0.48	0.53	High	High	High	High	High	1
High	Master Protein	TGGT1_244370	transcript=TGGT1_244370-t26_1 | gene=TGGT1_244370 | organism=Toxoplasma_gondii_GT1 | gene_product=putative TDC1 | transcript_product=putative TDC1 | location=TGGT1_chrVI:3132400-3134154(+) | protein_length=584 | sequence_SO=chromosome | SO=protein_coding | is_pseudo=false	0	42.539	24	11	14	11	584	64.3	7.75	39.57	1.016	0.999422	1258.9	1278.8	7.24	11.97	High	High	High	High	High	1
High	Master Protein	TGGT1_202980	transcript=TGGT1_202980-t26_1 | gene=TGGT1_202980 | organism=Toxoplasma_gondii_GT1 | gene_product=hypothetical protein | transcript_product=hypothetical protein | location=TGGT1_chrVIIa:2786681-2799928(-) | protein_length=1915 | sequence_SO=chromosome | SO=protein_coding | is_pseudo=false	0	42.498	8	12	12	12	1915	210.6	8.05	30.56	1.079	0.999422	331.8	357.8	4.52	13.28	High	High	High	High	High	1
High	Master Protein	TGGT1_245470	transcript=TGGT1_245470-t26_1 | gene=TGGT1_245470 | organism=Toxoplasma_gondii_GT1 | gene_product=mitotic checkpoint protein, BUB3 family protein | transcript_product=mitotic checkpoint protein, BUB3 family protein | location=TGGT1_chrXII:2225657-2230112(+) | protein_length=332 | sequence_SO=chromosome | SO=protein_coding | is_pseudo=false	0	42.477	34	10	21	10	332	36.6	8.05	45.85	0.939	0.999422	7127.2	6691.9	0.59	4.58	High	High	High	High	High	1
High	Master Protein	TGGT1_265530	transcript=TGGT1_265530-t26_1 | gene=TGGT1_265530 | organism=Toxoplasma_gondii_GT1 | gene_product=RNA recognition motif-containing protein | transcript_product=RNA recognition motif-containing protein | location=TGGT1_chrIX:1315868-1318933(-) | protein_length=492 | sequence_SO=chromosome | SO=protein_coding | is_pseudo=false	0	42.472	26	11	14	11	492	51.5	5.48	43.83	0.983	0.999422	8319.9	8181.1	7.64	11.97	High	High	High	High	High	1	Phospho [S455]
High	Master Protein	TGGT1_269200	transcript=TGGT1_269200-t26_1 | gene=TGGT1_269200 | organism=Toxoplasma_gondii_GT1 | gene_product=putative crooked neck family 1 protein isoform 2 | transcript_product=putative crooked neck family 1 protein isoform 2 | location=TGGT1_chrVIII:5988095-5997726(-) | protein_length=686 | sequence_SO=chromosome | SO=protein_coding | is_pseudo=false	0	42.472	24	13	14	13	686	81.6	8.28	23.44	1.002	0.999422	1062.3	1064.2	4.16	6.27	High	High	High	High	High	1
High	Master Protein	TGGT1_293340	transcript=TGGT1_293340-t26_1 | gene=TGGT1_293340 | organism=Toxoplasma_gondii_GT1 | gene_product=putative ran binding family protein 1 | transcript_product=putative ran binding family protein 1 | location=TGGT1_chrIa:253878-256712(-) | protein_length=212 | sequence_SO=chromosome | SO=protein_coding | is_pseudo=false	0	42.458	38	8	18	8	212	24.3	4.97	61.54	1.067	0.999422	7590.1	8095.4	9.48	13.06	High	High	High	High	High	1
High	Master Protein	TGGT1_289380	transcript=TGGT1_289380-t26_1 | gene=TGGT1_289380 | organism=Toxoplasma_gondii_GT1 | gene_product=hypothetical protein | transcript_product=hypothetical protein | location=TGGT1_chrIX:3052104-3057458(+) | protein_length=921 | sequence_SO=chromosome | SO=protein_coding | is_pseudo=false	0	42.444	17	14	17	14	921	100.2	7.94	34.38	1.131	0.999422	963.4	1090.1	3.63	11.14	High	High	High	High	High	1
High	Master Protein	TGGT1_265110	transcript=TGGT1_265110-t26_1 | gene=TGGT1_265110 | organism=Toxoplasma_gondii_GT1 | gene_product=putative ribosome biogenesis protein | transcript_product=putative ribosome biogenesis protein | location=TGGT1_chrIX:1578932-1586530(+) | protein_length=1060 | sequence_SO=chromosome | SO=protein_coding | is_pseudo=false	0	42.343	13	11	14	11	1060	117.8	6.84	37.66	1.099	0.999422	1007.6	1107.4	4.92	7.91	High	High	High	High	High	1
High	Master Protein	TGGT1_261050	transcript=TGGT1_261050-t26_1 | gene=TGGT1_261050 | organism=Toxoplasma_gondii_GT1 | gene_product=RNB family domain-containing protein | transcript_product=RNB family domain-containing protein | location=TGGT1_chrVIIb:1858576-1873416(+) | protein_length=1149 | sequence_SO=chromosome | SO=protein_coding | is_pseudo=false	0	42.292	15	13	13	13	1149	129.2	5.81	26.75	1.017	0.999422	647.4	658.2	0.01	2.35	High	High	High	High	High	1
High	Master Protein	TGGT1_270770	transcript=TGGT1_270770-t26_1 | gene=TGGT1_270770 | organism=Toxoplasma_gondii_GT1 | gene_product=PWI domain-containing protein | transcript_product=PWI domain-containing protein | location=TGGT1_chrVIII:4997193-5006045(-) | protein_length=782 | sequence_SO=chromosome | SO=protein_coding | is_pseudo=false	0	42.262	19	15	15	15	782	87.1	6.98	30.38	1.003	0.999422	1359.7	1363.3	8.7	5.87	High	High	High	High	High	1
High	Master Protein	TGGT1_212220	transcript=TGGT1_212220-t26_1 | gene=TGGT1_212220 | organism=Toxoplasma_gondii_GT1 | gene_product=hypothetical protein | transcript_product=hypothetical protein | location=TGGT1_chrX:3876902-3879847(+) | protein_length=981 | sequence_SO=chromosome | SO=protein_coding | is_pseudo=false	0	42.171	16	12	15	12	981	107.9	7.23	34.81	1.216	0.999422	2807.6	3415.3	17.77	17.61	High	High	High	High	High	1
High	Master Protein	TGGT1_306930	transcript=TGGT1_306930-t26_1 | gene=TGGT1_306930 | organism=Toxoplasma_gondii_GT1 | gene_product=putative proteasome subunit beta type 7 precursor | transcript_product=putative proteasome subunit beta type 7 precursor | location=TGGT1_chrXI:157291-160542(-) | protein_length=368 | sequence_SO=chromosome | SO=protein_coding | is_pseudo=false	0	42.11	29	10	19	10	368	39.5	8.4	56.83	1.022	0.999531	6216.4	6350.4	12.58	14.56	High	High	High	High	High	1
High	Master Protein	TGGT1_309370	transcript=TGGT1_309370-t26_1 | gene=TGGT1_309370 | organism=Toxoplasma_gondii_GT1 | gene_product=adaptin n terminal region domain-containing protein | transcript_product=adaptin n terminal region domain-containing protein | location=TGGT1_chrXI:600410-608929(-) | protein_length=1355 | sequence_SO=chromosome | SO=protein_coding | is_pseudo=false	0	42.1	12	12	12	12	1355	144	5.88	26.75	1.049	0.999422	429.8	451	7.02	6.26	High	High	High	High	High	1
High	Master Protein	TGGT1_310900	transcript=TGGT1_310900-t26_1 | gene=TGGT1_310900 | organism=Toxoplasma_gondii_GT1 | gene_product=AP2 domain transcription factor AP2XI-2 | transcript_product=AP2 domain transcription factor AP2XI-2 | location=TGGT1_chrXI:1609168-1617013(-) | protein_length=2243 | sequence_SO=chromosome | SO=protein_coding | is_pseudo=false	0	42.097	10	17	18	17	2243	232.6	6.24	29.36	1.033	0.999422	643.4	664.9	0.5	6.26	High	High	High	High	High	1	Phospho [S245]
High	Master Protein	TGGT1_318460	transcript=TGGT1_318460-t26_1 | gene=TGGT1_318460 | organism=Toxoplasma_gondii_GT1 | gene_product=P-type ATPase of unknown pump specificity (type V) protein | transcript_product=P-type ATPase of unknown pump specificity (type V) protein | location=TGGT1_chrIV:1253650-1260940(-) | protein_length=1484 | sequence_SO=chromosome | SO=protein_coding | is_pseudo=false	0	42.095	9	12	12	12	1484	162.7	7.01	36.09	1.066	0.999422	1022.2	1089.3	3.44	7.26	High	High	High	High	High	1	Met-loss [N-Term]
High	Master Protein	TGGT1_265330	transcript=TGGT1_265330-t26_1 | gene=TGGT1_265330 | organism=Toxoplasma_gondii_GT1 | gene_product=putative cell-cycle-associated protein kinase GSK | transcript_product=putative cell-cycle-associated protein kinase GSK | location=TGGT1_chrIX:1430680-1432489(-) | protein_length=394 | sequence_SO=chromosome | SO=protein_coding | is_pseudo=false	0	42.088	23	9	11	8	394	44.4	8.32	34.12	0.923	0.999422	3347.4	3090.5	2.86	8.25	High	High	High	High	High	1
High	Master Protein	TGGT1_219860	transcript=TGGT1_219860-t26_1 | gene=TGGT1_219860 | organism=Toxoplasma_gondii_GT1 | gene_product=putative replication licensing factor | transcript_product=putative replication licensing factor | location=TGGT1_chrXII:515884-525132(-) | protein_length=972 | sequence_SO=chromosome | SO=protein_coding | is_pseudo=false	0	42.043	13	11	13	10	972	108.1	5.08	29.69	0.998	0.999422	758.2	756.6	2.97	6.49	High	High	High	High	High	1
High	Master Protein	TGGT1_411470	transcript=TGGT1_411470-t26_1 | gene=TGGT1_411470 | organism=Toxoplasma_gondii_GT1 | gene_product=putative transmembrane protein | transcript_product=putative transmembrane protein | location=AAQM03000493:218-1321(-) | protein_length=367 | sequence_SO=contig | SO=protein_coding | is_pseudo=false	0	41.994	26	10	23	1	367	40.3	7.44	57.25	1.196	0.999422	149.7	179	10.34	19.8	High	High	High	High	High	1
High	Master Protein	TGGT1_243950	transcript=TGGT1_243950-t26_1 | gene=TGGT1_243950 | organism=Toxoplasma_gondii_GT1 | gene_product=putative prohibitin | transcript_product=putative prohibitin | location=TGGT1_chrVI:2820162-2822544(+) | protein_length=271 | sequence_SO=chromosome | SO=protein_coding | is_pseudo=false	0	41.955	42	11	20	11	271	30.2	8.1	59.58	0.993	0.999422	3627.1	3600.7	0.34	5.59	High	High	High	High	High	1
High	Master Protein	TGGT1_201150	transcript=TGGT1_201150-t26_1 | gene=TGGT1_201150 | organism=Toxoplasma_gondii_GT1 | gene_product=heavy metal translocating P-type ATPase subfamily protein | transcript_product=heavy metal translocating P-type ATPase subfamily protein | location=TGGT1_chrVIIa:3895489-3905933(+) | protein_length=1965 | sequence_SO=chromosome | SO=protein_coding | is_pseudo=false	0	41.952	10	15	17	15	1965	206.5	6.73	25.64	0.971	0.999422	436.5	423.9	1.99	5.7	High	High	High	High	High	1
High	Master Protein	TGGT1_216790	transcript=TGGT1_216790-t26_1 | gene=TGGT1_216790 | organism=Toxoplasma_gondii_GT1 | gene_product=putative ATP-binding cassette sub-family E member 1 | transcript_product=putative ATP-binding cassette sub-family E member 1 | location=TGGT1_chrXI:5800419-5807047(-) | protein_length=613 | sequence_SO=chromosome | SO=protein_coding | is_pseudo=false	0	41.848	23	13	18	13	613	69.2	8.07	37.85	0.989	0.999422	2567.6	2539.8	1.39	3.65	High	High	High	High	High	1
High	Master Protein	TGGT1_234190	transcript=TGGT1_234190-t26_1 | gene=TGGT1_234190 | organism=Toxoplasma_gondii_GT1 | gene_product=putative serine hydroxymethyltransferase 2 | transcript_product=putative serine hydroxymethyltransferase 2 | location=TGGT1_chrX:4074410-4078362(-) | protein_length=595 | sequence_SO=chromosome | SO=protein_coding | is_pseudo=false	0	41.837	29	11	20	11	595	65.2	8.02	56.49	0.955	0.999422	4689.9	4478.3	6.11	12.91	High	High	High	High	High	1
High	Master Protein	TGGT1_261240	transcript=TGGT1_261240-t26_1 | gene=TGGT1_261240 | organism=Toxoplasma_gondii_GT1 | gene_product=histone H3 | transcript_product=histone H3 | location=TGGT1_chrVIIb:1780702-1781112(+) | protein_length=136 | sequence_SO=chromosome | SO=protein_coding | is_pseudo=false	0	41.757	61	9	55	9	136	15.4	11.27	86.37	1.093	0.999422	16637.2	18186.6	2.04	4.25	High	High	High	High	High	1
High	Master Protein	TGGT1_231190	transcript=TGGT1_231190-t26_1 | gene=TGGT1_231190 | organism=Toxoplasma_gondii_GT1 | gene_product=arsenite-activated ATPase family protein | transcript_product=arsenite-activated ATPase family protein | location=TGGT1_chrVIII:1301273-1305698(-) | protein_length=397 | sequence_SO=chromosome | SO=protein_coding | is_pseudo=false	0	41.75	38	11	13	11	397	44	5.17	36.56	0.876	0.999422	3792.1	3321.1	2.11	6.38	High	High	High	High	High	1
High	Master Protein	TGGT1_221380	transcript=TGGT1_221380-t26_1 | gene=TGGT1_221380 | organism=Toxoplasma_gondii_GT1 | gene_product=alba 1 | transcript_product=alba 1 | location=TGGT1_chrII:281451-282798(-) | protein_length=247 | sequence_SO=chromosome | SO=protein_coding | is_pseudo=false	0	41.731	45	11	29	11	247	27.2	9.74	74.84	0.975	0.999422	13703.4	13354.9	2.68	13.62	High	High	High	High	High	1
High	Master Protein	TGGT1_239530	transcript=TGGT1_239530-t26_1 | gene=TGGT1_239530 | organism=Toxoplasma_gondii_GT1 | gene_product=alanine-glyoxylate aminotransferase | transcript_product=alanine-glyoxylate aminotransferase | location=TGGT1_chrVI:730926-732071(+) | protein_length=381 | sequence_SO=chromosome | SO=protein_coding | is_pseudo=false	0	41.712	34	11	17	11	381	41.8	7.21	43.53	0.928	0.999422	3336.6	3097.4	6.03	7.85	High	High	High	High	High	1
High	Master Protein	TGGT1_262710	transcript=TGGT1_262710-t26_1 | gene=TGGT1_262710 | organism=Toxoplasma_gondii_GT1 | gene_product=Ctr copper transporter family protein | transcript_product=Ctr copper transporter family protein | location=TGGT1_chrVIIb:1040235-1042044(+) | protein_length=375 | sequence_SO=chromosome | SO=protein_coding | is_pseudo=false	0	41.708	26	10	13	10	375	40.6	8.24	27.6	1.126	0.999422	1273.3	1433.8	6.94	9.75	High	High	High	High	High	1
High	Master Protein	TGGT1_306030	transcript=TGGT1_306030-t26_1 | gene=TGGT1_306030 | organism=Toxoplasma_gondii_GT1 | gene_product=glutathione s-transferase, n-terminal domain containing protein | transcript_product=glutathione s-transferase, n-terminal domain containing protein | location=TGGT1_chrIX:5538577-5544690(-) | protein_length=333 | sequence_SO=chromosome | SO=protein_coding | is_pseudo=false	0	41.63	38	9	11	9	333	37.8	9.38	35.64	0.894	0.999422	2911.2	2603.6	3.55	3.13	High	High	High	High	High	1
High	Master Protein	TGGT1_294770	transcript=TGGT1_294770-t26_1 | gene=TGGT1_294770 | organism=Toxoplasma_gondii_GT1 | gene_product=Armadillo/beta-catenin family repeat-containing protein | transcript_product=Armadillo/beta-catenin family repeat-containing protein | location=TGGT1_chrIa:1114848-1118302(+) | protein_length=710 | sequence_SO=chromosome | SO=protein_coding | is_pseudo=false	0	41.578	20	11	17	11	710	74.1	5.58	42.12	1.058	0.999422	2690.7	2847	5.75	11.9	High	High	High	High	High	1
High	Master Protein	TGGT1_288040	transcript=TGGT1_288040-t26_1 | gene=TGGT1_288040 | organism=Toxoplasma_gondii_GT1 | gene_product=hypothetical protein | transcript_product=hypothetical protein | location=TGGT1_chrIX:2123272-2134120(-) | protein_length=1287 | sequence_SO=chromosome | SO=protein_coding | is_pseudo=false	0	41.547	12	14	17	14	1287	138	6.07	26.09	1.029	0.999422	782.4	805	4.79	5.41	High	High	High	High	High	1
High	Master Protein	TGGT1_256060	transcript=TGGT1_256060-t26_1 | gene=TGGT1_256060 | organism=Toxoplasma_gondii_GT1 | gene_product=nucleosome assembly protein (nap) protein | transcript_product=nucleosome assembly protein (nap) protein | location=TGGT1_chrVIIb:4452527-4456185(+) | protein_length=812 | sequence_SO=chromosome | SO=protein_coding | is_pseudo=false	0	41.534	21	14	17	14	812	89.4	4.88	40.1	0.94	0.999422	2387.4	2243.2	2.95	9.32	High	High	High	High	High	1
High	Master Protein	TGGT1_217540	transcript=TGGT1_217540-t26_1 | gene=TGGT1_217540 | organism=Toxoplasma_gondii_GT1 | gene_product=RNA recognition motif-containing protein | transcript_product=RNA recognition motif-containing protein | location=TGGT1_chrXII:1835563-1837479(-) | protein_length=351 | sequence_SO=chromosome | SO=protein_coding | is_pseudo=false	0	41.398	31	11	21	11	351	38.1	9.61	55.87	1.078	0.999422	2740.6	2955.2	6.61	8.81	High	High	High	High	High	1
High	Master Protein	TGGT1_257430	transcript=TGGT1_257430-t26_1 | gene=TGGT1_257430 | organism=Toxoplasma_gondii_GT1 | gene_product=hypothetical protein | transcript_product=hypothetical protein | location=TGGT1_chrVIIb:3984968-3993377(+) | protein_length=2250 | sequence_SO=chromosome | SO=protein_coding | is_pseudo=false	0	41.35	6	13	16	12	2250	238.6	10.74	31.79	1.113	0.999422	415.4	462.4	6.48	16.94	High	High	High	High	High	1
High	Master Protein	TGGT1_238180	transcript=TGGT1_238180-t26_1 | gene=TGGT1_238180 | organism=Toxoplasma_gondii_GT1 | gene_product=putative 26s proteasome regulatory complex subunit | transcript_product=putative 26s proteasome regulatory complex subunit | location=TGGT1_chrVI:105172-110498(-) | protein_length=417 | sequence_SO=chromosome | SO=protein_coding | is_pseudo=false	0	41.313	34	17	25	16	417	47.5	7.87	54.39	0.935	0.999422	10661.6	9968.8	1.52	4.51	High	High	High	High	High	1
High	Master Protein	TGGT1_202460	transcript=TGGT1_202460-t26_1 | gene=TGGT1_202460 | organism=Toxoplasma_gondii_GT1 | gene_product=diacylglycerol kinase accessory domain (presumed) domain-containing protein | transcript_product=diacylglycerol kinase accessory domain (presumed) domain-containing protein | location=TGGT1_chrVIIa:3208196-3216030(-) | protein_length=679 | sequence_SO=chromosome | SO=protein_coding | is_pseudo=false	0	40.993	18	11	11	11	679	73	8.51	27.9	1.166	0.999422	925.8	1079.8	0.33	7.84	High	High	High	High	High	1
High	Master Protein	TGGT1_218540	transcript=TGGT1_218540-t26_1 | gene=TGGT1_218540 | organism=Toxoplasma_gondii_GT1 | gene_product=putative peptidase S15 | transcript_product=putative peptidase S15 | location=TGGT1_chrXII:1410645-1414447(-) | protein_length=412 | sequence_SO=chromosome | SO=protein_coding | is_pseudo=false	0	40.987	24	9	15	8	412	45.1	8.91	39.34	0.947	0.999422	2208	2092	3.92	14.63	High	High	High	High	High	1
High	Master Protein	TGGT1_297960A	transcript=TGGT1_297960A-t26_1 | gene=TGGT1_297960A | organism=Toxoplasma_gondii_GT1 | gene_product=rhoptry neck protein RON6 | transcript_product=rhoptry neck protein RON6 | location=TGGT1_chrII:2113619-2118718(-) | protein_length=1510 | sequence_SO=chromosome | SO=protein_coding | is_pseudo=false	0	40.937	10	12	14	12	1510	157.6	4.65	22.29	1.125	0.999422	1478.3	1663.5	2.18	16	High	High	High	High	High	1
High	Master Protein	TGGT1_264090	transcript=TGGT1_264090-t26_1 | gene=TGGT1_264090 | organism=Toxoplasma_gondii_GT1 | gene_product=hypothetical protein | transcript_product=hypothetical protein | location=TGGT1_chrVIIb:158774-174140(+) | protein_length=2986 | sequence_SO=chromosome | SO=protein_coding | is_pseudo=false	0	40.901	7	15	16	15	2986	320	6.37	23.23	1.144	0.999422	561.9	642.6	0.48	6.21	High	High	High	High	High	1
High	Master Protein	TGGT1_270380	transcript=TGGT1_270380-t26_1 | gene=TGGT1_270380 | organism=Toxoplasma_gondii_GT1 | gene_product=ribosomal protein RPS13 | transcript_product=ribosomal protein RPS13 | location=TGGT1_chrVIII:5238468-5240728(-) | protein_length=151 | sequence_SO=chromosome | SO=protein_coding | is_pseudo=false	0	40.893	70	12	36	12	151	17.2	10.55	78.59	1.017	0.999422	14279.7	14523.9	3.48	5.6	High	High	High	High	High	1
High	Master Protein	TGGT1_279380	transcript=TGGT1_279380-t26_1 | gene=TGGT1_279380 | organism=Toxoplasma_gondii_GT1 | gene_product=hypothetical protein | transcript_product=hypothetical protein | location=TGGT1_chrIX:50522-55380(+) | protein_length=320 | sequence_SO=chromosome | SO=protein_coding | is_pseudo=false	0	40.865	36	12	24	12	320	34.7	5.82	61.19	0.993	0.999422	6884	6834.8	1.28	4.2	High	High	High	High	High	1
High	Master Protein	TGGT1_201380	transcript=TGGT1_201380-t26_1 | gene=TGGT1_201380 | organism=Toxoplasma_gondii_GT1 | gene_product=putative chorismate synthase | transcript_product=putative chorismate synthase | location=TGGT1_chrVIIa:3812592-3817565(+) | protein_length=536 | sequence_SO=chromosome | SO=protein_coding | is_pseudo=false	0	40.843	27	11	15	11	536	58.1	7.78	37.02	1.056	0.999422	1349.4	1425.5	2.53	3.26	High	High	High	High	High	1
High	Master Protein	TGGT1_296010	transcript=TGGT1_296010-t26_1 | gene=TGGT1_296010 | organism=Toxoplasma_gondii_GT1 | gene_product=phosphatidylinositol 3- and 4-kinase | transcript_product=phosphatidylinositol 3- and 4-kinase | location=TGGT1_chrIa:1409534-1419551(+) | protein_length=1583 | sequence_SO=chromosome | SO=protein_coding | is_pseudo=false	0	40.822	11	13	16	13	1583	169.5	6.16	23.53	1.002	0.999422	332	332.8	5.38	4.93	High	High	High	High	High	1
High	Master Protein	TGGT1_258060	transcript=TGGT1_258060-t26_1 | gene=TGGT1_258060 | organism=Toxoplasma_gondii_GT1 | gene_product=putative myosin heavy chain | transcript_product=putative myosin heavy chain | location=TGGT1_chrVIIb:3580390-3584438(+) | protein_length=208 | sequence_SO=chromosome | SO=protein_coding | is_pseudo=false	0	40.811	38	8	14	8	208	23.3	8.7	41.9	0.982	0.999531	1742.2	1710.3	1.48	6.61	High	High	High	High	High	1
High	Master Protein	TGGT1_310860	transcript=TGGT1_310860-t26_1 | gene=TGGT1_310860 | organism=Toxoplasma_gondii_GT1 | gene_product=U5 snRNP-specific protein | transcript_product=U5 snRNP-specific protein | location=TGGT1_chrXI:1594627-1600244(-) | protein_length=367 | sequence_SO=chromosome | SO=protein_coding | is_pseudo=false	0	40.787	32	9	13	9	367	39.2	6.19	40.56	1.06	0.999422	1313.8	1392.6	17.68	20.66	High	High	High	High	High	1
High	Master Protein	TGGT1_305040	transcript=TGGT1_305040-t26_1 | gene=TGGT1_305040 | organism=Toxoplasma_gondii_GT1 | gene_product=HEAT repeat-containing protein | transcript_product=HEAT repeat-containing protein | location=TGGT1_chrIX:4965233-4980115(-) | protein_length=1173 | sequence_SO=chromosome | SO=protein_coding | is_pseudo=false	0	40.657	12	11	14	11	1173	125.8	4.87	37.54	0.989	0.999422	568.9	562.8	3.58	2.1	High	High	High	High	High	1
High	Master Protein	TGGT1_410360	transcript=TGGT1_410360-t26_1 | gene=TGGT1_410360 | organism=Toxoplasma_gondii_GT1 | gene_product=putative transmembrane protein | transcript_product=putative transmembrane protein | location=TGGT1_chrII:71310-72374(+) | protein_length=354 | sequence_SO=chromosome | SO=protein_coding | is_pseudo=false	0	40.653	31	8	24	2	354	38.1	6.11	63.14	1.052	0.999422	1416.3	1489.6	12.67	22.53	High	High	High	High	High	1
High	Master Protein	TGGT1_312420	transcript=TGGT1_312420-t26_1 | gene=TGGT1_312420 | organism=Toxoplasma_gondii_GT1 | gene_product=hypothetical protein | transcript_product=hypothetical protein | location=TGGT1_chrXI:2633576-2638766(-) | protein_length=1086 | sequence_SO=chromosome | SO=protein_coding | is_pseudo=false	0	40.599	14	15	18	15	1086	117.8	8.18	40.16	1.148	0.999422	2163.3	2483.7	1.68	3.11	High	High	High	High	High	1
High	Master Protein	TGGT1_256840	transcript=TGGT1_256840-t26_1 | gene=TGGT1_256840 | organism=Toxoplasma_gondii_GT1 | gene_product=hypothetical protein | transcript_product=hypothetical protein | location=TGGT1_chrVIIb:4337279-4343791(-) | protein_length=764 | sequence_SO=chromosome | SO=protein_coding | is_pseudo=false	0	40.566	15	9	15	9	764	82.7	8.6	42.84	1.064	0.999422	1652.6	1758.4	13.7	22.03	High	High	High	High	High	1
High	Master Protein	TGGT1_315140	transcript=TGGT1_315140-t26_1 | gene=TGGT1_315140 | organism=Toxoplasma_gondii_GT1 | gene_product=WD domain, G-beta repeat-containing protein | transcript_product=WD domain, G-beta repeat-containing protein | location=TGGT1_chrXI:4459459-4466175(-) | protein_length=1462 | sequence_SO=chromosome | SO=protein_coding | is_pseudo=false	0	40.544	10	12	13	12	1462	155.4	7.08	33.17	1.051	0.999422	667.9	702.3	6.06	8.12	High	High	High	High	High	1
High	Master Protein	TGGT1_263320	transcript=TGGT1_263320-t26_1 | gene=TGGT1_263320 | organism=Toxoplasma_gondii_GT1 | gene_product=hypothetical protein | transcript_product=hypothetical protein | location=TGGT1_chrVIIb:613192-614403(-) | protein_length=403 | sequence_SO=chromosome | SO=protein_coding | is_pseudo=false	0	40.512	31	13	24	13	403	42.1	12.21	45.41	1.129	0.999422	3531	3984.9	6.64	12.11	High	High	High	High	High	1
High	Master Protein	TGGT1_306910	transcript=TGGT1_306910-t26_1 | gene=TGGT1_306910 | organism=Toxoplasma_gondii_GT1 | gene_product=hypothetical protein | transcript_product=hypothetical protein | location=TGGT1_chrXI:170075-180114(+) | protein_length=520 | sequence_SO=chromosome | SO=protein_coding | is_pseudo=false	0	40.489	30	11	13	11	520	55.7	5.07	29.75	0.982	0.999422	456.9	448.7	1.25	3.42	High	High	High	High	High	1
High	Master Protein	TGGT1_258170	transcript=TGGT1_258170-t26_1 | gene=TGGT1_258170 | organism=Toxoplasma_gondii_GT1 | gene_product=hypothetical protein | transcript_product=hypothetical protein | location=TGGT1_chrVIIb:3499824-3505217(+) | protein_length=408 | sequence_SO=chromosome | SO=protein_coding | is_pseudo=false	0	40.461	31	12	17	12	408	43.9	5.1	40.23	1.019	0.999422	3809.5	3883.6	2.54	6.91	High	High	High	High	High	1
High	Master Protein	TGGT1_218760	transcript=TGGT1_218760-t26_1 | gene=TGGT1_218760 | organism=Toxoplasma_gondii_GT1 | gene_product=putative SNAP protein (soluble N-ethylmaleimide-sensitive factor Attachment Protein) | transcript_product=putative SNAP protein (soluble N-ethylmaleimide-sensitive factor Attachment Protein) | location=TGGT1_chrXII:1264192-1267346(+) | protein_length=329 | sequence_SO=chromosome | SO=protein_coding |…	0	40.371	30	9	14	9	329	35.8	5.07	38.25	0.996	0.999422	918.3	915	6.04	11.33	High	High	High	High	High	1
High	Master Protein	TGGT1_223410	transcript=TGGT1_223410-t26_1 | gene=TGGT1_223410 | organism=Toxoplasma_gondii_GT1 | gene_product=putative eukaryotic initiation factor-4E | transcript_product=putative eukaryotic initiation factor-4E | location=TGGT1_chrX:3763701-3766447(+) | protein_length=225 | sequence_SO=chromosome | SO=protein_coding | is_pseudo=false	0	40.223	48	10	19	10	225	26	6.24	58.96	0.921	0.999422	3036.1	2797.1	8.26	8.85	High	High	High	High	High	1
High	Master Protein	TGGT1_309820	transcript=TGGT1_309820-t26_1 | gene=TGGT1_309820 | organism=Toxoplasma_gondii_GT1 | gene_product=ribosomal protein RPL11 | transcript_product=ribosomal protein RPL11 | location=TGGT1_chrXI:792484-794108(+) | protein_length=175 | sequence_SO=chromosome | SO=protein_coding | is_pseudo=false	0	40.175	57	10	21	10	175	20.2	10.07	63.13	0.905	0.999422	16224.2	14684.1	4.39	3.31	High	High	High	High	High	1
High	Master Protein	TGGT1_320600	transcript=TGGT1_320600-t26_1 | gene=TGGT1_320600 | organism=Toxoplasma_gondii_GT1 | gene_product=cold-shock DNA-binding domain-containing protein | transcript_product=cold-shock DNA-binding domain-containing protein | location=TGGT1_chrIV:154209-155894(+) | protein_length=209 | sequence_SO=chromosome | SO=protein_coding | is_pseudo=false	0	40.161	45	7	23	7	209	23.1	9.82	73.58	1.273	0.999422	10829.9	13791.8	15.99	24.46	High	High	High	High	High	1
High	Master Protein	TGGT1_215430	transcript=TGGT1_215430-t26_1 | gene=TGGT1_215430 | organism=Toxoplasma_gondii_GT1 | gene_product=hypothetical protein | transcript_product=hypothetical protein | location=TGGT1_chrX:6843523-6847906(-) | protein_length=244 | sequence_SO=chromosome | SO=protein_coding | is_pseudo=false	0	40.1	50	12	24	12	244	27.5	5.54	68.91	0.921	0.999422	12542.8	11550.9	3.7	2.27	High	High	High	High	High	1
High	Master Protein	TGGT1_258410	transcript=TGGT1_258410-t26_1 | gene=TGGT1_258410 | organism=Toxoplasma_gondii_GT1 | gene_product=photosensitized INA-labeled protein PHIL1 | transcript_product=photosensitized INA-labeled protein PHIL1 | location=TGGT1_chrVIIb:3400417-3400914(+) | protein_length=165 | sequence_SO=chromosome | SO=protein_coding | is_pseudo=false	0	39.97	64	9	24	9	165	18.8	6.33	75.31	1.08	0.999422	4050	4372.5	2.42	5.88	High	High	High	High	High	1	Met-loss+Acetyl [N-Term]
High	Master Protein	TGGT1_245460	transcript=TGGT1_245460-t26_1 | gene=TGGT1_245460 | organism=Toxoplasma_gondii_GT1 | gene_product=ribosomal protein RPS8 | transcript_product=ribosomal protein RPS8 | location=TGGT1_chrXII:2220293-2224095(-) | protein_length=205 | sequence_SO=chromosome | SO=protein_coding | is_pseudo=false	0	39.94	52	11	21	11	205	23.4	10.64	57.67	0.905	0.999422	9152.9	8284.6	7.76	15.55	High	High	High	High	High	1
High	Master Protein	TGGT1_225080	transcript=TGGT1_225080-t26_1 | gene=TGGT1_225080 | organism=Toxoplasma_gondii_GT1 | gene_product=ribosomal protein RPS18 | transcript_product=ribosomal protein RPS18 | location=TGGT1_chrX:2450681-2451929(+) | protein_length=156 | sequence_SO=chromosome | SO=protein_coding | is_pseudo=false	0	39.877	62	15	37	15	156	17.7	10.61	84.68	0.971	0.999422	22366.7	21710.8	1.88	4.46	High	High	High	High	High	1	Met-loss+Acetyl [N-Term]
High	Master Protein	TGGT1_294610	transcript=TGGT1_294610-t26_1 | gene=TGGT1_294610 | organism=Toxoplasma_gondii_GT1 | gene_product=putative histone lysine methyltransferase, SET | transcript_product=putative histone lysine methyltransferase, SET | location=TGGT1_chrIa:979977-985190(-) | protein_length=1737 | sequence_SO=chromosome | SO=protein_coding | is_pseudo=false	0	39.848	12	13	13	13	1737	189.7	5.29	24.53	1.077	0.999422	342.2	368.6	1.65	9.19	High	High	High	High	High	1
High	Master Protein	TGGT1_288860	transcript=TGGT1_288860-t26_1 | gene=TGGT1_288860 | organism=Toxoplasma_gondii_GT1 | gene_product=RuvB family 2 protein | transcript_product=RuvB family 2 protein | location=TGGT1_chrIX:2586575-2593961(-) | protein_length=508 | sequence_SO=chromosome | SO=protein_coding | is_pseudo=false	0	39.827	21	11	17	11	508	55.4	5.95	41.59	1.032	0.999422	2808.7	2897.3	3.11	7.27	High	High	High	High	High	1
High	Master Protein	TGGT1_289100	transcript=TGGT1_289100-t26_1 | gene=TGGT1_289100 | organism=Toxoplasma_gondii_GT1 | gene_product=hypothetical protein | transcript_product=hypothetical protein | location=TGGT1_chrIX:2793313-2802752(+) | protein_length=698 | sequence_SO=chromosome | SO=protein_coding | is_pseudo=false	0	39.815	20	12	15	12	698	78.7	5.21	29.53	1.025	0.999422	860.1	881.9	0.91	5.8	High	High	High	High	High	1	Met-loss+Acetyl [N-Term]
High	Master Protein	TGGT1_244100	transcript=TGGT1_244100-t26_1 | gene=TGGT1_244100 | organism=Toxoplasma_gondii_GT1 | gene_product=snoRNA binding domain-containing protein | transcript_product=snoRNA binding domain-containing protein | location=TGGT1_chrVI:2934030-2942235(-) | protein_length=553 | sequence_SO=chromosome | SO=protein_coding | is_pseudo=false	0	39.746	23	9	11	9	553	59.8	6.73	33.52	0.999	0.999422	584.7	583.9	1.83	0.47	High	High	High	High	High	1
High	Master Protein	TGGT1_313430	transcript=TGGT1_313430-t26_1 | gene=TGGT1_313430 | organism=Toxoplasma_gondii_GT1 | gene_product=hypothetical protein | transcript_product=hypothetical protein | location=TGGT1_chrXI:3334289-3356350(+) | protein_length=5639 | sequence_SO=chromosome | SO=protein_coding | is_pseudo=false	0	39.713	4	15	17	15	5639	593	6.8	25.97	1.011	0.999422	339	342.8	4.13	11.58	High	High	High	High	High	1
High	Master Protein	TGGT1_209260	transcript=TGGT1_209260-t26_1 | gene=TGGT1_209260 | organism=Toxoplasma_gondii_GT1 | gene_product=putative cytochrome c oxidase subunit | transcript_product=putative cytochrome c oxidase subunit | location=TGGT1_chrIb:1169758-1172481(-) | protein_length=310 | sequence_SO=chromosome | SO=protein_coding | is_pseudo=false	0	39.685	30	9	16	9	310	34.7	6.54	47.83	0.989	0.999422	1704	1684.6	0.07	3.57	High	High	High	High	High	1
High	Master Protein	TGGT1_247000	transcript=TGGT1_247000-t26_1 | gene=TGGT1_247000 | organism=Toxoplasma_gondii_GT1 | gene_product=tetratricopeptide repeat-containing protein | transcript_product=tetratricopeptide repeat-containing protein | location=TGGT1_chrXII:3025928-3029976(+) | protein_length=887 | sequence_SO=chromosome | SO=protein_coding | is_pseudo=false	0	39.677	23	13	15	13	887	96.5	4.53	27.36	0.94	0.999422	733.7	689.4	6.01	11.44	High	High	High	High	High	1	Phospho [S397]
High	Master Protein	TGGT1_220240	transcript=TGGT1_220240-t26_1 | gene=TGGT1_220240 | organism=Toxoplasma_gondii_GT1 | gene_product=hypothetical protein | transcript_product=hypothetical protein | location=TGGT1_chrV:140178-141758(-) | protein_length=526 | sequence_SO=chromosome | SO=protein_coding | is_pseudo=false	0	39.659	21	10	17	10	526	54.1	9.86	40.59	1.111	0.999422	1635.2	1816.7	4.04	10.96	High	High	High	High	High	1
High	Master Protein	TGGT1_259010	transcript=TGGT1_259010-t26_1 | gene=TGGT1_259010 | organism=Toxoplasma_gondii_GT1 | gene_product=putative vacuolar ATP synthase subunit d | transcript_product=putative vacuolar ATP synthase subunit d | location=TGGT1_chrVIIb:2988734-2994961(-) | protein_length=396 | sequence_SO=chromosome | SO=protein_coding | is_pseudo=false	0	39.637	29	10	12	10	396	44.9	5.05	32.18	1.041	0.999422	1616.6	1682.9	1.94	4.92	High	High	High	High	High	1
High	Master Protein	TGGT1_208560	transcript=TGGT1_208560-t26_1 | gene=TGGT1_208560 | organism=Toxoplasma_gondii_GT1 | gene_product=carrier superfamily protein | transcript_product=carrier superfamily protein | location=TGGT1_chrIb:794791-800321(-) | protein_length=670 | sequence_SO=chromosome | SO=protein_coding | is_pseudo=false	0	39.593	19	11	15	11	670	72.3	9.69	31.87	0.981	0.999422	2325.2	2281.8	2.26	9.8	High	High	High	High	High	1
High	Master Protein	TGGT1_300310	transcript=TGGT1_300310-t26_1 | gene=TGGT1_300310 | organism=Toxoplasma_gondii_GT1 | gene_product=26S proteasome regulatory subunit, S6a family AAA ATpase | transcript_product=26S proteasome regulatory subunit, S6a family AAA ATpase | location=TGGT1_chrXII:55218-62332(-) | protein_length=427 | sequence_SO=chromosome | SO=protein_coding | is_pseudo=false	0	39.575	32	12	18	12	427	47.8	5.3	44.18	1.015	0.999422	3247.7	3295.8	9.72	15.57	High	High	High	High	High	1
High	Master Protein	TGGT1_237520	transcript=TGGT1_237520-t26_1 | gene=TGGT1_237520 | organism=Toxoplasma_gondii_GT1 | gene_product=hypothetical protein | transcript_product=hypothetical protein | location=TGGT1_chrX:5838186-5841629(-) | protein_length=1147 | sequence_SO=chromosome | SO=protein_coding | is_pseudo=false	0	39.57	14	11	13	11	1147	114.6	8.4	26.15	1.13	0.999422	428.2	484.1	3.61	13.84	High	High	High	High	High	1
High	Master Protein	TGGT1_286630	transcript=TGGT1_286630-t26_1 | gene=TGGT1_286630 | organism=Toxoplasma_gondii_GT1 | gene_product=redoxin domain-containing protein | transcript_product=redoxin domain-containing protein | location=TGGT1_chrV:1606591-1607469(+) | protein_length=292 | sequence_SO=chromosome | SO=protein_coding | is_pseudo=false	0	39.523	29	10	16	10	292	31.1	8.79	45.28	1.01	0.999422	4579.3	4624.4	8.61	11.26	High	High	High	High	High	1
High	Master Protein	TGGT1_268760	transcript=TGGT1_268760-t26_1 | gene=TGGT1_268760 | organism=Toxoplasma_gondii_GT1 | gene_product=hypothetical protein | transcript_product=hypothetical protein | location=TGGT1_chrVIII:6327416-6328769(-) | protein_length=292 | sequence_SO=chromosome | SO=protein_coding | is_pseudo=false	0	39.43	32	9	23	9	292	32	7.33	55.95	0.946	0.999422	4721.3	4464.4	1.44	7.07	High	High	High	High	High	1
High	Master Protein	TGGT1_234280	transcript=TGGT1_234280-t26_1 | gene=TGGT1_234280 | organism=Toxoplasma_gondii_GT1 | gene_product=AMP deaminase | transcript_product=AMP deaminase | location=TGGT1_chrX:4167559-4179258(-) | protein_length=1159 | sequence_SO=chromosome | SO=protein_coding | is_pseudo=false	0	39.313	12	13	17	13	1159	129	6.33	32.2	0.975	0.999422	2065.7	2013.4	0.13	12.01	High	High	High	High	High	1
High	Master Protein	TGGT1_249240	transcript=TGGT1_249240-t26_1 | gene=TGGT1_249240 | organism=Toxoplasma_gondii_GT1 | gene_product=putative calmodulin | transcript_product=putative calmodulin | location=TGGT1_chrXII:4324350-4325995(-) | protein_length=149 | sequence_SO=chromosome | SO=protein_coding | is_pseudo=false	0	39.311	47	8	21	8	149	16.8	4.22	50.49	1.118	0.999422	13240.6	14797.2	13.17	25.37	High	High	High	High	High	1
High	Master Protein	TGGT1_309590	transcript=TGGT1_309590-t26_1 | gene=TGGT1_309590 | organism=Toxoplasma_gondii_GT1 | gene_product=rhoptry protein ROP1 | transcript_product=rhoptry protein ROP1 | location=TGGT1_chrXI:707942-709312(+) | protein_length=456 | sequence_SO=chromosome | SO=protein_coding | is_pseudo=false	0	39.295	25	13	74	13	456	49.5	5.22	167.2	1.105	0.999422	38772.3	42832.8	3.99	9.11	High	High	High	High	High	1
High	Master Protein	TGGT1_292130	transcript=TGGT1_292130-t26_1 | gene=TGGT1_292130 | organism=Toxoplasma_gondii_GT1 | gene_product=ribosomal protein RPL13A | transcript_product=ribosomal protein RPL13A | location=TGGT1_chrIX:4373947-4376715(-) | protein_length=286 | sequence_SO=chromosome | SO=protein_coding | is_pseudo=false	0	39.276	37	12	30	12	286	32.7	10.65	85.04	0.944	0.999422	14275.4	13469.4	3.13	8.73	High	High	High	High	High	1
High	Master Protein	TGGT1_219520	transcript=TGGT1_219520-t26_1 | gene=TGGT1_219520 | organism=Toxoplasma_gondii_GT1 | gene_product=histone arginine methyltransferase PRMT1 | transcript_product=histone arginine methyltransferase PRMT1 | location=TGGT1_chrXII:823809-827267(-) | protein_length=392 | sequence_SO=chromosome | SO=protein_coding | is_pseudo=false	0	39.257	33	10	15	10	392	44	5.97	42.61	0.924	0.999422	2310.1	2134.8	0.11	3.74	High	High	High	High	High	1
High	Master Protein	TGGT1_267580	transcript=TGGT1_267580-t26_1 | gene=TGGT1_267580 | organism=Toxoplasma_gondii_GT1 | gene_product=cyclin2 related protein | transcript_product=cyclin2 related protein | location=TGGT1_chrIX:384583-388312(+) | protein_length=912 | sequence_SO=chromosome | SO=protein_coding | is_pseudo=false	0	39.12	18	13	15	13	912	94.8	5.43	24.25	1.127	0.999422	622.5	701.7	1.47	16.13	High	High	High	High	High	1
High	Master Protein	TGGT1_294670	transcript=TGGT1_294670-t26_1 | gene=TGGT1_294670 | organism=Toxoplasma_gondii_GT1 | gene_product=translation initiation factor 3 subunit | transcript_product=translation initiation factor 3 subunit | location=TGGT1_chrIa:1039815-1044413(-) | protein_length=277 | sequence_SO=chromosome | SO=protein_coding | is_pseudo=false	0	39.099	42	8	13	8	277	31.8	6.46	44.86	1.003	0.999422	1857.4	1862.1	3.67	8.48	High	High	High	High	High	1
High	Master Protein	TGGT1_280410	transcript=TGGT1_280410-t26_1 | gene=TGGT1_280410 | organism=Toxoplasma_gondii_GT1 | gene_product=3'5'-cyclic nucleotide phosphodiesterase domain-containing protein | transcript_product=3'5'-cyclic nucleotide phosphodiesterase domain-containing protein | location=TGGT1_chrVIIa:411701-421290(+) | protein_length=1085 | sequence_SO=chromosome | SO=protein_coding | is_pseudo=false	0	39.065	13	8	12	8	1085	121.5	6.3	25.71	0.988	0.999422	448.7	443.3	2.04	2.2	High	High	High	High	High	1
High	Master Protein	TGGT1_298630	transcript=TGGT1_298630-t26_1 | gene=TGGT1_298630 | organism=Toxoplasma_gondii_GT1 | gene_product=vacuolar transporter chaperone VTC2 | transcript_product=vacuolar transporter chaperone VTC2 | location=TGGT1_chrXI:6528718-6536506(+) | protein_length=1308 | sequence_SO=chromosome | SO=protein_coding | is_pseudo=false	0	38.932	8	9	9	9	1308	141.6	8.15	24.36	1.004	0.999422	553.8	556.3	0.13	6.42	High	High	High	High	High	1
High	Master Protein	TGGT1_209100	transcript=TGGT1_209100-t26_1 | gene=TGGT1_209100 | organism=Toxoplasma_gondii_GT1 | gene_product=PUB domain-containing protein | transcript_product=PUB domain-containing protein | location=TGGT1_chrIb:1054806-1062365(-) | protein_length=620 | sequence_SO=chromosome | SO=protein_coding | is_pseudo=false	0	38.932	22	9	13	9	620	67.2	7.88	26.57	0.903	0.999422	910.4	821.7	10.62	14.38	High	High	High	High	High	1	Phospho [S531]
High	Master Protein	TGGT1_271350	transcript=TGGT1_271350-t26_1 | gene=TGGT1_271350 | organism=Toxoplasma_gondii_GT1 | gene_product=bifunctional protein FolC subfamily protein | transcript_product=bifunctional protein FolC subfamily protein | location=TGGT1_chrVIII:4547787-4555266(-) | protein_length=553 | sequence_SO=chromosome | SO=protein_coding | is_pseudo=false	0	38.866	23	11	16	11	553	61.4	6.29	44.25	0.993	0.999422	1035.9	1028.5	4.33	7.29	High	High	High	High	High	1
High	Master Protein	TGGT1_261740	transcript=TGGT1_261740-t26_1 | gene=TGGT1_261740 | organism=Toxoplasma_gondii_GT1 | gene_product=hypothetical protein | transcript_product=hypothetical protein | location=TGGT1_chrVIIb:1528797-1529192(-) | protein_length=131 | sequence_SO=chromosome | SO=protein_coding | is_pseudo=false	0	38.862	48	11	42	11	131	14.2	9.06	96.35	1.198	0.999422	10320.9	12363.8	2.07	15.05	High	High	High	High	High	1
High	Master Protein	TGGT1_258870A	transcript=TGGT1_258870A-t26_1 | gene=TGGT1_258870A | organism=Toxoplasma_gondii_GT1 | gene_product=hypothetical protein | transcript_product=hypothetical protein | location=TGGT1_chrVIIb:3082018-3084228(-) | protein_length=557 | sequence_SO=chromosome | SO=protein_coding | is_pseudo=false	0	38.841	20	8	9	4	557	60.6	5.07	28.56	0.998	0.999422	292.7	292.1	14.46	10.97	High	High	High	High	High	1
High	Master Protein	TGGT1_258826	transcript=TGGT1_258826-t26_1 | gene=TGGT1_258826 | organism=Toxoplasma_gondii_GT1 | gene_product=hypothetical protein | transcript_product=hypothetical protein | location=TGGT1_chrVIIb:3128141-3131185(+) | protein_length=1014 | sequence_SO=chromosome | SO=protein_coding | is_pseudo=false	0	38.837	14	11	12	11	1014	111.9	5.69	32.01	1.027	0.999422	912.3	936.5	1.42	3.03	High	High	High	High	High	1
High	Master Protein	TGGT1_305980	transcript=TGGT1_305980-t26_1 | gene=TGGT1_305980 | organism=Toxoplasma_gondii_GT1 | gene_product=pyruvate dehydrogenase complex subunit PDH-E3I | transcript_product=pyruvate dehydrogenase complex subunit PDH-E3I | location=TGGT1_chrIX:5486775-5490424(+) | protein_length=638 | sequence_SO=chromosome | SO=protein_coding | is_pseudo=false	0	38.715	19	10	17	10	638	66.7	7.52	50.93	1.04	0.999422	3721.8	3871.3	7.04	6.63	High	High	High	High	High	1
High	Master Protein	TGGT1_253820	transcript=TGGT1_253820-t26_1 | gene=TGGT1_253820 | organism=Toxoplasma_gondii_GT1 | gene_product=hypothetical protein | transcript_product=hypothetical protein | location=TGGT1_chrIII:1203300-1205132(+) | protein_length=226 | sequence_SO=chromosome | SO=protein_coding | is_pseudo=false	0	38.678	31	7	17	7	226	25.2	5.2	45.6	1.057	0.999422	3440.7	3637.7	7.63	8.84	High	High	High	High	High	1
High	Master Protein	TGGT1_279450	transcript=TGGT1_279450-t26_1 | gene=TGGT1_279450 | organism=Toxoplasma_gondii_GT1 | gene_product=putative adenylosuccinate synthetase | transcript_product=putative adenylosuccinate synthetase | location=TGGT1_chrIX:18516-19898(+) | protein_length=460 | sequence_SO=chromosome | SO=protein_coding | is_pseudo=false	0	38.597	26	11	14	11	460	50.6	6.83	36.19	0.992	0.999422	2225.3	2208.4	0.82	10.56	High	High	High	High	High	1
High	Master Protein	TGGT1_319850	transcript=TGGT1_319850-t26_1 | gene=TGGT1_319850 | organism=Toxoplasma_gondii_GT1 | gene_product=splicing factor U2AF family SnRNP auxilary factor large subunit, RRM domain-containing protein | transcript_product=splicing factor U2AF family SnRNP auxilary factor large subunit, RRM domain-containing protein | location=TGGT1_chrIV:689661-691811(+) | protein_length=495 | sequence_SO=chromosome | SO…	0	38.587	22	8	14	8	495	51.6	9.06	42.11	0.994	0.999422	1874.5	1863.4	1.95	6.94	High	High	High	High	High	1
High	Master Protein	TGGT1_321520	transcript=TGGT1_321520-t26_1 | gene=TGGT1_321520 | organism=Toxoplasma_gondii_GT1 | gene_product=hypothetical protein | transcript_product=hypothetical protein | location=TGGT1_chrIb:1764465-1766439(+) | protein_length=232 | sequence_SO=chromosome | SO=protein_coding | is_pseudo=false	0	38.569	38	7	17	7	232	25.2	4.6	46.49	0.949	0.999422	4596.7	4361.6	2.43	23.82	High	High	High	High	High	1	Met-loss+Acetyl [N-Term]; Phospho [S109]
High	Master Protein	TGGT1_267050	transcript=TGGT1_267050-t26_1 | gene=TGGT1_267050 | organism=Toxoplasma_gondii_GT1 | gene_product=hydrolase, alpha/beta fold family protein | transcript_product=hydrolase, alpha/beta fold family protein | location=TGGT1_chrIX:638270-640900(+) | protein_length=308 | sequence_SO=chromosome | SO=protein_coding | is_pseudo=false	0	38.565	41	11	16	11	308	34	7.02	37.08	0.95	0.999422	2816	2676.5	6.13	7.28	High	High	High	High	High	1
High	Master Protein	TGGT1_249250	transcript=TGGT1_249250-t26_1 | gene=TGGT1_249250 | organism=Toxoplasma_gondii_GT1 | gene_product=ribosomal protein RPL35A | transcript_product=ribosomal protein RPL35A | location=TGGT1_chrXII:4329155-4330881(+) | protein_length=112 | sequence_SO=chromosome | SO=protein_coding | is_pseudo=false	0	38.503	64	10	34	10	112	12.8	10.95	81.01	0.998	0.999422	9369.2	9354.8	0.17	3.66	High	High	High	High	High	1
High	Master Protein	TGGT1_263700	transcript=TGGT1_263700-t26_1 | gene=TGGT1_263700 | organism=Toxoplasma_gondii_GT1 | gene_product=ribosomal protein RPS14 | transcript_product=ribosomal protein RPS14 | location=TGGT1_chrVIIb:359504-361231(+) | protein_length=156 | sequence_SO=chromosome | SO=protein_coding | is_pseudo=false	0	38.471	57	7	20	7	156	16.3	10.36	69.99	1.115	0.999422	4319.6	4814.4	6.54	10.87	High	High	High	High	High	1
High	Master Protein	TGGT1_312530	transcript=TGGT1_312530-t26_1 | gene=TGGT1_312530 | organism=Toxoplasma_gondii_GT1 | gene_product=splicing factor, CC1 family protein | transcript_product=splicing factor, CC1 family protein | location=TGGT1_chrXI:2728437-2730600(+) | protein_length=633 | sequence_SO=chromosome | SO=protein_coding | is_pseudo=false	0	38.442	24	16	18	16	633	69.3	8.31	30.24	0.994	0.999422	4122.3	4096	1.64	1.3	High	High	High	High	High	1
High	Master Protein	TGGT1_207840	transcript=TGGT1_207840-t26_1 | gene=TGGT1_207840 | organism=Toxoplasma_gondii_GT1 | gene_product=ribosomal protein RPS17 | transcript_product=ribosomal protein RPS17 | location=TGGT1_chrIb:342658-344358(-) | protein_length=132 | sequence_SO=chromosome | SO=protein_coding | is_pseudo=false	0	38.41	52	9	17	9	132	15.2	10.7	52.01	0.955	0.999422	5592.1	5338.2	6	5.1	High	High	High	High	High	1
High	Master Protein	TGGT1_214790	transcript=TGGT1_214790-t26_1 | gene=TGGT1_214790 | organism=Toxoplasma_gondii_GT1 | gene_product=glycoprotein | transcript_product=glycoprotein | location=TGGT1_chrX:6386376-6388397(+) | protein_length=283 | sequence_SO=chromosome | SO=protein_coding | is_pseudo=false	0	38.372	23	8	20	8	283	31.4	4.77	47.4	0.959	0.999422	4128.4	3959.6	10.56	27.09	High	High	High	High	High	1
High	Master Protein	TGGT1_228770	transcript=TGGT1_228770-t26_1 | gene=TGGT1_228770 | organism=Toxoplasma_gondii_GT1 | gene_product=hypothetical protein | transcript_product=hypothetical protein | location=TGGT1_chrX:57101-62681(-) | protein_length=542 | sequence_SO=chromosome | SO=protein_coding | is_pseudo=false	0	38.288	24	11	14	11	542	59	5.22	31.97	0.984	0.999422	2330.3	2292.1	7.14	11.48	High	High	High	High	High	1
High	Master Protein	TGGT1_220900	transcript=TGGT1_220900-t26_1 | gene=TGGT1_220900 | organism=Toxoplasma_gondii_GT1 | gene_product=hypothetical protein | transcript_product=hypothetical protein | location=TGGT1_chrII:27409-29529(+) | protein_length=706 | sequence_SO=chromosome | SO=protein_coding | is_pseudo=false	0	38.286	16	8	9	8	706	78.1	6.62	27.33	1.176	0.999422	658.3	774	8.16	4.81	High	High	High	High	High	1
High	Master Protein	TGGT1_246720	transcript=TGGT1_246720-t26_1 | gene=TGGT1_246720 | organism=Toxoplasma_gondii_GT1 | gene_product=hypothetical protein | transcript_product=hypothetical protein | location=TGGT1_chrXII:2874731-2876239(+) | protein_length=502 | sequence_SO=chromosome | SO=protein_coding | is_pseudo=false	0	38.277	32	12	15	12	502	55.9	5.47	28.29	0.947	0.999422	2305.3	2184	3.66	26.07	High	High	High	High	High	1
High	Master Protein	TGGT1_269920	transcript=TGGT1_269920-t26_1 | gene=TGGT1_269920 | organism=Toxoplasma_gondii_GT1 | gene_product=phosphatidylserine decarboxylase | transcript_product=phosphatidylserine decarboxylase | location=TGGT1_chrVIII:5534744-5543165(-) | protein_length=968 | sequence_SO=chromosome | SO=protein_coding | is_pseudo=false	0	38.27	15	10	12	10	968	108	8.92	36.89	1.041	0.999422	705.9	734.7	1.02	3.9	High	High	High	High	High	1
High	Master Protein	TGGT1_297810	transcript=TGGT1_297810-t26_1 | gene=TGGT1_297810 | organism=Toxoplasma_gondii_GT1 | gene_product=hypothetical protein | transcript_product=hypothetical protein | location=TGGT1_chrII:2012516-2015258(-) | protein_length=266 | sequence_SO=chromosome | SO=protein_coding | is_pseudo=false	0	38.179	35	9	15	9	266	29.6	6.54	46.06	1.006	0.999422	4189.3	4216.2	4.25	6.74	High	High	High	High	High	1
[truncated: 2,712 more rows]

## Sheet: CLAMP cKD MS-ESA
Protein FDR Confidence: Combined	Master	Protein ID (ToxoDB format)	Description	Exp. q-value: Combined	Sum PEP Score	Coverage in percent	Number of Peptides	Number of PSMs	Number of Unique Peptides	Number of AAs	MW in kDa	calc. pI	Score Sequest HT: Sequest HT	Abundance Ratio: (Induced, plus_Rapa) / (Induced, minus_Rapa)	Abundance Ratio: (Induced, minus_Rapa) / (Uninduced, minus_RapaI)	Abundance Ratio: (Uninduced, plus_RapaI) / (Uninduced, minus_RapaI)	Abundance Ratio: (Induced, plus_Rapa) / (Uninduced, plus_RapaI)	Abundance Ratio P-Value: (Induced, plus_Rapa) / (Induced, minus_Rapa)	Abundance Ratio P-Value: (Induced, minus_Rapa) / (Uninduced, minus_RapaI)	Abundance Ratio P-Value: (Uninduced, plus_RapaI) / (Uninduced, minus_RapaI)	Abundance Ratio P-Value: (Induced, plus_Rapa) / (Uninduced, plus_RapaI)	Abundance Ratio Adj. P-Value: (Induced, plus_Rapa) / (Induced, minus_Rapa)	Abundance Ratio Adj. P-Value: (Induced, minus_Rapa) / (Uninduced, minus_RapaI)	Abundance Ratio Adj. P-Value: (Uninduced, plus_RapaI) / (Uninduced, minus_RapaI)	Abundance Ratio Adj. P-Value: (Induced, plus_Rapa) / (Uninduced, plus_RapaI)	Abundances (Grouped): Induced, minus_Rapa	Abundances (Grouped): Uninduced, minus_RapaI	Abundances (Grouped): Induced, plus_Rapa	Abundances (Grouped): Uninduced, plus_RapaI	Abundances (Grouped) CV [%]: Induced, minus_Rapa	Abundances (Grouped) CV [%]: Uninduced, minus_RapaI	Abundances (Grouped) CV [%]: Induced, plus_Rapa	Abundances (Grouped) CV [%]: Uninduced, plus_RapaI	Found in Sample: [S12] F2: 127N, Sample, Induced, minus_Rapa	Found in Sample: [S14] F2: 128N, Sample, Induced, minus_Rapa	Found in Sample: [S11] F2: 126, Sample, Uninduced, minus_RapaI	Found in Sample: [S13] F2: 127C, Sample, Uninduced, minus_RapaI	Found in Sample: [S16] F2: 129N, Sample, Induced, plus_Rapa	Found in Sample: [S18] F2: 130N, Sample, Induced, plus_Rapa	Found in Sample: [S20] F2: 131, Sample, Induced, plus_Rapa	Found in Sample: [S15] F2: 128C, Sample, Uninduced, plus_RapaI	Found in Sample: [S17] F2: 129C, Sample, Uninduced, plus_RapaI	Found in Sample: [S19] F2: 130C, Sample, Uninduced, plus_RapaI	# Protein Groups	Modifications
[truncated: 873 more rows]

[truncated: 2 more sheets: CLIP cKD whole proteome, CLIP cKD MS-ESA]
