# Supplementary material for: A conserved complex of microneme proteins mediates rhoptry discharge in Toxoplasma
Source: EMBO J. 2023 Oct 27;42(23):e113155. doi: 10.15252/embj.2022113155 (PMC10690463; doi:10.15252/embj.2022113155)
Supplement: Supplementary file 11 — Dataset EV3 [file EMBJ-42-e113155-s011.xlsx]

## Sheet: Legend
Dataset EV3. Mass spectrometry data for CLAMP-HA and CLAMPΔPRD-HA immunoprecipitation experiments.

## Sheet: CLAMP-HA and CLAMP-dPRD-HA IPs
Protein FDR Confidence: Combined	Master	Protein ID (ToxoDB format)	Description	Exp. q-value: Combined	Sum PEP Score	Coverage in percent	Number of Peptides	Number of PSMs	Number of Unique Peptides	Number of AAs	MW in kDa	calc. pI	Score Sequest HT: Sequest HT	Abundance Ratio: (dPRD) / (parental_DV4)	Abundance Ratio: (WT) / (parental_DV4)	Abundance Ratio: (dPRD) / (WT)	Abundance Ratio Adj. P-Value: (dPRD) / (parental_DV4)	Abundance Ratio Adj. P-Value: (WT) / (parental_DV4)	Abundance Ratio Adj. P-Value: (dPRD) / (WT)	Abundances (Grouped): dPRD	Abundances (Grouped): parental_DV4	Abundances (Grouped): WT	Abundances (Grouped) CV [%]: dPRD	Abundances (Grouped) CV [%]: parental_DV4	Abundances (Grouped) CV [%]: WT	Found in Sample: [S3] F3: Sample, dPRD	Found in Sample: [S7] F7: Sample, dPRD	Found in Sample: [S1] F1: Sample, parental_DV4	Found in Sample: [S5] F5: Sample, parental_DV4	Found in Sample: [S2] F2: Sample, WT	Found in Sample: [S6] F6: Sample, WT	# Protein Groups	Modifications
High	Master Protein	TGGT1_200360-t26	transcript=TGGT1_200360-t26_1 | gene=TGGT1_200360 | organism=Toxoplasma_gondii_GT1 | gene_product=hypothetical protein | transcript_product=hypothetical protein | location=TGGT1_chrVIII:6800991-6801551(+) | protein_length=186 | sequence_SO=chromosome | SO=protein_coding_gene | is_pseudo=false	0	5.294	16	2	6	2	186	20.2	9.61	0	1.099	1.48	0.821	0.997564	0.48058	0.974403	213858	194624	247017	2.79	7.13	27.35	Peak Found	High	Peak Found	High	High	High	1
High	Master Protein	TGGT1_201130-t26	transcript=TGGT1_201130-t26_1 | gene=TGGT1_201130 | organism=Toxoplasma_gondii_GT1 | gene_product=Protein kinase domain-containing protein [Source:UniProtKB/TrEMBL;Acc:S7UV83] | transcript_product=rhoptry kinase family protein ROP33 | location=TGGT1_chrVIIa:3922773-3926189(+) | protein_length=746 | sequence_SO=chromosome | SO=protein_coding_gene | is_pseudo=false	0	48.938	21	11	77	11	746	80.1	5.87	139.95	1.098	1.078	1.039	0.996351	0.998826	0.981111	9.54378e+06	8.86658e+06	8.83658e+06	33.73	37.1	57.81	High	High	High	High	High	High	1
High	Master Protein	TGGT1_201140-t26	transcript=TGGT1_201140-t26_1 | gene=TGGT1_201140 | organism=Toxoplasma_gondii_GT1 | gene_product=hypothetical protein | transcript_product=hypothetical protein | location=TGGT1_chrVIIa:3909741-3917284(+) | protein_length=1051 | sequence_SO=chromosome | SO=protein_coding_gene | is_pseudo=false	0	6.687	3	3	8	3	1051	113.8	6.99	6.11	2.804	1.23	1.398	0.0525297	0.979149	0.925515	2.14825e+06	1.76047e+06	1.78286e+06	20.98	19.91	11.25	High	High	Peak Found	Peak Found	High	Peak Found	1
High	Master Protein	TGGT1_201400-t26	transcript=TGGT1_201400-t26_1 | gene=TGGT1_201400 | organism=Toxoplasma_gondii_GT1 | gene_product=Sin3-associated polypeptide SAP18 [Source:UniProtKB/TrEMBL;Acc:S7UV76] | transcript_product=Sin3-associated polypeptide SAP18 | location=TGGT1_chrVIIa:3801972-3807611(-) | protein_length=868 | sequence_SO=chromosome | SO=protein_coding_gene | is_pseudo=false	0	18.215	8	6	30	6	868	97.2	10.54	26.31	2.023	0.989	1.92	0.327525	0.99436	0.463512	3.13563e+06	1.6323e+06	1.66425e+06	18.28	4.72	11.93	High	High	High	High	High	High	1
High	Master Protein	TGGT1_201520-t26	transcript=TGGT1_201520-t26_1 | gene=TGGT1_201520 | organism=Toxoplasma_gondii_GT1 | gene_product=PPM-type phosphatase domain-containing protein [Source:UniProtKB/TrEMBL;Acc:A0A125YGU4] | transcript_product=protein phosphatase 2C domain-containing protein | location=TGGT1_chrVIIa:3796769-3798550(+) | protein_length=232 | sequence_SO=chromosome | SO=protein_coding_gene | is_pseudo=false	0	22.072	29	8	45	7	232	26.4	7.83	37.2	1.324	1.013	1.249	0.949848	0.99436	0.974403	4.44347e+06	3.47655e+06	3.47391e+06	4.58	14.25	8.55	High	High	High	High	High	High	1
High	Master Protein	TGGT1_201630A-t26	transcript=TGGT1_201630A-t26_1 | gene=TGGT1_201630A | organism=Toxoplasma_gondii_GT1 | gene_product=Protein phosphatase 2C domain-containing protein [Source:UniProtKB/TrEMBL;Acc:S7WB07] | transcript_product=protein phosphatase 2C domain-containing protein | location=TGGT1_chrVIIa:3786202-3788119(+) | protein_length=115 | sequence_SO=chromosome | SO=protein_coding_gene | is_pseudo=false	0.004	3.73	23	2	2	2	115	12.4	8.98	0	2.076	0.971	2.138	0.291189	0.99436	0.304253	1.11853e+06	538837	523204	27.93	25.25	24.12	High	Peak Found	Peak Found	Peak Found	High	Peak Found	1	Methylthio [C77]
High	Master Protein	TGGT1_201630B-t26	transcript=TGGT1_201630B-t26_1 | gene=TGGT1_201630B | organism=Toxoplasma_gondii_GT1 | gene_product=PPM-type phosphatase domain-containing protein [Source:UniProtKB/TrEMBL;Acc:S7WB62] | transcript_product=protein phosphatase 2C domain-containing protein | location=TGGT1_chrVIIa:3789335-3791056(+) | protein_length=256 | sequence_SO=chromosome | SO=protein_coding_gene | is_pseudo=false	0	25.665	33	8	32	7	256	29.1	7.46	48.78	4.09	1.391	2.078	0.00232115	0.66276	0.341752	4.62138e+06	1.95725e+06	2.31082e+06	21.64	23.56	54.54	High	High	High	High	High	High	1	Methylthio [C108]
Medium	Master Protein	TGGT1_201680-t26	transcript=TGGT1_201680-t26_1 | gene=TGGT1_201680 | organism=Toxoplasma_gondii_GT1 | gene_product=Eukaryotic translation initiation factor 3 subunit A [Source:UniProtKB/TrEMBL;Acc:S7WB14] | transcript_product=putative eukaryotic initiation factor-3 subunit 10 | location=TGGT1_chrVIIa:3754116-3762345(+) | protein_length=1031 | sequence_SO=chromosome | SO=protein_coding_gene | is_pseudo=false	0.011	2.456	2	1	1	1	1031	118.8	8.73	0	1.456	1.554	0.937	0.966166	0.327884	0.977707	128160	88048.4	136801	49.88	9.43	13.55	Peak Found	High	Peak Found	Peak Found	Peak Found	Peak Found	1
High	Master Protein	TGGT1_201710-t26	transcript=TGGT1_201710-t26_1 | gene=TGGT1_201710 | organism=Toxoplasma_gondii_GT1 | gene_product=WD_REPEATS_REGION domain-containing protein [Source:UniProtKB/TrEMBL;Acc:A0A125YMJ9] | transcript_product=WD domain, G-beta repeat-containing protein | location=TGGT1_chrVIIa:3734491-3738475(+) | protein_length=559 | sequence_SO=chromosome | SO=protein_coding_gene | is_pseudo=false	0	17.017	15	6	17	6	559	60.1	6.09	12.75	1.038	0.886	1.249	0.997067	0.852451	0.974403	1.06615e+06	1.00155e+06	896747	12.74	20.23	7.63	High	High	Peak Found	High	High	High	1	Methylthio [C346; C376]
Medium	Master Protein	TGGT1_201840-t26	transcript=TGGT1_201840-t26_1 | gene=TGGT1_201840 | organism=Toxoplasma_gondii_GT1 | gene_product=Peptidase A1 domain-containing protein [Source:UniProtKB/TrEMBL;Acc:S7UV48] | transcript_product=aspartyl protease ASP1 | location=TGGT1_chrVIIa:3648103-3654235(+) | protein_length=619 | sequence_SO=chromosome | SO=protein_coding_gene | is_pseudo=false	0.012	2.451	2	1	2	1	619	66.9	6.62	0	0.207	1.317	0.157	0.0103629	0.824708	8.02521e-05	28550.8	137876	181598	92.67	114.4	108.7	Not Found	Not Found	High	Not Found	High	Not Found	1
High	Master Protein	TGGT1_202200-t26	transcript=TGGT1_202200-t26_1 | gene=TGGT1_202200 | organism=Toxoplasma_gondii_GT1 | gene_product=hypothetical protein | transcript_product=hypothetical protein | location=TGGT1_chrVIIa:3420532-3424661(-) | protein_length=793 | sequence_SO=chromosome | SO=protein_coding_gene | is_pseudo=false	0	210.291	59	35	425	35	793	87.1	8.13	991.3	0.933	1.038	0.892	0.984216	0.99436	0.974403	4.46532e+08	4.77373e+08	5.02652e+08	29.82	10.58	14.73	High	High	High	High	High	High	1	Methylthio [C428; C529; C696]
High	Master Protein	TGGT1_202410-t26	transcript=TGGT1_202410-t26_1 | gene=TGGT1_202410 | organism=Toxoplasma_gondii_GT1 | gene_product=CRAL-TRIO domain-containing protein [Source:UniProtKB/TrEMBL;Acc:S7UUZ0] | transcript_product=hypothetical protein | location=TGGT1_chrVIIa:3240895-3248510(+) | protein_length=1948 | sequence_SO=chromosome | SO=protein_coding_gene | is_pseudo=false	0	4.402	1	2	6	2	1948	209.2	7.24	0	1.91	1.201	1.397	0.645654	0.99436	0.925515	425718	248640	299618	50.66	73.09	55.42	High	Peak Found	High	Peak Found	Peak Found	High	1	Methylthio [C1220]
High	Master Protein	TGGT1_202460-t26	transcript=TGGT1_202460-t26_1 | gene=TGGT1_202460 | organism=Toxoplasma_gondii_GT1 | gene_product=Diacylglycerol kinase [Source:UniProtKB/TrEMBL;Acc:S7UUK3] | transcript_product=diacylglycerol kinase accessory domain (presumed) domain-containing protein | location=TGGT1_chrVIIa:3208196-3216030(-) | protein_length=679 | sequence_SO=chromosome | SO=protein_coding_gene | is_pseudo=false	0	50.768	31	16	75	16	679	73	8.51	112.53	1.167	0.971	1.178	0.991556	0.99436	0.974403	1.41294e+07	1.27067e+07	1.21621e+07	11.98	1.91	10.56	High	High	High	High	High	High	1	Methylthio [C224; C355; C673]
Medium	Master Protein	TGGT1_202480-t26	transcript=TGGT1_202480-t26_1 | gene=TGGT1_202480 | organism=Toxoplasma_gondii_GT1 | gene_product=hypothetical protein | transcript_product=hypothetical protein | location=TGGT1_chrVIIa:3195653-3198003(+) | protein_length=430 | sequence_SO=chromosome | SO=protein_coding_gene | is_pseudo=false	0.036	1.923	2	1	2	1	430	43.6	7.01	0	0.206	0.756	0.273	0.00796048	0.376436	0.01293	41342.3	200427	151497	75.89	103.36	103.39	Not Found	Not Found	Not Found	High	High	Peak Found	1
High	Master Protein	TGGT1_202530-t26	transcript=TGGT1_202530-t26_1 | gene=TGGT1_202530 | organism=Toxoplasma_gondii_GT1 | gene_product=AA_TRNA_LIGASE_II domain-containing protein [Source:UniProtKB/TrEMBL;Acc:S7WAH7] | transcript_product=aspartate-tRNA ligase | location=TGGT1_chrVIIa:3153086-3158845(-) | protein_length=773 | sequence_SO=chromosome | SO=protein_coding_gene | is_pseudo=false	0	8.902	4	3	13	3	773	86.7	8.22	11.11	0.993	0.959	0.831	0.991556	0.99436	0.974403	524363	564846	787281	42.6	78.88	16.45	High	High	High	High	High	High	1
High	Master Protein	TGGT1_202610-t26	transcript=TGGT1_202610-t26_1 | gene=TGGT1_202610 | organism=Toxoplasma_gondii_GT1 | gene_product=PPM-type phosphatase domain-containing protein [Source:UniProtKB/TrEMBL;Acc:S7UUM4] | transcript_product=protein phosphatase 2C domain-containing protein | location=TGGT1_chrVIIa:3070309-3077880(+) | protein_length=852 | sequence_SO=chromosome | SO=protein_coding_gene | is_pseudo=false	0	35.379	17	12	50	12	852	94	5.02	37.49	1.368	1.173	1.204	0.925488	0.99436	0.974403	6.87728e+06	3.96433e+06	4.17908e+06	2.23	12.09	13.67	High	High	High	High	High	High	1	Methylthio [C533]
High	Master Protein	TGGT1_202620-t26	transcript=TGGT1_202620-t26_1 | gene=TGGT1_202620 | organism=Toxoplasma_gondii_GT1 | gene_product=hypothetical protein | transcript_product=hypothetical protein | location=TGGT1_chrVIIa:3063678-3064673(-) | protein_length=331 | sequence_SO=chromosome | SO=protein_coding_gene | is_pseudo=false	0	9.807	15	3	10	3	331	36.1	9.47	5.55	1.303	1.034	1.243	0.961745	0.99436	0.974403	1.91272e+06	1.44938e+06	1.57946e+06	28.54	30.73	34.77	High	High	Peak Found	High	High	High	1
High	Master Protein	TGGT1_202630-t26	transcript=TGGT1_202630-t26_1 | gene=TGGT1_202630 | organism=Toxoplasma_gondii_GT1 | gene_product=AAA domain-containing protein [Source:UniProtKB/TrEMBL;Acc:S7WAJ3] | transcript_product=ATP-dependent metallopeptidase HflB subfamily protein | location=TGGT1_chrVIIa:3049109-3060691(-) | protein_length=1188 | sequence_SO=chromosome | SO=protein_coding_gene | is_pseudo=false	0	5.499	2	2	4	2	1188	128.3	8.85	0	2.029	1.183	1.424	0.32445	0.99436	0.916534	1.77087e+07	3.64203e+06	4.52068e+06	29.38	13.17	63.89	Peak Found	High	High	High	Peak Found	High	1
High	Master Protein	TGGT1_202680-t26	transcript=TGGT1_202680-t26_1 | gene=TGGT1_202680 | organism=Toxoplasma_gondii_GT1 | gene_product=Putative peptidase M16, alpha subunit [Source:UniProtKB/TrEMBL;Acc:A0A125YN38] | transcript_product=putative peptidase M16, alpha subunit | location=TGGT1_chrVIIa:3006392-3012675(-) | protein_length=563 | sequence_SO=chromosome | SO=protein_coding_gene | is_pseudo=false	0	11.39	9	4	14	4	563	62.1	8.32	2.38	0.773	1.06	0.707	0.882751	0.995836	0.924742	495580	750900	854429	51.5	17.49	20.24	Peak Found	High	High	High	High	High	1
High	Master Protein	TGGT1_202870-t26	transcript=TGGT1_202870-t26_1 | gene=TGGT1_202870 | organism=Toxoplasma_gondii_GT1 | gene_product=SAP domain-containing protein [Source:UniProtKB/TrEMBL;Acc:S7W3P9] | transcript_product=SAP domain-containing protein | location=TGGT1_chrVIIa:2870446-2874438(+) | protein_length=394 | sequence_SO=chromosome | SO=protein_coding_gene | is_pseudo=false	0	9.07	14	4	8	4	394	42.3	9.61	0	0.892	1.091	0.843	0.965433	0.995237	0.974403	682032	758662	981789	9.78	26.68	17.61	Peak Found	High	Peak Found	High	High	High	1	Methylthio [C236]
High	Master Protein	TGGT1_202980-t26	transcript=TGGT1_202980-t26_1 | gene=TGGT1_202980 | organism=Toxoplasma_gondii_GT1 | gene_product=NUC173 domain-containing protein [Source:UniProtKB/TrEMBL;Acc:S7UUS6] | transcript_product=hypothetical protein | location=TGGT1_chrVIIa:2786681-2799928(-) | protein_length=1915 | sequence_SO=chromosome | SO=protein_coding_gene | is_pseudo=false	0.009	2.662	1	1	2	1	1915	210.6	8.05	0	1.3	0.971	1.339	0.989958	0.99436	0.962971	243223	187139	181636	34.12	2.49	36.81	Peak Found	Peak Found	High	Peak Found	High	Peak Found	1
High	Master Protein	TGGT1_203080-t26	transcript=TGGT1_203080-t26_1 | gene=TGGT1_203080 | organism=Toxoplasma_gondii_GT1 | gene_product=RRM domain-containing protein [Source:UniProtKB/TrEMBL;Acc:A0A125YL77] | transcript_product=RNA recognition motif-containing protein | location=TGGT1_chrVIIa:2713432-2715643(+) | protein_length=302 | sequence_SO=chromosome | SO=protein_coding_gene | is_pseudo=false	0	23.046	29	6	26	6	302	32.7	9.7	36.4	1.11	0.874	1.27	0.993106	0.820544	0.974403	1.25703e+08	1.50102e+07	1.61503e+07	47.76	0.47	52.22	High	High	High	High	High	High	1	Methylthio [C130; C293]
High	Master Protein	TGGT1_203280-t26	transcript=TGGT1_203280-t26_1 | gene=TGGT1_203280 | organism=Toxoplasma_gondii_GT1 | gene_product=hypothetical protein | transcript_product=hypothetical protein | location=TGGT1_chrVIIa:2520041-2522364(-) | protein_length=192 | sequence_SO=chromosome | SO=protein_coding_gene | is_pseudo=false	0	17.955	36	6	29	6	192	22.5	9.96	44.54	0.864	1.104	0.831	0.956701	0.99436	0.974403	3.56336e+06	4.74133e+06	5.15052e+06	36.28	55.49	74.71	High	High	High	High	High	High	1	Methylthio [C170]
High	Master Protein	TGGT1_203310-t26	transcript=TGGT1_203310-t26_1 | gene=TGGT1_203310 | organism=Toxoplasma_gondii_GT1 | gene_product=Dense granule protein GRA7 [Source:UniProtKB/TrEMBL;Acc:A0A125YVB8] | transcript_product=dense granule protein GRA7 | location=TGGT1_chrVIIa:2502941-2503651(+) | protein_length=236 | sequence_SO=chromosome | SO=protein_coding_gene | is_pseudo=false	0	47.343	48	9	70	9	236	25.8	5.22	81.22	0.883	1.316	0.71	0.964471	0.826227	0.925515	6.3652e+06	7.2935e+06	8.96481e+06	61.87	47.12	49.96	High	High	High	High	High	High	1
High	Master Protein	TGGT1_203490-t26	transcript=TGGT1_203490-t26_1 | gene=TGGT1_203490 | organism=Toxoplasma_gondii_GT1 | gene_product=GNL3L/Grn1 GTPase [Source:UniProtKB/TrEMBL;Acc:S7UUZ9] | transcript_product=GNL3L/Grn1 GTPase | location=TGGT1_chrVIIa:2373071-2378820(+) | protein_length=701 | sequence_SO=chromosome | SO=protein_coding_gene | is_pseudo=false	0	108.885	53	30	170	30	701	76.2	9.6	311.1	0.908	1.069	0.861	0.97326	0.998826	0.974403	5.71103e+07	5.81356e+07	6.46297e+07	57.96	74.51	62.68	High	High	High	High	High	High	1	Methylthio [C55; C283; C357; C414; C565]
Medium	Master Protein	TGGT1_203600-t26	transcript=TGGT1_203600-t26_1 | gene=TGGT1_203600 | organism=Toxoplasma_gondii_GT1 | gene_product=hypothetical protein | transcript_product=hypothetical protein | location=TGGT1_chrVIIa:2307958-2309277(-) | protein_length=439 | sequence_SO=chromosome | SO=protein_coding_gene | is_pseudo=false	0.011	2.542	4	1	1	1	439	47.3	8.25	0	4.896	5.344	0.916	0.0525297	4.50504e-14	0.974403	78529.6	16039.5	85718.7	26.22	126.72	15.84	Peak Found	High	Not Found	Peak Found	Peak Found	Peak Found	1
High	Master Protein	TGGT1_203620-t26	transcript=TGGT1_203620-t26_1 | gene=TGGT1_203620 | organism=Toxoplasma_gondii_GT1 | gene_product=MRP-S28 domain-containing protein [Source:UniProtKB/TrEMBL;Acc:S7W424] | transcript_product=hypothetical protein | location=TGGT1_chrVIIa:2294935-2299477(+) | protein_length=584 | sequence_SO=chromosome | SO=protein_coding_gene | is_pseudo=false	0	5.201	5	2	10	2	584	63.8	10.64	9.2	0.898	1.078	0.834	0.966166	0.998826	0.974403	369156	402825	467971	11.98	15.29	13.2	Peak Found	High	Peak Found	High	High	High	1	Phospho [T413; S418]
High	Master Protein	TGGT1_203630-t26	transcript=TGGT1_203630-t26_1 | gene=TGGT1_203630 | organism=Toxoplasma_gondii_GT1 | gene_product=Ribosomal protein RPL44 [Source:UniProtKB/TrEMBL;Acc:A0A125YNY0] | transcript_product=ribosomal protein RPL44 | location=TGGT1_chrVIIa:2292915-2293974(-) | protein_length=105 | sequence_SO=chromosome | SO=protein_coding_gene | is_pseudo=false	0	20.54	30	5	58	5	105	12.1	10.56	73.34	0.772	0.979	0.886	0.870941	0.99436	0.974403	4.11411e+08	5.01835e+08	4.71312e+08	14.91	24.72	35.4	High	High	High	High	High	High	1	Phospho [S90]; Methylthio [C88]
High	Master Protein	TGGT1_203790-t26	transcript=TGGT1_203790-t26_1 | gene=TGGT1_203790 | organism=Toxoplasma_gondii_GT1 | gene_product=hypothetical protein | transcript_product=hypothetical protein | location=TGGT1_chrVIIa:2136205-2140811(+) | protein_length=302 | sequence_SO=chromosome | SO=protein_coding_gene | is_pseudo=false	0	37.821	41	9	51	9	302	34.2	6.52	76.37	1.07	0.745	1.275	0.998469	0.333015	0.974403	1.76921e+07	1.57486e+07	1.51125e+07	14.52	1.91	20.85	High	High	High	High	High	High	1	Methylthio [C199; C213]
High	Master Protein	TGGT1_204020-t26	transcript=TGGT1_204020-t26_1 | gene=TGGT1_204020 | organism=Toxoplasma_gondii_GT1 | gene_product=Ribosomal_L2_C domain-containing protein [Source:UniProtKB/TrEMBL;Acc:A0A125YV56] | transcript_product=ribosomal protein RPL8 | location=TGGT1_chrVIIa:1947745-1950214(+) | protein_length=260 | sequence_SO=chromosome | SO=protein_coding_gene | is_pseudo=false	0	38.148	38	8	74	8	260	28.2	10.87	107.74	1.51	0.995	1.501	0.824134	0.99436	0.857999	4.00819e+07	2.6578e+07	3.05654e+07	40.52	43.28	37.21	High	High	High	High	High	High	1	Methylthio [C90]
High	Master Protein	TGGT1_204050-t26	transcript=TGGT1_204050-t26_1 | gene=TGGT1_204050 | organism=Toxoplasma_gondii_GT1 | gene_product=Peptidase_S8 domain-containing protein [Source:UniProtKB/TrEMBL;Acc:S7UVC6] | transcript_product=subtilisin SUB1 | location=TGGT1_chrVIIa:1932241-1938144(+) | protein_length=795 | sequence_SO=chromosome | SO=protein_coding_gene | is_pseudo=false	0	12.342	7	5	11	5	795	85	5.39	7.18	1.063	1.562	0.553	0.999467	0.313476	0.559638	657236	788697	1.31675e+06	46.22	20.88	13.44	Peak Found	High	High	High	High	High	1	Methylthio [C362; C366; C544]
High	Master Protein	TGGT1_204080-t26	transcript=TGGT1_204080-t26_1 | gene=TGGT1_204080 | organism=Toxoplasma_gondii_GT1 | gene_product=Histidine acid phosphatase superfamily protein [Source:UniProtKB/TrEMBL;Acc:S7UUF0] | transcript_product=histidine acid phosphatase superfamily protein | location=TGGT1_chrVIIa:1906339-1912464(+) | protein_length=1318 | sequence_SO=chromosome | SO=protein_coding_gene | is_pseudo=false	0.009	2.709	1	1	1	1	1318	143.6	6.25	1.79	1.355	8.05	0.168	0.989039	5.37059e-16	0.00017261	51793.8	38227.1	307711	30.77	137.23	12.66	Not Found	Not Found	Peak Found	Not Found	Peak Found	Peak Found	1
High	Master Protein	TGGT1_204320-t26	transcript=TGGT1_204320-t26_1 | gene=TGGT1_204320 | organism=Toxoplasma_gondii_GT1 | gene_product=hypothetical protein | transcript_product=hypothetical protein | location=TGGT1_chrVIIa:1784453-1785316(+) | protein_length=287 | sequence_SO=chromosome | SO=protein_coding_gene | is_pseudo=false	0	23.666	28	8	39	8	287	32.1	9.35	31.59	1.002	1.027	0.857	0.991556	0.99436	0.974403	3.74062e+06	3.34538e+06	3.48444e+06	45.05	41.92	63.95	High	High	High	High	High	High	1
High	Master Protein	TGGT1_204340-t26	transcript=TGGT1_204340-t26_1 | gene=TGGT1_204340 | organism=Toxoplasma_gondii_GT1 | gene_product=hypothetical protein | transcript_product=hypothetical protein | location=TGGT1_chrVIIa:1770608-1775101(-) | protein_length=877 | sequence_SO=chromosome | SO=protein_coding_gene | is_pseudo=false	0.007	2.82	1	1	2	1	877	97.2	6.11	0	1.707	1.111	1.537	0.915533	0.99436	0.828075	89396.6	52377	58166	9.48	87.9	99.36	Peak Found	Not Found	High	Not Found	High	Not Found	1
High	Master Protein	TGGT1_204400-t26	transcript=TGGT1_204400-t26_1 | gene=TGGT1_204400 | organism=Toxoplasma_gondii_GT1 | gene_product=ATP synthase subunit alpha [Source:UniProtKB/TrEMBL;Acc:S7UU80] | transcript_product=putative ATPase synthase subunit alpha | location=TGGT1_chrVIIa:1716199-1723634(+) | protein_length=577 | sequence_SO=chromosome | SO=protein_coding_gene | is_pseudo=false	0	23.889	17	10	38	10	577	62.1	8.37	24.22	2.284	2.039	1.046	0.184176	0.0136094	0.981111	3.90357e+06	1.8453e+06	3.54471e+06	43.86	46.87	17.23	High	High	High	High	High	High	1	Methylthio [C203]
High	Master Protein	TGGT1_204480-t26	transcript=TGGT1_204480-t26_1 | gene=TGGT1_204480 | organism=Toxoplasma_gondii_GT1 | gene_product=Thioredoxin domain-containing protein [Source:UniProtKB/TrEMBL;Acc:S7WA21] | transcript_product=thioredoxin domain-containing protein | location=TGGT1_chrVIIa:1656821-1664723(-) | protein_length=659 | sequence_SO=chromosome | SO=protein_coding_gene | is_pseudo=false	0	31.13	19	10	57	10	659	72.1	8.56	80.3	0.88	1.12	0.802	0.964471	0.99436	0.974403	8.29098e+06	9.08301e+06	9.7286e+06	30.7	33.89	55.63	High	High	High	High	High	High	1	Methylthio [C339; C530]
High	Master Protein	TGGT1_204490-t26	transcript=TGGT1_204490-t26_1 | gene=TGGT1_204490 | organism=Toxoplasma_gondii_GT1 | gene_product=hypothetical protein | transcript_product=hypothetical protein | location=TGGT1_chrVIIa:1651032-1653481(-) | protein_length=272 | sequence_SO=chromosome | SO=protein_coding_gene | is_pseudo=false	0.004	3.568	4	1	7	1	272	31.4	10.1	4.03	0.848	1.27	0.668	0.949848	0.918648	0.857999	126767	149416	189800	28.43	36.76	37.61	High	High	High	High	High	High	1	Methylthio [C233]
High	Master Protein	TGGT1_204500-t26	transcript=TGGT1_204500-t26_1 | gene=TGGT1_204500 | organism=Toxoplasma_gondii_GT1 | gene_product=hypothetical protein | transcript_product=hypothetical protein | location=TGGT1_chrVIIa:1646587-1648529(+) | protein_length=438 | sequence_SO=chromosome | SO=protein_coding_gene | is_pseudo=false	0.004	3.506	4	1	1	1	438	49.5	9.86	2.64	1.173	0.678	1.729	0.997564	0.138516	0.637899	117724	100365	68083.1	89.64	74.82	1.86	Not Found	High	Not Found	Peak Found	Not Found	Not Found	1
High	Master Protein	TGGT1_205180-t26	transcript=TGGT1_205180-t26_1 | gene=TGGT1_205180 | organism=Toxoplasma_gondii_GT1 | gene_product=RRM domain-containing protein [Source:UniProtKB/TrEMBL;Acc:A0A125YJ38] | transcript_product=RNA recognition motif-containing protein | location=TGGT1_chrVIIa:1473760-1474800(-) | protein_length=274 | sequence_SO=chromosome | SO=protein_coding_gene | is_pseudo=false	0	11.701	15	4	15	4	274	32	10.84	12.72	1.669	1.066	1.872	0.661874	0.998826	0.500613	2.22442e+06	1.24209e+06	1.19961e+06	101.21	74	93.45	High	High	High	High	High	High	1
High	Master Protein	TGGT1_205220-t26	transcript=TGGT1_205220-t26_1 | gene=TGGT1_205220 | organism=Toxoplasma_gondii_GT1 | gene_product=PRP1_N domain-containing protein [Source:UniProtKB/TrEMBL;Acc:S7UTZ4] | transcript_product=putative U5 snRNP-associated subunit | location=TGGT1_chrVIIa:1443394-1451209(+) | protein_length=1113 | sequence_SO=chromosome | SO=protein_coding_gene | is_pseudo=false	0	10.335	3	4	10	4	1113	122.7	8.88	8.99	1.48	1.305	1.362	0.851931	0.845794	0.940292	1.3023e+06	887528	1.08023e+06	13.49	21.38	25.52	Peak Found	High	Peak Found	High	Peak Found	High	1
High	Master Protein	TGGT1_205250-t26	transcript=TGGT1_205250-t26_1 | gene=TGGT1_205250 | organism=Toxoplasma_gondii_GT1 | gene_product=Protein kinase domain-containing protein [Source:UniProtKB/TrEMBL;Acc:A0A125YQA8] | transcript_product=rhoptry protein ROP18 | location=TGGT1_chrVIIa:1426782-1428446(-) | protein_length=554 | sequence_SO=chromosome | SO=protein_coding_gene | is_pseudo=false	0	271.825	64	34	943	34	554	62.3	9.25	1797.75	1.109	1.005	1.12	0.994876	0.99436	0.974403	3.54712e+09	3.36575e+09	3.2659e+09	5.32	4.24	0.47	High	High	High	High	High	High	1	Methylthio [C198; C497]
High	Master Protein	TGGT1_205340-t26	transcript=TGGT1_205340-t26_1 | gene=TGGT1_205340 | organism=Toxoplasma_gondii_GT1 | gene_product=40S ribosomal protein S12 [Source:UniProtKB/TrEMBL;Acc:A0A125YN62] | transcript_product=ribosomal protein RPS12 | location=TGGT1_chrVIIa:1379775-1380954(+) | protein_length=142 | sequence_SO=chromosome | SO=protein_coding_gene | is_pseudo=false	0	4.488	12	2	6	2	142	15.4	5.01	0	1.905	1.385	1.376	0.560846	0.66276	0.938032	657542	336065	369880	23.81	26.94	56.37	High	High	Peak Found	Peak Found	High	Peak Found	1	Methylthio [C79; C102]
Medium	Master Protein	TGGT1_205350-t26	transcript=TGGT1_205350-t26_1 | gene=TGGT1_205350 | organism=Toxoplasma_gondii_GT1 | gene_product=Elongation of fatty acids protein [Source:UniProtKB/TrEMBL;Acc:A0A125YTU7] | transcript_product=putative integral membrane protein, GNS1/SUR4 family protein | location=TGGT1_chrVIIa:1373006-1374809(-) | protein_length=318 | sequence_SO=chromosome | SO=protein_coding_gene | is_pseudo=false	0.035	1.998	3	1	1	1	318	37.8	9.03	0	3.116	1.169	2.666	0.264906	0.99436	0.119535	118497	38024.8	44442.6	24.42	11.78	112.91	Peak Found	High	Not Found	Peak Found	Not Found	Peak Found	1
Medium	Master Protein	TGGT1_205460-t26	transcript=TGGT1_205460-t26_1 | gene=TGGT1_205460 | organism=Toxoplasma_gondii_GT1 | gene_product=AN1 family Zinc finger domain-containing protein [Source:UniProtKB/TrEMBL;Acc:A0A125YQ64] | transcript_product=AN1 family Zinc finger domain-containing protein | location=TGGT1_chrVIIa:1303393-1305883(-) | protein_length=211 | sequence_SO=chromosome | SO=protein_coding_gene | is_pseudo=false	0.034	2.103	4	1	1	1	211	23.9	9.06	0	1.078	1.135	0.95	0.993045	0.99436	0.981111	80778.3	74905.1	84986.8	33.06	50.43	28.57	Peak Found	High	Peak Found	Peak Found	Peak Found	Peak Found	1	Methylthio [C137]
High	Master Protein	TGGT1_205470-t26	transcript=TGGT1_205470-t26_1 | gene=TGGT1_205470 | organism=Toxoplasma_gondii_GT1 | gene_product=Tr-type G domain-containing protein [Source:UniProtKB/TrEMBL;Acc:A0A125YJ59] | transcript_product=putative translation elongation factor 2 family protein | location=TGGT1_chrVIIa:1297616-1301283(+) | protein_length=832 | sequence_SO=chromosome | SO=protein_coding_gene | is_pseudo=false	0	55.493	24	16	69	16	832	93	6.33	66.86	1.178	1.154	1.198	0.991556	0.99436	0.974403	7.35595e+06	5.59167e+06	6.43664e+06	72.66	53.8	29.23	High	High	High	High	High	High	1	Methylthio [C130; C653; C667]
High	Master Protein	TGGT1_205510-t26	transcript=TGGT1_205510-t26_1 | gene=TGGT1_205510 | organism=Toxoplasma_gondii_GT1 | gene_product=Nop domain-containing protein [Source:UniProtKB/TrEMBL;Acc:S7UUJ5] | transcript_product=putative nucleolar protein 5 | location=TGGT1_chrVIIa:1272709-1276843(-) | protein_length=490 | sequence_SO=chromosome | SO=protein_coding_gene | is_pseudo=false	0	36.654	33	13	53	13	490	54.3	9.04	47.44	1.276	1.324	1.082	0.964471	0.813728	0.976151	4.85554e+06	3.44853e+06	4.30484e+06	10.44	20.8	15.96	High	High	High	High	High	High	1
High	Master Protein	TGGT1_205540-t26	transcript=TGGT1_205540-t26_1 | gene=TGGT1_205540 | organism=Toxoplasma_gondii_GT1 | gene_product=RNA helicase [Source:UniProtKB/TrEMBL;Acc:S7UV16] | transcript_product=DEAD/DEAH box helicase domain-containing protein | location=TGGT1_chrVIIa:1258363-1265405(+) | protein_length=1064 | sequence_SO=chromosome | SO=protein_coding_gene | is_pseudo=false	0	95.665	33	28	142	27	1064	116.1	9.06	217.63	1.053	0.945	1.071	0.997564	0.990084	0.977707	2.37465e+07	2.25081e+07	2.1402e+07	10.22	11.07	17.79	High	High	High	High	High	High	1	Methylthio [C304; C559; C575; C720]
High	Master Protein	TGGT1_205558-t26	transcript=TGGT1_205558-t26_1 | gene=TGGT1_205558 | organism=Toxoplasma_gondii_GT1 | gene_product=NAC-A/B domain-containing protein [Source:UniProtKB/TrEMBL;Acc:S7W330] | transcript_product=NAC domain-containing protein | location=TGGT1_chrVIIa:1246583-1248351(+) | protein_length=189 | sequence_SO=chromosome | SO=protein_coding_gene | is_pseudo=false	0	4.217	14	2	6	2	189	20.5	5.49	0	1.173	1.01	1.161	0.997564	0.99436	0.974403	97705	83303.5	84138.5	44.18	51.89	85.33	Not Found	High	Not Found	High	High	High	1
Medium	Master Protein	TGGT1_205562-t26	transcript=TGGT1_205562-t26_1 | gene=TGGT1_205562 | organism=Toxoplasma_gondii_GT1 | gene_product=hypothetical protein | transcript_product=hypothetical protein | location=TGGT1_chrVIIa:1219083-1242949(+) | protein_length=5820 | sequence_SO=chromosome | SO=protein_coding_gene | is_pseudo=false	0.011	2.461	0	1	1	1	5820	624.8	6.32	0	0.102	6.493	0.016	1.09254e-05	5.37059e-16	2.2825e-15	34095.9	335546	2.17871e+06	102.63	127.05	14.2	Not Found	Not Found	Not Found	Peak Found	High	Peak Found	1	Phospho [S88; S90]
High	Master Protein	TGGT1_205700-t26	transcript=TGGT1_205700-t26_1 | gene=TGGT1_205700 | organism=Toxoplasma_gondii_GT1 | gene_product=PPIase cyclophilin-type domain-containing protein [Source:UniProtKB/TrEMBL;Acc:A0A125YTE9] | transcript_product=cyclophilin precursor | location=TGGT1_chrVIIa:1122121-1123167(+) | protein_length=348 | sequence_SO=chromosome | SO=protein_coding_gene | is_pseudo=false	0	9.05	8	3	6	3	348	38.2	8.75	8.01	1.151	1.085	0.827	0.991556	0.998826	0.974403	971910	965530	1.20151e+06	40.9	63.06	74.35	High	Peak Found	High	Peak Found	High	Peak Found	1
High	Master Protein	TGGT1_206360-t26	transcript=TGGT1_206360-t26_1 | gene=TGGT1_206360 | organism=Toxoplasma_gondii_GT1 | gene_product=RF_PROK_I domain-containing protein [Source:UniProtKB/TrEMBL;Acc:S7W9J7] | transcript_product=peptidyl-tRNA hydrolase domain-containing protein | location=TGGT1_chrVIIa:1018365-1022074(-) | protein_length=463 | sequence_SO=chromosome | SO=protein_coding_gene | is_pseudo=false	0.004	3.589	3	1	2	1	463	51.9	9.77	2.23	1.058	1.082	0.978	0.991556	0.998826	0.987531	74414.3	70363.4	76118.5	22.16	31.03	49.57	Peak Found	Peak Found	Peak Found	High	High	Peak Found	1	Methylthio [C358]
High	Master Protein	TGGT1_206470-t26	transcript=TGGT1_206470-t26_1 | gene=TGGT1_206470 | organism=Toxoplasma_gondii_GT1 | gene_product=Dihydrolipoyl dehydrogenase [Source:UniProtKB/TrEMBL;Acc:A0A125YH62] | transcript_product=pyruvate dehydrogenase complex subunit PDH-E3II | location=TGGT1_chrVIIa:922416-929013(+) | protein_length=519 | sequence_SO=chromosome | SO=protein_coding_gene | is_pseudo=false	0	21.161	18	7	17	7	519	55.1	7.03	18.99	0.969	1.431	0.772	0.991556	0.575779	0.974403	926302	1.00581e+06	1.38768e+06	68.74	42.03	0.8	Peak Found	High	High	High	High	High	1	Methylthio [C494]
High	Master Protein	TGGT1_206670-t26	transcript=TGGT1_206670-t26_1 | gene=TGGT1_206670 | organism=Toxoplasma_gondii_GT1 | gene_product=hypothetical protein | transcript_product=hypothetical protein | location=TGGT1_chrVIIa:705099-714174(-) | protein_length=2072 | sequence_SO=chromosome | SO=protein_coding_gene | is_pseudo=false	0	45.425	10	16	42	16	2072	218.3	5.41	41.12	6.095	1.078	5.625	2.21124e-05	0.998826	0.000269617	5.85467e+06	1.06674e+06	1.12901e+06	59.55	16.71	7.18	High	High	High	High	High	High	1	Methylthio [C1951]
Medium	Master Protein	TGGT1_207430-t26	transcript=TGGT1_207430-t26_1 | gene=TGGT1_207430 | organism=Toxoplasma_gondii_GT1 | gene_product=Putative ATP-dependent RNA helicase DDX1 [Source:UniProtKB/TrEMBL;Acc:S7VSK0] | transcript_product=putative ATP-dependent RNA helicase DDX1 | location=TGGT1_chrIb:63668-75411(+) | protein_length=768 | sequence_SO=chromosome | SO=protein_coding_gene | is_pseudo=false	0.01	2.645	1	1	1	1	768	82.7	7.31	1.63	0.696	1.055	0.66	0.867138	0.99436	0.84037	33302.4	47837.3	50451.2	96.27	60.26	47.62	Not Found	High	Peak Found	Peak Found	Not Found	Peak Found	1
High	Master Protein	TGGT1_207440-t26	transcript=TGGT1_207440-t26_1 | gene=TGGT1_207440 | organism=Toxoplasma_gondii_GT1 | gene_product=S4 RNA-binding domain-containing protein [Source:UniProtKB/TrEMBL;Acc:A0A125YYJ0] | transcript_product=ribosomal protein RPS4 | location=TGGT1_chrIb:77395-80548(-) | protein_length=312 | sequence_SO=chromosome | SO=protein_coding_gene | is_pseudo=false	0	89.03	50	18	254	18	312	35.5	10.18	433.71	1.391	1.123	1.269	0.915533	0.99436	0.974403	5.74789e+08	3.99444e+08	4.20776e+08	7.54	22.17	23.43	High	High	High	High	High	High	1	Methylthio [C130]
High	Master Protein	TGGT1_207620-t26	transcript=TGGT1_207620-t26_1 | gene=TGGT1_207620 | organism=Toxoplasma_gondii_GT1 | gene_product=Rieske domain-containing protein [Source:UniProtKB/TrEMBL;Acc:S7VY56] | transcript_product=pyridine nucleotide-disulfide oxidoreductase domain-containing protein | location=TGGT1_chrIb:171089-178693(-) | protein_length=664 | sequence_SO=chromosome | SO=protein_coding_gene | is_pseudo=false	0	40.814	23	14	54	14	664	71.2	8.98	51.04	0.921	1.165	0.792	0.984216	0.99436	0.974403	8.54169e+06	8.78508e+06	1.06518e+07	32.81	11.11	5.92	High	High	High	High	High	High	1	Methylthio [C173; C611]
High	Master Protein	TGGT1_207640-t26	transcript=TGGT1_207640-t26_1 | gene=TGGT1_207640 | organism=Toxoplasma_gondii_GT1 | gene_product=Isoleucyl-tRNA synthetase family protein [Source:UniProtKB/TrEMBL;Acc:S7UJP0] | transcript_product=isoleucyl-tRNA synthetase family protein | location=TGGT1_chrIb:186451-201730(-) | protein_length=1242 | sequence_SO=chromosome | SO=protein_coding_gene | is_pseudo=false	0	11.263	4	5	9	5	1242	141.3	7.5	3.92	0.871	1.052	0.836	0.964471	0.99436	0.974403	2.7716e+07	3.18215e+07	3.26858e+07	19.97	13.3	12.67	Peak Found	High	Peak Found	High	High	High	1
High	Master Protein	TGGT1_207720-t26	transcript=TGGT1_207720-t26_1 | gene=TGGT1_207720 | organism=Toxoplasma_gondii_GT1 | gene_product=hypothetical protein | transcript_product=hypothetical protein | location=TGGT1_chrIb:247992-259807(+) | protein_length=1628 | sequence_SO=chromosome | SO=protein_coding_gene | is_pseudo=false	0.002	4.068	2	2	2	2	1628	177	7.56	0	1.203	0.633	1.891	0.991556	0.0623936	0.485287	302759	208181	144139	11.69	48.49	33.4	High	Peak Found	High	Peak Found	Peak Found	Peak Found	1
High	Master Protein	TGGT1_207840-t26	transcript=TGGT1_207840-t26_1 | gene=TGGT1_207840 | organism=Toxoplasma_gondii_GT1 | gene_product=Ribosomal protein RPS17 [Source:UniProtKB/TrEMBL;Acc:A0A125YWE7] | transcript_product=ribosomal protein RPS17 | location=TGGT1_chrIb:342658-344358(-) | protein_length=132 | sequence_SO=chromosome | SO=protein_coding_gene | is_pseudo=false	0	114.931	62	13	440	13	132	15.2	10.7	952.07	0.951	1.101	0.93	0.991382	0.99436	0.977707	2.2496e+09	2.39912e+09	2.59776e+09	14.15	37.11	33.74	High	High	High	High	High	High	1
Medium	Master Protein	TGGT1_207880-t26	transcript=TGGT1_207880-t26_1 | gene=TGGT1_207880 | organism=Toxoplasma_gondii_GT1 | gene_product=hypothetical protein | transcript_product=hypothetical protein | location=TGGT1_chrIb:400378-422519(+) | protein_length=1768 | sequence_SO=chromosome | SO=protein_coding_gene | is_pseudo=false	0.047	1.806	1	1	1	1	1768	199.1	6.1	0	1.553	0.849	1.829	0.915533	0.735075	0.536762	325792	209846	178101	6.78	19.64	7.26	Peak Found	Peak Found	Peak Found	High	Peak Found	Peak Found	1
High	Master Protein	TGGT1_207920-t26	transcript=TGGT1_207920-t26_1 | gene=TGGT1_207920 | organism=Toxoplasma_gondii_GT1 | gene_product=hypothetical protein | transcript_product=hypothetical protein | location=TGGT1_chrIb:453863-457810(+) | protein_length=726 | sequence_SO=chromosome | SO=protein_coding_gene | is_pseudo=false	0	17.108	8	5	18	5	726	80.4	8.4	3.39	0.82	0.792	1.031	0.925448	0.521394	0.981111	598125	823435	661774	107.91	99.14	90.51	High	Peak Found	High	High	High	High	1
High	Master Protein	TGGT1_207990-t26	transcript=TGGT1_207990-t26_1 | gene=TGGT1_207990 | organism=Toxoplasma_gondii_GT1 | gene_product=Putative rRNA methyltransferase [Source:UniProtKB/TrEMBL;Acc:A0A125YWK0] | transcript_product=ribosomal RNA large subunit methyltransferase J protein | location=TGGT1_chrIb:515897-524572(-) | protein_length=981 | sequence_SO=chromosome | SO=protein_coding_gene | is_pseudo=false	0	123.533	47	33	185	33	981	109.4	7.05	342.95	1.126	1.055	1.056	0.991556	0.99436	0.978134	3.34419e+07	2.92706e+07	3.33729e+07	40.5	57.18	47.2	High	High	High	High	High	High	1	Methylthio [C104; C151; C203; C360]; Phospho [S227]
High	Master Protein	TGGT1_208030-t26	transcript=TGGT1_208030-t26_1 | gene=TGGT1_208030 | organism=Toxoplasma_gondii_GT1 | gene_product=Microneme protein MIC4 [Source:UniProtKB/TrEMBL;Acc:A0A125YP10] | transcript_product=microneme protein MIC4 | location=TGGT1_chrIb:547335-549077(+) | protein_length=580 | sequence_SO=chromosome | SO=protein_coding_gene | is_pseudo=false	0	16.042	12	7	27	7	580	63	5.22	5.04	1.049	1.229	0.851	0.997564	0.984057	0.974403	1.3439e+06	1.24449e+06	1.63487e+06	59.46	63.47	51.8	High	High	High	High	High	High	1	Methylthio [C68; C214; C267; C380; C444; C539]
High	Master Protein	TGGT1_208350-t26	transcript=TGGT1_208350-t26_1 | gene=TGGT1_208350 | organism=Toxoplasma_gondii_GT1 | gene_product=RRM domain-containing protein [Source:UniProtKB/TrEMBL;Acc:S7UJU6] | transcript_product=hypothetical protein | location=TGGT1_chrIb:640587-643083(-) | protein_length=369 | sequence_SO=chromosome | SO=protein_coding_gene | is_pseudo=false	0	9.324	10	3	13	3	369	40	9.45	18.25	0.935	1.152	0.712	0.984216	0.99436	0.925515	511365	659570	1.02931e+06	16.38	21.39	23.39	Peak Found	High	High	High	High	High	1
High	Master Protein	TGGT1_208360-t26	transcript=TGGT1_208360-t26_1 | gene=TGGT1_208360 | organism=Toxoplasma_gondii_GT1 | gene_product=hypothetical protein | transcript_product=hypothetical protein | location=TGGT1_chrIb:646929-649886(+) | protein_length=985 | sequence_SO=chromosome | SO=protein_coding_gene | is_pseudo=false	0.008	2.754	1	1	1	1	985	107.2	7.46	0	1.564	0.709	2.207	0.953292	0.208898	0.284617	134674	86125.6	61027.5	113.69	59.73	42.46	Peak Found	Not Found	High	Not Found	Peak Found	Not Found	1
High	Master Protein	TGGT1_208490-t26	transcript=TGGT1_208490-t26_1 | gene=TGGT1_208490 | organism=Toxoplasma_gondii_GT1 | gene_product=CP-type G domain-containing protein [Source:UniProtKB/TrEMBL;Acc:S7UJK6] | transcript_product=hypothetical protein | location=TGGT1_chrIb:737606-743267(-) | protein_length=1054 | sequence_SO=chromosome | SO=protein_coding_gene | is_pseudo=false	0	12.549	5	5	12	5	1054	117.2	5.34	4.89	1.354	1.009	1.336	0.935174	0.99436	0.964581	1.07527e+06	821300	874800	18.68	2.77	1.89	High	High	High	High	High	High	1
High	Master Protein	TGGT1_208530-t26	transcript=TGGT1_208530-t26_1 | gene=TGGT1_208530 | organism=Toxoplasma_gondii_GT1 | gene_product=Nicotinate phosphoribosyltransferase [Source:UniProtKB/TrEMBL;Acc:S7UJM2] | transcript_product=nicotinate phosphoribosyltransferase | location=TGGT1_chrIb:766715-777045(+) | protein_length=589 | sequence_SO=chromosome | SO=protein_coding_gene | is_pseudo=false	0	11.529	9	5	12	5	589	65.5	7.14	5.27	0.876	1.163	0.793	0.964471	0.99436	0.974403	917782	457284	968042	4.63	41.11	3.54	Peak Found	High	Peak Found	High	High	High	1	Methylthio [C543]
High	Master Protein	TGGT1_208540-t26	transcript=TGGT1_208540-t26_1 | gene=TGGT1_208540 | organism=Toxoplasma_gondii_GT1 | gene_product=ATP-dependent RNA helicase [Source:UniProtKB/TrEMBL;Acc:S7UIN9] | transcript_product=DEAD/DEAH box helicase domain-containing protein | location=TGGT1_chrIb:780886-788568(+) | protein_length=1043 | sequence_SO=chromosome | SO=protein_coding_gene | is_pseudo=false	0	27.228	11	11	28	11	1043	114.4	9.69	7.37	1.037	1.005	1.01	0.997067	0.99436	0.995852	1.74154e+06	1.50382e+06	1.57809e+06	39.24	40.26	27.87	Peak Found	High	High	High	High	High	1	Methylthio [C866]
High	Master Protein	TGGT1_208560-t26	transcript=TGGT1_208560-t26_1 | gene=TGGT1_208560 | organism=Toxoplasma_gondii_GT1 | gene_product=Carrier superfamily protein [Source:UniProtKB/TrEMBL;Acc:A0A125YPP8] | transcript_product=carrier superfamily protein | location=TGGT1_chrIb:794791-800321(-) | protein_length=670 | sequence_SO=chromosome | SO=protein_coding_gene | is_pseudo=false	0	5.743	5	3	9	3	670	72.3	9.69	0	0.716	1.272	0.699	0.824255	0.918648	0.910012	363619	490032	546640	32.32	51.35	67.1	High	High	High	Peak Found	High	High	1	Methylthio [C386]
High	Master Protein	TGGT1_208790-t26	transcript=TGGT1_208790-t26_1 | gene=TGGT1_208790 | organism=Toxoplasma_gondii_GT1 | gene_product=Putative MC family transporter [Source:UniProtKB/TrEMBL;Acc:A0A125YLN1] | transcript_product=putative MC family transporter | location=TGGT1_chrIb:876872-880126(-) | protein_length=310 | sequence_SO=chromosome | SO=protein_coding_gene | is_pseudo=false	0	18.786	25	6	18	6	310	33.6	9.92	20.72	0.838	0.959	0.741	0.935174	0.99436	0.940292	1.77982e+06	2.57419e+06	2.89622e+06	83.21	60.82	86.91	High	High	High	High	High	Peak Found	1	Methylthio [C142; C240]
High	Master Protein	TGGT1_208830-t26	transcript=TGGT1_208830-t26_1 | gene=TGGT1_208830 | organism=Toxoplasma_gondii_GT1 | gene_product=hypothetical protein | transcript_product=hypothetical protein | location=TGGT1_chrIb:904648-906165(-) | protein_length=505 | sequence_SO=chromosome | SO=protein_coding_gene | is_pseudo=false	0	39.865	24	12	72	12	505	54.9	9.95	108.6	0.614	0.868	0.751	0.486123	0.806492	0.964581	8.86178e+06	1.51255e+07	1.35363e+07	37.67	7.87	24.88	High	High	High	High	High	High	1
High	Master Protein	TGGT1_208970-t26	transcript=TGGT1_208970-t26_1 | gene=TGGT1_208970 | organism=Toxoplasma_gondii_GT1 | gene_product=RRM domain-containing protein [Source:UniProtKB/TrEMBL;Acc:S7VS87] | transcript_product=RNA recognition motif-containing protein | location=TGGT1_chrIb:942283-944701(-) | protein_length=283 | sequence_SO=chromosome | SO=protein_coding_gene | is_pseudo=false	0	5.869	7	2	4	2	283	33.7	10.33	2.01	2.521	1.008	2.489	0.273292	0.99436	0.161957	391526	157635	157808	53.19	5.6	47.92	Peak Found	High	Not Found	Peak Found	Peak Found	High	1
High	Master Protein	TGGT1_209030-t26	transcript=TGGT1_209030-t26_1 | gene=TGGT1_209030 | organism=Toxoplasma_gondii_GT1 | gene_product=Actin ACT1 [Source:UniProtKB/TrEMBL;Acc:A0A125YH17] | transcript_product=actin ACT1 | location=TGGT1_chrIb:1014618-1016180(+) | protein_length=376 | sequence_SO=chromosome | SO=protein_coding_gene | is_pseudo=false	0	71.112	53	17	145	16	376	41.9	5.16	299.83	1.57	1.809	0.902	0.75778	0.068022	0.974403	9.4807e+07	4.87301e+07	8.37639e+07	7.28	3.41	15.27	High	High	High	High	High	High	1	Methylthio [C53; C258]
Medium	Master Protein	TGGT1_209150-t26	transcript=TGGT1_209150-t26_1 | gene=TGGT1_209150 | organism=Toxoplasma_gondii_GT1 | gene_product=Pyr_redox_2 domain-containing protein [Source:UniProtKB/TrEMBL;Acc:S7VS32] | transcript_product=non-proton pumping type-II NADH dehydrogenase I | location=TGGT1_chrIb:1092807-1095489(+) | protein_length=618 | sequence_SO=chromosome | SO=protein_coding_gene | is_pseudo=false	0.05	1.79	2	1	2	1	618	67	8.32	0	1.187	1.613	0.735	0.997067	0.22391	0.940292	127697	107623	173624	47.56	13.64	11.95	Peak Found	Peak Found	Peak Found	Peak Found	High	Peak Found	1
High	Master Protein	TGGT1_209290-t26	transcript=TGGT1_209290-t26_1 | gene=TGGT1_209290 | organism=Toxoplasma_gondii_GT1 | gene_product=Ribosomal protein RPS28 [Source:UniProtKB/TrEMBL;Acc:S7UIH9] | transcript_product=ribosomal protein RPS28 | location=TGGT1_chrIb:1207027-1207383(-) | protein_length=118 | sequence_SO=chromosome | SO=protein_coding_gene | is_pseudo=false	0	9.572	21	2	14	2	118	13.2	10.76	21.19	0.98	1.06	0.938	0.991556	0.995836	0.977707	2.51104e+06	2.42776e+06	2.60608e+06	15.51	52.34	30.69	High	High	High	High	High	High	1
High	Master Protein	TGGT1_209430-t26	transcript=TGGT1_209430-t26_1 | gene=TGGT1_209430 | organism=Toxoplasma_gondii_GT1 | gene_product=S4 RNA-binding domain-containing protein [Source:UniProtKB/TrEMBL;Acc:A0A125YJB9] | transcript_product=putative 40S ribosomal protein S4 | location=TGGT1_chrIb:1226666-1229484(+) | protein_length=183 | sequence_SO=chromosome | SO=protein_coding_gene | is_pseudo=false	0	20.515	38	6	33	6	183	21.5	9.29	39.56	1.343	1.063	1.242	0.936015	0.998826	0.974403	4.64955e+06	3.5891e+06	3.66005e+06	48.94	50.62	39.96	High	High	High	High	High	High	1	Methylthio [C141]
High	Master Protein	TGGT1_209570-t26	transcript=TGGT1_209570-t26_1 | gene=TGGT1_209570 | organism=Toxoplasma_gondii_GT1 | gene_product=Exonuclease domain-containing protein [Source:UniProtKB/TrEMBL;Acc:A0A125YKV8] | transcript_product=suppressor of mitotic defects protein | location=TGGT1_chrIb:1355684-1358372(-) | protein_length=361 | sequence_SO=chromosome | SO=protein_coding_gene | is_pseudo=false	0	4.842	4	2	7	2	361	39.9	9.54	3.52	1.243	0.997	1.548	0.989039	0.99436	0.812762	552633	388828	382199	66.24	45.79	61.66	Peak Found	High	Peak Found	High	Peak Found	High	1
High	Master Protein	TGGT1_209580-t26	transcript=TGGT1_209580-t26_1 | gene=TGGT1_209580 | organism=Toxoplasma_gondii_GT1 | gene_product=UPF0020 domain-containing protein [Source:UniProtKB/TrEMBL;Acc:S7UJF5] | transcript_product=RNA methylase family UPF0020 protein | location=TGGT1_chrIb:1362191-1366942(+) | protein_length=784 | sequence_SO=chromosome | SO=protein_coding_gene | is_pseudo=false	0.004	3.424	1	1	2	1	784	85.7	9.61	2	1.017	0.623	1.631	0.991556	0.0518369	0.729752	110817	108995	67930.8	69.77	92.54	105.47	Peak Found	Not Found	Peak Found	Not Found	High	Not Found	1	Methylthio [C624]
Medium	Master Protein	TGGT1_209583-t26	transcript=TGGT1_209583-t26_1 | gene=TGGT1_209583 | organism=Toxoplasma_gondii_GT1 | gene_product=hypothetical protein | transcript_product=hypothetical protein | location=TGGT1_chrIb:1367466-1368164(-) | protein_length=139 | sequence_SO=chromosome | SO=protein_coding_gene | is_pseudo=false	0.036	1.95	7	1	2	1	139	15.7	6.35	0	1.536	1.643	0.935	0.936015	0.190064	0.977707	195832	127459	209458	83.68	59.44	47.56	High	Peak Found	High	Peak Found	Peak Found	Peak Found	1
High	Master Protein	TGGT1_209850-t26	transcript=TGGT1_209850-t26_1 | gene=TGGT1_209850 | organism=Toxoplasma_gondii_GT1 | gene_product=RNA recognition motif-containing protein [Source:UniProtKB/TrEMBL;Acc:S7UJA3] | transcript_product=RNA recognition motif-containing protein | location=TGGT1_chrIb:1501964-1507671(-) | protein_length=1412 | sequence_SO=chromosome | SO=protein_coding_gene | is_pseudo=false	0	10.695	4	5	10	5	1412	170.9	10.52	3.31	2.253	0.96	2.763	0.242164	0.99436	0.0983608	809982	368627	339890	92.94	25.35	8.74	High	Peak Found	Peak Found	Peak Found	Peak Found	Peak Found	1	Methylthio [C283]; Acetyl [N-Term]
High	Master Protein	TGGT1_209860-t26	transcript=TGGT1_209860-t26_1 | gene=TGGT1_209860 | organism=Toxoplasma_gondii_GT1 | gene_product=SRP40_C domain-containing protein [Source:UniProtKB/TrEMBL;Acc:S7VXU1] | transcript_product=SRP40, C-terminal domain-containing protein | location=TGGT1_chrIb:1509068-1514507(+) | protein_length=424 | sequence_SO=chromosome | SO=protein_coding_gene | is_pseudo=false	0	12.609	8	3	21	3	424	47.5	9.91	15.51	1.857	0.916	2.18	0.471633	0.93269	0.29179	2.80116e+06	620042	567723	109.43	52.34	66.82	High	High	High	High	Peak Found	High	1
High	Master Protein	TGGT1_209880-t26	transcript=TGGT1_209880-t26_1 | gene=TGGT1_209880 | organism=Toxoplasma_gondii_GT1 | gene_product=Putative glutamic acid-rcih protein [Source:UniProtKB/TrEMBL;Acc:S7UJC0] | transcript_product=putative glutamic acid-rcih protein | location=TGGT1_chrIb:1523777-1548230(+) | protein_length=4892 | sequence_SO=chromosome | SO=protein_coding_gene | is_pseudo=false	0	6.148	0	2	10	2	4892	525.8	7.11	7.32	1.085	0.832	1.646	0.997067	0.66276	0.721349	193722	182267	142491	20.53	6.16	3.71	High	High	High	High	High	High	1
High	Master Protein	TGGT1_209910-t26	transcript=TGGT1_209910-t26_1 | gene=TGGT1_209910 | organism=Toxoplasma_gondii_GT1 | gene_product=Histone H2B [Source:UniProtKB/TrEMBL;Acc:A0A125YMF4] | transcript_product=histone H2Bv | location=TGGT1_chrIb:1562803-1563174(+) | protein_length=123 | sequence_SO=chromosome | SO=protein_coding_gene | is_pseudo=false	0	32.548	36	6	68	5	123	13.7	10.55	123.25	1.101	0.88	1.272	0.996351	0.835616	0.974403	2.06931e+08	1.79123e+08	1.63276e+08	9.39	19.53	25.7	High	High	High	High	High	High	1
High	Master Protein	TGGT1_209985-t26	transcript=TGGT1_209985-t26_1 | gene=TGGT1_209985 | organism=Toxoplasma_gondii_GT1 | gene_product=Protein kinase domain-containing protein [Source:UniProtKB/TrEMBL;Acc:S7VXT1] | transcript_product=cAMP-dependent protein kinase | location=TGGT1_chrIb:1628949-1629743(-) | protein_length=264 | sequence_SO=chromosome | SO=protein_coding_gene | is_pseudo=false	0	82.539	64	15	136	14	264	29.6	9.35	303.31	0.372	0.604	0.572	0.0305886	0.0360553	0.609671	5.89054e+07	1.60235e+08	9.17251e+07	5.95	20.18	27.93	High	High	High	High	High	High	1	Methylthio [C210]
High	Master Protein	TGGT1_210095-t26	transcript=TGGT1_210095-t26_1 | gene=TGGT1_210095 | organism=Toxoplasma_gondii_GT1 | gene_product=hypothetical protein | transcript_product=hypothetical protein | location=TGGT1_chrIb:1629844-1631103(-) | protein_length=365 | sequence_SO=chromosome | SO=protein_coding_gene | is_pseudo=false	0	41.466	36	10	75	4	365	38.6	8.75	139.4	0.415	0.558	0.659	0.061735	0.0107781	0.84037	5.53514e+06	1.37766e+07	7.94324e+06	13.62	18.73	37.39	High	High	High	High	High	High	1
High	Master Protein	TGGT1_210360-t26	transcript=TGGT1_210360-t26_1 | gene=TGGT1_210360 | organism=Toxoplasma_gondii_GT1 | gene_product=DEAD (Asp-Glu-Ala-Asp) box polypeptide 41 family protein [Source:UniProtKB/TrEMBL;Acc:S7UPR4] | transcript_product=DEAD (Asp-Glu-Ala-Asp) box polypeptide 41 family protein | location=TGGT1_chrIX:4638505-4645559(-) | protein_length=657 | sequence_SO=chromosome | SO=protein_coding_gene | is_pseudo=false	0.002	3.971	4	2	2	2	657	73.2	6.65	0	1.4	1.15	1.137	0.965433	0.99436	0.974403	290060	190021	271006	62.77	53.84	44.35	Peak Found	Peak Found	Peak Found	Peak Found	High	Peak Found	1
High	Master Protein	TGGT1_210370-t26	transcript=TGGT1_210370-t26_1 | gene=TGGT1_210370 | organism=Toxoplasma_gondii_GT1 | gene_product=hypothetical protein | transcript_product=hypothetical protein | location=TGGT1_chrIX:4634440-4635879(-) | protein_length=479 | sequence_SO=chromosome | SO=protein_coding_gene | is_pseudo=false	0	74.674	44	17	118	17	479	52.4	9.14	267.46	0.662	0.967	0.651	0.634043	0.99436	0.828075	3.74989e+07	5.35304e+07	5.39925e+07	72.79	60.23	51.58	High	High	High	High	High	High	1	Methylthio [C227]
High	Master Protein	TGGT1_210690-t26	transcript=TGGT1_210690-t26_1 | gene=TGGT1_210690 | organism=Toxoplasma_gondii_GT1 | gene_product=40S ribosomal protein S6 [Source:UniProtKB/TrEMBL;Acc:A0A125YZ10] | transcript_product=ribosomal protein RPS6 | location=TGGT1_chrIV:2087216-2087986(+) | protein_length=256 | sequence_SO=chromosome | SO=protein_coding_gene | is_pseudo=false	0	53.611	34	9	124	9	256	28.9	10.8	269.73	1.261	1.185	1.122	0.966166	0.99436	0.974403	4.70322e+07	3.30044e+07	4.11846e+07	3.58	19.84	28.57	High	High	High	High	High	High	1
High	Master Protein	TGGT1_210980-t26	transcript=TGGT1_210980-t26_1 | gene=TGGT1_210980 | organism=Toxoplasma_gondii_GT1 | gene_product=Putative alternative splicing type 3 and [Source:UniProtKB/TrEMBL;Acc:S7UKQ1] | transcript_product=putative alternative splicing type 3 and | location=TGGT1_chrIV:1920085-1926796(-) | protein_length=554 | sequence_SO=chromosome | SO=protein_coding_gene | is_pseudo=false	0	27.49	18	9	33	9	554	64.5	8	15.67	2.787	1.202	2.177	0.0541664	0.99436	0.29179	3.17908e+06	1.06852e+06	1.30796e+06	15.38	39.06	10.87	High	High	Peak Found	High	High	High	1	Methylthio [C187; C190; C201]
High	Master Protein	TGGT1_211030-t26	transcript=TGGT1_211030-t26_1 | gene=TGGT1_211030 | organism=Toxoplasma_gondii_GT1 | gene_product=hypothetical protein | transcript_product=hypothetical protein | location=TGGT1_chrIV:1889471-1891938(-) | protein_length=191 | sequence_SO=chromosome | SO=protein_coding_gene | is_pseudo=false	0	4.536	14	2	7	2	191	22.2	5.82	3.73	3.567	0.965	3.695	0.015348	0.99436	0.01293	863590	242115	233692	112.64	56.15	22.32	High	High	High	Peak Found	High	High	1
High	Master Protein	TGGT1_211040-t26	transcript=TGGT1_211040-t26_1 | gene=TGGT1_211040 | organism=Toxoplasma_gondii_GT1 | gene_product=Protein transport protein Sec61 subunit beta [Source:UniProtKB/TrEMBL;Acc:A0A125YP58] | transcript_product=Sec61beta family protein | location=TGGT1_chrIV:1885778-1887505(+) | protein_length=99 | sequence_SO=chromosome | SO=protein_coding_gene | is_pseudo=false	0	5.854	24	2	8	2	99	10.1	10.87	4.94	1.395	1.143	1.221	0.984216	0.99436	0.974403	152180	109059	124601	32.14	17.47	44.22	High	High	Peak Found	High	Peak Found	Peak Found	1
High	Master Protein	TGGT1_211290-t26	transcript=TGGT1_211290-t26_1 | gene=TGGT1_211290 | organism=Toxoplasma_gondii_GT1 | gene_product=Rhoptry protein ROP15 [Source:UniProtKB/TrEMBL;Acc:S7UKJ6] | transcript_product=rhoptry protein ROP15 | location=TGGT1_chrIV:1780392-1782862(-) | protein_length=333 | sequence_SO=chromosome | SO=protein_coding_gene | is_pseudo=false	0	34.216	42	10	48	10	333	36.6	8.7	79.41	2.79	1.441	2.146	0.0541664	0.555355	0.303304	9.84921e+06	3.40704e+06	4.73458e+06	30.27	3.7	0.52	High	High	High	High	High	High	1	Methylthio [C66; C195]
High	Master Protein	TGGT1_211470-t26	transcript=TGGT1_211470-t26_1 | gene=TGGT1_211470 | organism=Toxoplasma_gondii_GT1 | gene_product=Fcf2 domain-containing protein [Source:UniProtKB/TrEMBL;Acc:S7VTD5] | transcript_product=Fcf2 pre-rRNA processing protein | location=TGGT1_chrIV:1622888-1624252(+) | protein_length=454 | sequence_SO=chromosome | SO=protein_coding_gene | is_pseudo=false	0	10.961	11	4	14	4	454	48.3	9.99	10.87	1.129	1.118	1.156	0.991556	0.99436	0.974403	1.286e+06	1.20842e+06	1.34306e+06	31.02	55.39	43.39	High	High	High	High	High	High	1
High	Master Protein	TGGT1_211670-t26	transcript=TGGT1_211670-t26_1 | gene=TGGT1_211670 | organism=Toxoplasma_gondii_GT1 | gene_product=S1 RNA binding domain-containing protein [Source:UniProtKB/TrEMBL;Acc:A0A125YJ43] | transcript_product=S1 RNA binding domain-containing protein | location=TGGT1_chrIV:1560254-1562332(-) | protein_length=378 | sequence_SO=chromosome | SO=protein_coding_gene | is_pseudo=false	0	23.302	30	8	29	8	378	42.2	9.41	31.15	0.859	1.083	0.87	0.953292	0.998826	0.974403	4.5952e+06	4.92661e+06	4.74991e+06	6.26	27.04	33.76	High	High	High	High	High	High	1	Methylthio [C242]
High	Master Protein	TGGT1_211680-t26	transcript=TGGT1_211680-t26_1 | gene=TGGT1_211680 | organism=Toxoplasma_gondii_GT1 | gene_product=Protein disulfide-isomerase [Source:UniProtKB/TrEMBL;Acc:A0A125YQI9] | transcript_product=protein disulfide isomerase | location=TGGT1_chrIV:1556190-1558014(+) | protein_length=471 | sequence_SO=chromosome | SO=protein_coding_gene | is_pseudo=false	0	6.065	4	2	9	2	471	52.8	5.22	1.6	1.32	1.882	0.92	0.984216	0.0437099	0.974403	379502	229519	436981	61.29	84.55	84.4	High	Peak Found	High	High	High	High	1
High	Master Protein	TGGT1_211870-t26	transcript=TGGT1_211870-t26_1 | gene=TGGT1_211870 | organism=Toxoplasma_gondii_GT1 | gene_product=Putative LSU ribosomal protein L18P [Source:UniProtKB/TrEMBL;Acc:S7WBP9] | transcript_product=putative LSU ribosomal protein L18P | location=TGGT1_chrX:4053732-4056141(+) | protein_length=516 | sequence_SO=chromosome | SO=protein_coding_gene | is_pseudo=false	0	15.552	15	5	19	5	516	56.9	10.17	19.21	0.689	0.893	0.74	0.703239	0.867892	0.940292	700731	1.34016e+06	1.40753e+06	56.46	8.71	11.94	Peak Found	High	High	High	High	High	1	Methylthio [C425]
High	Master Protein	TGGT1_212090-t26	transcript=TGGT1_212090-t26_1 | gene=TGGT1_212090 | organism=Toxoplasma_gondii_GT1 | gene_product=hypothetical protein | transcript_product=hypothetical protein | location=TGGT1_chrX:3976691-3978589(-) | protein_length=632 | sequence_SO=chromosome | SO=protein_coding_gene | is_pseudo=false	0	23.495	17	9	23	9	632	70.2	9.57	14.28	2.877	1.385	2.278	0.0464289	0.66276	0.242591	2.36138e+06	847865	1.10085e+06	3.38	50.69	29.02	High	High	High	Peak Found	High	High	1	Phospho [T628]; Methylthio [C274]
High	Master Protein	TGGT1_212250-t26	transcript=TGGT1_212250-t26_1 | gene=TGGT1_212250 | organism=Toxoplasma_gondii_GT1 | gene_product=XPG N-terminal domain-containing protein [Source:UniProtKB/TrEMBL;Acc:S7UVX9] | transcript_product=XPG N-terminal domain-containing protein | location=TGGT1_chrX:3863526-3867619(+) | protein_length=767 | sequence_SO=chromosome | SO=protein_coding_gene | is_pseudo=false	0	5.032	3	2	3	2	767	86.9	6.89	0	0.928	1.363	0.681	0.984216	0.728571	0.88261	49719.2	53570.3	73029	99.46	98.56	86.56	Not Found	Peak Found	Not Found	High	Not Found	High	1
High	Master Protein	TGGT1_212270-t26	transcript=TGGT1_212270-t26_1 | gene=TGGT1_212270 | organism=Toxoplasma_gondii_GT1 | gene_product=hypothetical protein | transcript_product=hypothetical protein | location=TGGT1_chrX:3855671-3857610(+) | protein_length=370 | sequence_SO=chromosome | SO=protein_coding_gene | is_pseudo=false	0	31.138	28	8	40	8	370	40.9	6.55	79.57	41.317	60.355	0.73	2.2825e-15	5.37059e-16	0.940289	1.91093e+07	412854	2.67687e+07	10.34	11.87	27.52	High	High	Not Found	Not Found	High	High	1	Methylthio [C145; C153; C336]
High	Master Protein	TGGT1_212290-t26	transcript=TGGT1_212290-t26_1 | gene=TGGT1_212290 | organism=Toxoplasma_gondii_GT1 | gene_product=Ribosomal protein RPS19 [Source:UniProtKB/TrEMBL;Acc:S7UVX4] | transcript_product=ribosomal protein RPS19 | location=TGGT1_chrX:3845925-3847625(-) | protein_length=313 | sequence_SO=chromosome | SO=protein_coding_gene | is_pseudo=false	0	48.647	18	5	97	5	313	34.9	8.68	241.05	0.82	0.775	0.915	0.925448	0.460434	0.974403	1.69918e+08	1.91397e+08	1.53512e+08	16.12	17.02	63.1	High	High	High	High	High	High	1
High	Master Protein	TGGT1_212300-t26	transcript=TGGT1_212300-t26_1 | gene=TGGT1_212300 | organism=Toxoplasma_gondii_GT1 | gene_product=hypothetical protein | transcript_product=hypothetical protein | location=TGGT1_chrX:3837742-3842895(+) | protein_length=683 | sequence_SO=chromosome | SO=protein_coding_gene | is_pseudo=false	0	8.227	4	3	9	3	683	75.6	6.51	9.62	0.901	1.129	0.71	0.965433	0.99436	0.925515	228532	411896	394719	90.56	17.55	63.07	High	Not Found	High	High	High	High	1
High	Master Protein	TGGT1_212860-t26	transcript=TGGT1_212860-t26_1 | gene=TGGT1_212860 | organism=Toxoplasma_gondii_GT1 | gene_product=hypothetical protein | transcript_product=hypothetical protein | location=TGGT1_chrV:522401-525373(+) | protein_length=990 | sequence_SO=chromosome | SO=protein_coding_gene | is_pseudo=false	0	8.946	4	3	10	3	990	110.1	10.26	14.04	1.642	0.913	1.832	0.698445	0.929159	0.535931	956307	694427	632398	39.53	6.06	11.36	High	High	High	High	Peak Found	High	1	Methylthio [C83]
High	Master Protein	TGGT1_212900-t26	transcript=TGGT1_212900-t26_1 | gene=TGGT1_212900 | organism=Toxoplasma_gondii_GT1 | gene_product=hypothetical protein | transcript_product=hypothetical protein | location=TGGT1_chrV:560163-563627(-) | protein_length=1154 | sequence_SO=chromosome | SO=protein_coding_gene | is_pseudo=false	0	4.36	2	2	4	2	1154	124	9.48	0	2.046	0.933	2.193	0.594256	0.970124	0.28863	332054	164479	143311	70.3	68.33	75.23	High	Peak Found	Peak Found	Not Found	Peak Found	Not Found	1
High	Master Protein	TGGT1_213040-t26	transcript=TGGT1_213040-t26_1 | gene=TGGT1_213040 | organism=Toxoplasma_gondii_GT1 | gene_product=hypothetical protein | transcript_product=hypothetical protein | location=TGGT1_chrV:678396-686336(+) | protein_length=1824 | sequence_SO=chromosome | SO=protein_coding_gene | is_pseudo=false	0	8.372	3	3	6	3	1824	196.7	8.85	2.79	1.582	1.537	0.654	0.746722	0.356994	0.828075	1.09083e+06	387122	809766	23.95	1.51	4.31	Peak Found	Peak Found	High	High	High	High	1
High	Master Protein	TGGT1_213050-t26	transcript=TGGT1_213050-t26_1 | gene=TGGT1_213050 | organism=Toxoplasma_gondii_GT1 | gene_product=hypothetical protein | transcript_product=hypothetical protein | location=TGGT1_chrV:689391-689969(+) | protein_length=192 | sequence_SO=chromosome | SO=protein_coding_gene | is_pseudo=false	0	13.298	25	4	20	4	192	21.2	10.23	26.12	0.869	1.385	0.621	0.964471	0.66276	0.749732	883370	1.15343e+06	1.60942e+06	0.34	10.99	0.65	High	High	High	High	High	High	1
High	Master Protein	TGGT1_213350-t26	transcript=TGGT1_213350-t26_1 | gene=TGGT1_213350 | organism=Toxoplasma_gondii_GT1 | gene_product=Ribosomal protein RPS15 [Source:UniProtKB/TrEMBL;Acc:A0A125YHZ1] | transcript_product=ribosomal protein RPS15 | location=TGGT1_chrV:820008-821446(-) | protein_length=150 | sequence_SO=chromosome | SO=protein_coding_gene | is_pseudo=false	0	74.518	55	8	256	8	150	17.1	10.2	606.2	1.235	1.103	1.078	0.980498	0.99436	0.977707	9.78211e+08	8.48883e+08	8.74486e+08	4.91	30.3	7.15	High	High	High	High	High	High	1	Methylthio [C72]
High	Master Protein	TGGT1_213730-t26	transcript=TGGT1_213730-t26_1 | gene=TGGT1_213730 | organism=Toxoplasma_gondii_GT1 | gene_product=Lanthionine synthetase C family protein [Source:UniProtKB/TrEMBL;Acc:S7VX29] | transcript_product=lanthionine synthetase C family protein | location=TGGT1_chrV:1138293-1139567(-) | protein_length=424 | sequence_SO=chromosome | SO=protein_coding_gene | is_pseudo=false	0	13.242	12	4	11	4	424	46.4	8.21	7.37	0.298	0.81	0.372	0.0212606	0.583404	0.113208	185188	537593	475509	62.96	54.5	28.31	Not Found	High	High	High	High	High	1	Methylthio [C39]
High	Master Protein	TGGT1_213900-t26	transcript=TGGT1_213900-t26_1 | gene=TGGT1_213900 | organism=Toxoplasma_gondii_GT1 | gene_product=RanBP2-type domain-containing protein [Source:UniProtKB/TrEMBL;Acc:S7UNK6] | transcript_product=regulator of chromosome condensation RCC1 | location=TGGT1_chrV:1284029-1290918(-) | protein_length=1155 | sequence_SO=chromosome | SO=protein_coding_gene | is_pseudo=false	0	101.041	33	22	140	22	1155	122.5	6.65	196.03	1.491	0.846	1.592	0.841421	0.728571	0.756351	2.7203e+07	2.17298e+07	1.77565e+07	26.81	59.27	59.53	High	High	High	High	High	High	1	Methylthio [C25; C641; C691; C705; C730; C735; C794]; Acetyl [N-Term]; Phospho [T823]
High	Master Protein	TGGT1_214080-t26	transcript=TGGT1_214080-t26_1 | gene=TGGT1_214080 | organism=Toxoplasma_gondii_GT1 | gene_product=Toxofilin [Source:UniProtKB/TrEMBL;Acc:A0A125YQJ5] | transcript_product=toxofilin | location=TGGT1_chrX:5904318-5905055(+) | protein_length=245 | sequence_SO=chromosome | SO=protein_coding_gene | is_pseudo=false	0	5.137	8	2	4	2	245	27.1	9.57	1.96	1.053	0.923	1.306	0.992245	0.947563	0.974403	334891	233402	266059	30.86	72.89	50.32	Peak Found	High	Peak Found	High	Peak Found	High	1
High	Master Protein	TGGT1_214210-t26	transcript=TGGT1_214210-t26_1 | gene=TGGT1_214210 | organism=Toxoplasma_gondii_GT1 | gene_product=PUA domain-containing protein [Source:UniProtKB/TrEMBL;Acc:A0A125YRK0] | transcript_product=rRNA pseudouridine synthase | location=TGGT1_chrX:6002905-6008379(-) | protein_length=505 | sequence_SO=chromosome | SO=protein_coding_gene | is_pseudo=false	0	11.657	12	4	7	4	505	56.7	9	2.01	1.472	0.687	2.223	0.964471	0.157767	0.273734	178363	123036	239685	90.64	32.8	94.7	Peak Found	High	Peak Found	High	Not Found	High	1
High	Master Protein	TGGT1_214270-t26	transcript=TGGT1_214270-t26_1 | gene=TGGT1_214270 | organism=Toxoplasma_gondii_GT1 | gene_product=Tr-type G domain-containing protein [Source:UniProtKB/TrEMBL;Acc:S7UR99] | transcript_product=putative translation initiation factor IF-2 | location=TGGT1_chrX:6085732-6096115(-) | protein_length=1146 | sequence_SO=chromosome | SO=protein_coding_gene | is_pseudo=false	0.005	2.988	2	1	1	1	1146	126.2	6.35	0													Not Found	Not Found	Not Found	Not Found	Not Found	High	1
High	Master Protein	TGGT1_214575-t26	transcript=TGGT1_214575-t26_1 | gene=TGGT1_214575 | organism=Toxoplasma_gondii_GT1 | gene_product=hypothetical protein | transcript_product=hypothetical protein | location=TGGT1_chrX:6262414-6262784(+) | protein_length=92 | sequence_SO=chromosome | SO=protein_coding_gene | is_pseudo=false	0	13.063	45	3	23	3	92	10.3	8.92	36.2	0.811	1.194	0.628	0.915533	0.99436	0.755771	2.39445e+06	3.36192e+06	4.14409e+06	66.05	11.32	21.24	High	High	High	High	High	High	1
High	Master Protein	TGGT1_214770-t26	transcript=TGGT1_214770-t26_1 | gene=TGGT1_214770 | organism=Toxoplasma_gondii_GT1 | gene_product=Putative small GTP binding protein rab1a [Source:UniProtKB/TrEMBL;Acc:S7W5S1] | transcript_product=putative small GTP binding protein rab1a | location=TGGT1_chrX:6376684-6380380(+) | protein_length=202 | sequence_SO=chromosome | SO=protein_coding_gene | is_pseudo=false	0	5.736	11	2	5	2	202	22.9	7.72	5.98	3.28	1.635	1.962	0.0165557	0.199059	0.426502	1.64355e+06	493725	816627	8.56	20.25	0.45	High	High	High	Peak Found	Peak Found	High	1
High	Master Protein	TGGT1_214840-t26	transcript=TGGT1_214840-t26_1 | gene=TGGT1_214840 | organism=Toxoplasma_gondii_GT1 | gene_product=AP2 domain transcription factor AP2X-7 [Source:UniProtKB/TrEMBL;Acc:S7UQH1] | transcript_product=AP2 domain transcription factor AP2X-7 | location=TGGT1_chrX:6426532-6432141(+) | protein_length=1869 | sequence_SO=chromosome | SO=protein_coding_gene | is_pseudo=false	0	9.203	2	4	15	4	1869	183.9	5.15	8.16	0.744	1.041	0.858	0.823327	0.99436	0.974403	721073	1.1564e+06	1.11846e+06	39.07	5.14	17.25	Peak Found	High	High	High	High	High	1
High	Master Protein	TGGT1_214940-t26	transcript=TGGT1_214940-t26_1 | gene=TGGT1_214940 | organism=Toxoplasma_gondii_GT1 | gene_product=MIC2-associated protein M2AP [Source:UniProtKB/TrEMBL;Acc:A0A125YM06] | transcript_product=MIC2-associated protein M2AP | location=TGGT1_chrX:6494811-6496996(+) | protein_length=330 | sequence_SO=chromosome | SO=protein_coding_gene | is_pseudo=false	0.004	3.592	4	1	7	1	330	34.6	4.39	1.91	1.073	1.003	1.07	0.996351	0.99436	0.977707	302020	281487	282312	13.36	10.54	45.27	High	High	High	High	High	Peak Found	1
High	Master Protein	TGGT1_214970-t26	transcript=TGGT1_214970-t26_1 | gene=TGGT1_214970 | organism=Toxoplasma_gondii_GT1 | gene_product=DNA helicase [Source:UniProtKB/TrEMBL;Acc:S7W5U3] | transcript_product=putative DNA replication licensing factor | location=TGGT1_chrX:6526260-6536268(+) | protein_length=1049 | sequence_SO=chromosome | SO=protein_coding_gene | is_pseudo=false	0	10.944	6	5	9	5	1049	117.2	5.62	1.84	1.571	1.121	1.19	0.915533	0.99436	0.974403	338382	154816	359297	46.26	69.79	46.06	Peak Found	High	Peak Found	Peak Found	High	Peak Found	1
High	Master Protein	TGGT1_215060-t26	transcript=TGGT1_215060-t26_1 | gene=TGGT1_215060 | organism=Toxoplasma_gondii_GT1 | gene_product=Putative small GTP-binding protein sar1 [Source:UniProtKB/TrEMBL;Acc:A0A125YHQ9] | transcript_product=putative small GTP-binding protein sar1 | location=TGGT1_chrX:6612856-6615947(-) | protein_length=192 | sequence_SO=chromosome | SO=protein_coding_gene | is_pseudo=false	0.004	3.38	6	1	3	1	192	22.1	7.64	0	0.524	1.514	0.346	0.438279	0.399554	0.0749115	126978	242516	367180	114.6	42.27	0.64	Not Found	High	High	Peak Found	High	Peak Found	1
Medium	Master Protein	TGGT1_215160-t26	transcript=TGGT1_215160-t26_1 | gene=TGGT1_215160 | organism=Toxoplasma_gondii_GT1 | gene_product=hypothetical protein | transcript_product=hypothetical protein | location=TGGT1_chrX:6680496-6681765(+) | protein_length=269 | sequence_SO=chromosome | SO=protein_coding_gene | is_pseudo=false	0.032	2.126	4	1	2	1	269	31.2	9.09	0	1.796	0.266	6.758	0.884247	8.42252e-11	4.12274e-05	81997.7	45651	12132.6	87.29	117.74	80.37	Not Found	Peak Found	Not Found	High	Not Found	Not Found	1
High	Master Protein	TGGT1_215220-t26	transcript=TGGT1_215220-t26_1 | gene=TGGT1_215220 | organism=Toxoplasma_gondii_GT1 | gene_product=hypothetical protein | transcript_product=hypothetical protein | location=TGGT1_chrX:6716950-6719044(+) | protein_length=502 | sequence_SO=chromosome | SO=protein_coding_gene | is_pseudo=false	0	5.96	15	2	8	2	502	55.1	5.36	7.82	0.898	0.86	1.048	0.966166	0.785958	0.981111	4.21568e+06	3.37534e+06	3.21419e+06	23.87	14.04	12.76	High	High	High	High	High	Peak Found	1
High	Master Protein	TGGT1_215260-t26	transcript=TGGT1_215260-t26_1 | gene=TGGT1_215260 | organism=Toxoplasma_gondii_GT1 | gene_product=Carbamoylphosphate synthetase [Source:UniProtKB/TrEMBL;Acc:S7UPU1] | transcript_product=carbamoylphosphate synthetase | location=TGGT1_chrX:6736108-6760149(-) | protein_length=1699 | sequence_SO=chromosome | SO=protein_coding_gene | is_pseudo=false	0	7.967	2	3	9	3	1699	187	6.47	7.57	1.63	1.325	1.263	0.739588	0.813728	0.974403	805680	443856	556615	11.1	35.72	34.85	Peak Found	High	Peak Found	High	Peak Found	High	1	Methylthio [C1336]
High	Master Protein	TGGT1_215370-t26	transcript=TGGT1_215370-t26_1 | gene=TGGT1_215370 | organism=Toxoplasma_gondii_GT1 | gene_product=hypothetical protein | transcript_product=hypothetical protein | location=TGGT1_chrX:6820303-6824577(+) | protein_length=1142 | sequence_SO=chromosome | SO=protein_coding_gene | is_pseudo=false	0.004	3.157	1	1	6	1	1142	126.9	7.94	3.64	0.941	1.351	0.696	0.984216	0.748872	0.910012	252823	268669	363030	10.1	20.09	48.05	High	Peak Found	High	Peak Found	High	High	1
High	Master Protein	TGGT1_215400-t26	transcript=TGGT1_215400-t26_1 | gene=TGGT1_215400 | organism=Toxoplasma_gondii_GT1 | gene_product=RRM domain-containing protein [Source:UniProtKB/TrEMBL;Acc:A0A125YMD0] | transcript_product=RNA recognition motif-containing protein | location=TGGT1_chrX:6833154-6834269(+) | protein_length=371 | sequence_SO=chromosome | SO=protein_coding_gene | is_pseudo=false	0	38.042	33	9	60	9	371	41.3	10.58	82.39	0.935	1.103	0.817	0.984216	0.99436	0.974403	9.02317e+06	9.87532e+06	1.08248e+07	12.23	29.17	38.95	High	High	High	High	High	High	1	Methylthio [C208]
High	Master Protein	TGGT1_215460-t26	transcript=TGGT1_215460-t26_1 | gene=TGGT1_215460 | organism=Toxoplasma_gondii_GT1 | gene_product=40S ribosomal protein S24 [Source:UniProtKB/TrEMBL;Acc:S7UQS1] | transcript_product=ribosomal protein RPS24 | location=TGGT1_chrX:6863478-6865141(-) | protein_length=267 | sequence_SO=chromosome | SO=protein_coding_gene | is_pseudo=false	0	41.944	19	5	132	5	267	30.4	11.08	255.88	0.946	1.159	0.818	0.989039	0.99436	0.974403	4.25778e+08	4.62199e+08	5.09557e+08	14.1	18.33	28.23	High	High	High	High	High	High	1
High	Master Protein	TGGT1_215470-t26	transcript=TGGT1_215470-t26_1 | gene=TGGT1_215470 | organism=Toxoplasma_gondii_GT1 | gene_product=Ribosomal protein [Source:UniProtKB/TrEMBL;Acc:A0A125YJN6] | transcript_product=ribosomal protein RPL10A | location=TGGT1_chrX:6865357-6867300(+) | protein_length=217 | sequence_SO=chromosome | SO=protein_coding_gene | is_pseudo=false	0	23.649	47	8	51	8	217	24.6	9.88	96.09	1.393	1.077	1.358	0.915533	0.998826	0.940292	1.16903e+07	7.16728e+06	7.56013e+06	37.83	17.4	4.34	High	High	High	High	High	High	1	Methylthio [C65; C73; C163]
High	Master Protein	TGGT1_215590-t26	transcript=TGGT1_215590-t26_1 | gene=TGGT1_215590 | organism=Toxoplasma_gondii_GT1 | gene_product=Succinate dehydrogenase [ubiquinone] flavoprotein subunit, mitochondrial [Source:UniProtKB/TrEMBL;Acc:A0A125YLN0] | transcript_product=flavoprotein subunit of succinate dehydrogenase | location=TGGT1_chrX:6924001-6933881(-) | protein_length=669 | sequence_SO=chromosome | SO=protein_coding_gene | is_p…	0	6.125	5	2	4	2	669	72.7	8.19	0	0.612	1.221	0.501	0.698027	0.990084	0.403293	80437.6	131328	160409	86.11	60.82	6.24	Not Found	High	Peak Found	High	Peak Found	High	1	Methylthio [C463]
High	Master Protein	TGGT1_215775-t26	transcript=TGGT1_215775-t26_1 | gene=TGGT1_215775 | organism=Toxoplasma_gondii_GT1 | gene_product=Protein kinase domain-containing protein [Source:UniProtKB/TrEMBL;Acc:A0A125YM30] | transcript_product=rhoptry protein ROP8 | location=TGGT1_chrX:7045451-7047178(+) | protein_length=575 | sequence_SO=chromosome | SO=protein_coding_gene | is_pseudo=false	0	125.063	50	20	390	17	575	65.4	9.09	950.39	0.899	0.867	0.997	0.966166	0.803667	0.999188	2.70466e+08	3.22039e+08	2.78779e+08	22.63	1.68	9.92	High	High	High	High	High	High	1
High	Master Protein	TGGT1_215980-t26	transcript=TGGT1_215980-t26_1 | gene=TGGT1_215980 | organism=Toxoplasma_gondii_GT1 | gene_product=hypothetical protein | transcript_product=hypothetical protein | location=TGGT1_chrXI:6414554-6415186(+) | protein_length=210 | sequence_SO=chromosome | SO=protein_coding_gene | is_pseudo=false	0	33.898	34	8	77	8	210	24.5	8.34	135.5	0.759	1.039	0.767	0.844339	0.99436	0.974403	5.42426e+07	7.25759e+07	7.79033e+07	7.5	11.82	3.06	High	High	High	High	High	High	1	Methylthio [C184]
Medium	Master Protein	TGGT1_216000-t26	transcript=TGGT1_216000-t26_1 | gene=TGGT1_216000 | organism=Toxoplasma_gondii_GT1 | gene_product=Alveolin domain containing intermediate filament IMC3 [Source:UniProtKB/TrEMBL;Acc:A0A125YIN0] | transcript_product=alveolin domain containing intermediate filament IMC3 | location=TGGT1_chrXI:6395592-6397208(+) | protein_length=538 | sequence_SO=chromosome | SO=protein_coding_gene | is_pseudo=false	0.037	1.923	2	1	1	1	538	58	5.34	0													High	Not Found	Not Found	Not Found	Not Found	Not Found	1
High	Master Protein	TGGT1_216010-t26	transcript=TGGT1_216010-t26_1 | gene=TGGT1_216010 | organism=Toxoplasma_gondii_GT1 | gene_product=KOW domain-containing protein [Source:UniProtKB/TrEMBL;Acc:A0A125YTV3] | transcript_product=ribosomal protein RPL24 | location=TGGT1_chrXI:6389053-6392718(+) | protein_length=438 | sequence_SO=chromosome | SO=protein_coding_gene | is_pseudo=false	0	18.562	17	7	32	7	438	48	10.14	47.48	0.933	0.961	0.91	0.984216	0.99436	0.974403	2.70021e+06	2.89101e+06	2.87307e+06	37.05	24.23	10.4	High	High	High	High	High	High	1
High	Master Protein	TGGT1_216210-t26	transcript=TGGT1_216210-t26_1 | gene=TGGT1_216210 | organism=Toxoplasma_gondii_GT1 | gene_product=DRIM domain-containing protein [Source:UniProtKB/TrEMBL;Acc:S7W0K6] | transcript_product=hypothetical protein | location=TGGT1_chrXI:6240177-6264090(+) | protein_length=5565 | sequence_SO=chromosome | SO=protein_coding_gene | is_pseudo=false	0	19.83	2	7	25	7	5565	603.4	6.35	24.7	0.599	1.171	0.331	0.446472	0.99436	0.0550863	984298	1.82315e+06	2.27895e+06	0.26	73.29	75.47	High	High	High	High	High	High	1	Methylthio [C5511]
High	Master Protein	TGGT1_216435-t26	transcript=TGGT1_216435-t26_1 | gene=TGGT1_216435 | organism=Toxoplasma_gondii_GT1 | gene_product=hypothetical protein | transcript_product=hypothetical protein | location=TGGT1_chrXI:6068037-6070827(+) | protein_length=350 | sequence_SO=chromosome | SO=protein_coding_gene | is_pseudo=false	0	32.243	38	9	45	9	350	38.3	10.49	75.98	0.637	1.21	0.509	0.560846	0.99436	0.426502	2.87652e+06	4.97701e+06	5.57855e+06	33.85	68.71	85.06	High	High	High	High	High	High	1	Methylthio [C17]
Medium	Master Protein	TGGT1_216480-t26	transcript=TGGT1_216480-t26_1 | gene=TGGT1_216480 | organism=Toxoplasma_gondii_GT1 | gene_product=NMD3 domain-containing protein [Source:UniProtKB/TrEMBL;Acc:S7UKY3] | transcript_product=NMD3 family protein | location=TGGT1_chrXI:6042136-6045440(+) | protein_length=799 | sequence_SO=chromosome | SO=protein_coding_gene | is_pseudo=false	0.011	2.563	2	1	1	1	799	87.4	7.85	0	1.245	1.135	1.097	0.991556	0.99436	0.974403	95429.8	76653.1	86990.1	63.23	14.56	24.91	Not Found	High	Peak Found	Peak Found	Peak Found	Peak Found	1
High	Master Protein	TGGT1_216560-t26	transcript=TGGT1_216560-t26_1 | gene=TGGT1_216560 | organism=Toxoplasma_gondii_GT1 | gene_product=Ribosomal RNA-processing protein 8 [Source:UniProtKB/TrEMBL;Acc:S7ULR7] | transcript_product=methyltransferase domain-containing protein | location=TGGT1_chrXI:6001736-6005776(-) | protein_length=532 | sequence_SO=chromosome | SO=protein_coding_gene | is_pseudo=false	0	39.224	28	12	58	12	532	58.5	10.04	42.4	0.96	0.986	0.993	0.991556	0.99436	0.997395	5.62556e+06	5.83739e+06	5.66341e+06	62.84	60.06	58.59	High	High	High	High	High	High	1	Methylthio [C79; C345]
High	Master Protein	TGGT1_216650-t26	transcript=TGGT1_216650-t26_1 | gene=TGGT1_216650 | organism=Toxoplasma_gondii_GT1 | gene_product=S15 sporozoite-expressed protein [Source:UniProtKB/TrEMBL;Acc:S7UKW3] | transcript_product=S15 sporozoite-expressed protein | location=TGGT1_chrXI:5902644-5904672(-) | protein_length=400 | sequence_SO=chromosome | SO=protein_coding_gene | is_pseudo=false	0	5.155	6	2	3	2	400	45.1	7.28	1.81	0.951	1.389	0.637	0.984216	0.66276	0.778752	97219.3	126449	187969	64.82	64.77	19.7	Peak Found	Not Found	Peak Found	High	High	High	1
High	Master Protein	TGGT1_216670-t26	transcript=TGGT1_216670-t26_1 | gene=TGGT1_216670 | organism=Toxoplasma_gondii_GT1 | gene_product=FUSE-binding protein 2 / KH-type splicing regulatory protein [Source:UniProtKB/TrEMBL;Acc:S7VUJ0] | transcript_product=FUSE-binding protein 2 / KH-type splicing regulatory protein | location=TGGT1_chrXI:5891708-5895741(-) | protein_length=941 | sequence_SO=chromosome | SO=protein_coding_gene | is_pse…	0	162.358	47	39	227	39	941	100	8.95	396.94	1.616	1.104	1.253	0.713993	0.99436	0.974403	4.04304e+07	2.96926e+07	3.22666e+07	108.77	87.85	101.66	High	High	High	High	High	High	1	Methylthio [C209; C349; C504; C733]
High	Master Protein	TGGT1_216760-t26	transcript=TGGT1_216760-t26_1 | gene=TGGT1_216760 | organism=Toxoplasma_gondii_GT1 | gene_product=PseudoU_synth_2 domain-containing protein [Source:UniProtKB/TrEMBL;Acc:S7UL50] | transcript_product=RNA pseudouridine synthase superfamily protein | location=TGGT1_chrXI:5826103-5834931(+) | protein_length=777 | sequence_SO=chromosome | SO=protein_coding_gene | is_pseudo=false	0	4.442	3	2	6	2	777	86.1	9.48	0	0.998	0.937	1.002	0.991556	0.97744	0.999589	173889	167090	164102	24.44	31.34	7.82	Peak Found	Peak Found	Peak Found	High	Peak Found	High	1
High	Master Protein	TGGT1_216860-t26	transcript=TGGT1_216860-t26_1 | gene=TGGT1_216860 | organism=Toxoplasma_gondii_GT1 | gene_product=DEAD (Asp-Glu-Ala-Asp) box polypeptide DDX39 [Source:UniProtKB/TrEMBL;Acc:A0A125YNR1] | transcript_product=DEAD (Asp-Glu-Ala-Asp) box polypeptide DDX39 | location=TGGT1_chrXI:5764687-5768776(+) | protein_length=434 | sequence_SO=chromosome | SO=protein_coding_gene | is_pseudo=false	0	46.453	47	13	49	13	434	49.1	5.85	67.9	0.98	1.317	0.844	0.991556	0.824708	0.974403	3.09129e+06	4.25503e+06	6.52238e+06	104.02	66.37	48.08	Peak Found	High	High	High	High	High	1	Methylthio [C86; C206; C318]
High	Master Protein	TGGT1_216880-t26	transcript=TGGT1_216880-t26_1 | gene=TGGT1_216880 | organism=Toxoplasma_gondii_GT1 | gene_product=WD_REPEATS_REGION domain-containing protein [Source:UniProtKB/TrEMBL;Acc:A0A125YYR8] | transcript_product=guanine nucleotide-binding protein | location=TGGT1_chrXI:5736268-5739860(-) | protein_length=321 | sequence_SO=chromosome | SO=protein_coding_gene | is_pseudo=false	0	12.16	15	4	10	4	321	35.1	6.34	4.24	1.002	1.111	0.773	0.991556	0.99436	0.974403	792523	845986	1.34686e+06	71.62	82.84	26.82	Peak Found	High	Peak Found	High	Peak Found	High	1	Methylthio [C143; C187]
High	Master Protein	TGGT1_217400-t26	transcript=TGGT1_217400-t26_1 | gene=TGGT1_217400 | organism=Toxoplasma_gondii_GT1 | gene_product=hypothetical protein | transcript_product=hypothetical protein | location=TGGT1_chrXII:1751068-1756262(+) | protein_length=771 | sequence_SO=chromosome | SO=protein_coding_gene | is_pseudo=false	0	4.28	3	2	3	2	771	85.8	8.06	0	1.834	0.793	1.368	0.739588	0.524041	0.940292	257070	208515	182140	88.85	47.57	19.83	High	Peak Found	Peak Found	Peak Found	Peak Found	Peak Found	1
High	Master Protein	TGGT1_217410-t26	transcript=TGGT1_217410-t26_1 | gene=TGGT1_217410 | organism=Toxoplasma_gondii_GT1 | gene_product=hypothetical protein | transcript_product=hypothetical protein | location=TGGT1_chrXII:1757930-1763159(-) | protein_length=874 | sequence_SO=chromosome | SO=protein_coding_gene | is_pseudo=false	0.009	2.681	1	1	5	1	874	93	9.29	0	1.603	1.213	1.322	0.914355	0.99436	0.974403	203093	126667	153599	10.75	31.47	32.89	High	Peak Found	High	Peak Found	High	High	1
Medium	Master Protein	TGGT1_217570-t26	transcript=TGGT1_217570-t26_1 | gene=TGGT1_217570 | organism=Toxoplasma_gondii_GT1 | gene_product=Ribosomal protein RPS27 [Source:UniProtKB/TrEMBL;Acc:S7WHM0] | transcript_product=ribosomal protein RPS27 | location=TGGT1_chrXII:1851792-1853599(+) | protein_length=151 | sequence_SO=chromosome | SO=protein_coding_gene | is_pseudo=false	0.011	2.596	5	1	8	1	151	16.9	9.31	14.41	1.751	1.078	1.624	0.585753	0.998826	0.738815	3.33122e+07	1.90217e+07	2.05134e+07	64.18	27.4	16.94	High	High	High	High	High	Peak Found	1	Methylthio [C144]
High	Master Protein	TGGT1_217680-t26	transcript=TGGT1_217680-t26_1 | gene=TGGT1_217680 | organism=Toxoplasma_gondii_GT1 | gene_product=hypothetical protein | transcript_product=hypothetical protein | location=TGGT1_chrXII:1930956-1942802(-) | protein_length=2213 | sequence_SO=chromosome | SO=protein_coding_gene | is_pseudo=false	0	68.892	13	22	74	22	2213	242.9	5.39	43.72	1.599	1.381	1.314	0.735026	0.671138	0.974403	4.18002e+06	2.5706e+06	3.31338e+06	36.84	13.79	23.16	High	High	High	High	High	High	1
Medium	Master Protein	TGGT1_217740-t26	transcript=TGGT1_217740-t26_1 | gene=TGGT1_217740 | organism=Toxoplasma_gondii_GT1 | gene_product=3-ketoacyl-(Acyl-carrier-protein) reductase [Source:UniProtKB/TrEMBL;Acc:S7V1K3] | transcript_product=3-ketoacyl-(acyl-carrier-protein) reductase | location=TGGT1_chrXII:2024723-2028460(+) | protein_length=376 | sequence_SO=chromosome | SO=protein_coding_gene | is_pseudo=false	0.011	2.504	2	1	6	1	376	39	9.23	2.18	1.133	0.993	1.141	0.991556	0.99436	0.974403	869456	767512	762331	7.45	3.61	11.02	High	Peak Found	High	High	High	Peak Found	1
High	Master Protein	TGGT1_217820-t26	transcript=TGGT1_217820-t26_1 | gene=TGGT1_217820 | organism=Toxoplasma_gondii_GT1 | gene_product=Eukaryotic translation initiation factor 3 subunit M [Source:UniProtKB/TrEMBL;Acc:A0A125YQU9] | transcript_product=PCI domain-containing protein | location=TGGT1_chrXII:2088870-2094251(+) | protein_length=463 | sequence_SO=chromosome | SO=protein_coding_gene | is_pseudo=false	0	5.833	4	2	4	2	463	51.7	5.94	0	1.572	1.499	1.049	0.930107	0.436827	0.981111	178735	136523	199943	87.59	45.56	18.61	Peak Found	High	Peak Found	Peak Found	Peak Found	High	1
Medium	Master Protein	TGGT1_217890-t26	transcript=TGGT1_217890-t26_1 | gene=TGGT1_217890 | organism=Toxoplasma_gondii_GT1 | gene_product=Peroxiredoxin [Source:UniProtKB/TrEMBL;Acc:A0A125YNG7] | transcript_product=putative alkyl hydroperoxide reductase/ Thiol specific antioxidant/ Mal allergen | location=TGGT1_chrXII:2143499-2144089(-) | protein_length=196 | sequence_SO=chromosome | SO=protein_coding_gene | is_pseudo=false	0.011	2.543	8	1	3	1	196	21.7	6.87	0	0.718	0.925	0.777	0.815055	0.947563	0.974403	377833	525959	486255	37.13	9.5	21.62	Peak Found	Peak Found	High	High	High	Peak Found	1
High	Master Protein	TGGT1_218070-t26	transcript=TGGT1_218070-t26_1 | gene=TGGT1_218070 | organism=Toxoplasma_gondii_GT1 | gene_product=NOC3p domain-containing protein [Source:UniProtKB/TrEMBL;Acc:S7V1Z3] | transcript_product=hypothetical protein | location=TGGT1_chrXII:1669273-1677304(-) | protein_length=1742 | sequence_SO=chromosome | SO=protein_coding_gene | is_pseudo=false	0.005	2.994	1	1	1	1	1742	185.7	7.55	0	2.5	1.064	2.349	0.531661	0.998826	0.217307	34664.6	13868.6	14760.2	58.47	4.5	46.33	Peak Found	Not Found	Peak Found	Peak Found	Not Found	High	1
High	Master Protein	TGGT1_218260-t26	transcript=TGGT1_218260-t26_1 | gene=TGGT1_218260 | organism=Toxoplasma_gondii_GT1 | gene_product=Histone H3 [Source:UniProtKB/TrEMBL;Acc:A0A125YLK7] | transcript_product=histone H3.3 | location=TGGT1_chrXII:1578063-1578473(+) | protein_length=136 | sequence_SO=chromosome | SO=protein_coding_gene | is_pseudo=false	0	5.391	12	2	13	2	136	15.4	11.3	27.01	1.373	0.914	1.406	0.925448	0.929159	0.925515	2.38152e+07	2.06734e+07	1.88647e+07	58.67	56.4	61.12	High	High	High	High	High	High	1
High	Master Protein	TGGT1_218280-t26	transcript=TGGT1_218280-t26_1 | gene=TGGT1_218280 | organism=Toxoplasma_gondii_GT1 | gene_product=Putative eukaryotic porin [Source:UniProtKB/TrEMBL;Acc:S7V1F0] | transcript_product=putative eukaryotic porin | location=TGGT1_chrXII:1568398-1573590(+) | protein_length=466 | sequence_SO=chromosome | SO=protein_coding_gene | is_pseudo=false	0	6.811	6	3	8	3	466	50.5	6.35	1.68	1.214	1.478	0.999	0.984216	0.48058	0.999589	671618	1.60981e+06	1.79709e+06	113.89	67.78	0.89	Peak Found	High	Peak Found	High	High	High	1
High	Master Protein	TGGT1_218358-t26	transcript=TGGT1_218358-t26_1 | gene=TGGT1_218358 | organism=Toxoplasma_gondii_GT1 | gene_product=Zinc knuckle domain-containing protein [Source:UniProtKB/TrEMBL;Acc:S7WA64] | transcript_product=zinc knuckle domain-containing protein | location=TGGT1_chrXII:1511909-1514768(-) | protein_length=442 | sequence_SO=chromosome | SO=protein_coding_gene | is_pseudo=false	0	19.92	22	7	21	7	442	48.5	9.85	36.67	1.254	0.946	1.365	0.966166	0.99436	0.940292	3.75123e+06	2.99117e+06	2.71227e+06	80.08	54.52	69.47	High	High	High	High	High	High	1	Methylthio [C9; C153; C274; C306; C309]
High	Master Protein	TGGT1_218410-t26	transcript=TGGT1_218410-t26_1 | gene=TGGT1_218410 | organism=Toxoplasma_gondii_GT1 | gene_product=60S acidic ribosomal protein P0 [Source:UniProtKB/TrEMBL;Acc:A0A125YFP0] | transcript_product=ribosomal protein RPP0 | location=TGGT1_chrXII:1471598-1473146(+) | protein_length=314 | sequence_SO=chromosome | SO=protein_coding_gene | is_pseudo=false	0	20.217	29	7	25	7	314	34.1	5.6	19.44	2.333	2.055	1.046	0.163035	0.0119835	0.981111	3.04873e+06	1.3075e+06	3.0113e+06	62.07	65.94	38.49	High	High	High	Peak Found	High	High	1	Methylthio [C249]
High	Master Protein	TGGT1_218520-t26	transcript=TGGT1_218520-t26_1 | gene=TGGT1_218520 | organism=Toxoplasma_gondii_GT1 | gene_product=Microneme protein MIC6 [Source:UniProtKB/TrEMBL;Acc:S7V1D9] | transcript_product=microneme protein MIC6 | location=TGGT1_chrXII:1418869-1419918(-) | protein_length=349 | sequence_SO=chromosome | SO=protein_coding_gene | is_pseudo=false	0	6.688	6	2	9	2	349	36.6	4.69	4.13	0.902	1.796	0.565	0.965433	0.0737941	0.589138	233223	243689	410825	37.46	69.5	37.78	High	Peak Found	High	Peak Found	High	High	1	Methylthio [C122]
High	Master Protein	TGGT1_218600-t26	transcript=TGGT1_218600-t26_1 | gene=TGGT1_218600 | organism=Toxoplasma_gondii_GT1 | gene_product=RRM domain-containing protein [Source:UniProtKB/TrEMBL;Acc:S7WHH5] | transcript_product=RNA recognition motif-containing protein | location=TGGT1_chrXII:1316835-1323130(+) | protein_length=752 | sequence_SO=chromosome | SO=protein_coding_gene | is_pseudo=false	0	33.353	18	13	39	13	752	84.1	10.21	30.6	1.115	1.064	1.048	0.991556	0.998826	0.981111	2.93579e+06	2.71728e+06	2.67427e+06	17.92	4.7	2.03	High	High	High	High	High	High	1
Low	Master Protein	TGGT1_218610-t26	transcript=TGGT1_218610-t26_1 | gene=TGGT1_218610 | organism=Toxoplasma_gondii_GT1 | gene_product=RNA cytidine acetyltransferase [Source:UniProtKB/TrEMBL;Acc:S7V1W2] | transcript_product=ATPase (DUF699) protein | location=TGGT1_chrXII:1305454-1315334(-) | protein_length=1247 | sequence_SO=chromosome | SO=protein_coding_gene | is_pseudo=false	0.051	1.772	1	1	4	1	1247	136.2	7.81	0	1.614	0.859	1.88	0.935174	0.778616	0.494245	157977	97859	84016.8	59.73	15.98	38.44	Peak Found	Peak Found	Peak Found	High	High	Peak Found	1
Low	Master Protein	TGGT1_218820-t26	transcript=TGGT1_218820-t26_1 | gene=TGGT1_218820 | organism=Toxoplasma_gondii_GT1 | gene_product=Alba domain-containing protein [Source:UniProtKB/TrEMBL;Acc:A0A125YFQ6] | transcript_product=alba 2 | location=TGGT1_chrXII:1217304-1219105(+) | protein_length=148 | sequence_SO=chromosome | SO=protein_coding_gene | is_pseudo=false	0.057	1.711	6	1	1	1	148	15.4	8.43	0	1.276	2.279	0.56	0.991556	0.00196768	0.570469	80907.3	63420.4	144549	99.38	33.77	22.92	Not Found	Peak Found	Peak Found	Peak Found	Peak Found	Peak Found	1
High	Master Protein	TGGT1_218850-t26	transcript=TGGT1_218850-t26_1 | gene=TGGT1_218850 | organism=Toxoplasma_gondii_GT1 | gene_product=Ribosomal protein RPS9 [Source:UniProtKB/TrEMBL;Acc:A0A125YKP8] | transcript_product=ribosomal protein RPS9 | location=TGGT1_chrXII:1189790-1190959(-) | protein_length=271 | sequence_SO=chromosome | SO=protein_coding_gene | is_pseudo=false	0	4.861	6	2	9	2	271	30.2	9.61	6.93	0.74	1.168	0.602	0.824134	0.99436	0.715215	502209	739196	904674	11.39	13.13	10.74	Peak Found	High	High	High	High	High	1
Medium	Master Protein	TGGT1_218960-t26	transcript=TGGT1_218960-t26_1 | gene=TGGT1_218960 | organism=Toxoplasma_gondii_GT1 | gene_product=AP2 domain transcription factor AP2XII-1 [Source:UniProtKB/TrEMBL;Acc:A0A125YNZ7] | transcript_product=AP2 domain transcription factor AP2XII-1 | location=TGGT1_chrXII:1115397-1126277(-) | protein_length=2283 | sequence_SO=chromosome | SO=protein_coding_gene | is_pseudo=false	0.034	2.031	0	1	1	1	2283	247.7	5.91	0	1.087	1.74	0.625	0.996351	0.108334	0.751372	53210.4	48950.6	85197	42.52	125.77	84.69	Not Found	Not Found	Peak Found	Not Found	High	Not Found	1
High	Master Protein	TGGT1_219150-t26	transcript=TGGT1_219150-t26_1 | gene=TGGT1_219150 | organism=Toxoplasma_gondii_GT1 | gene_product=ZZ-type domain-containing protein [Source:UniProtKB/TrEMBL;Acc:S7WAE6] | transcript_product=zinc finger, zz type domain-containing protein | location=TGGT1_chrXII:1042433-1047423(-) | protein_length=843 | sequence_SO=chromosome | SO=protein_coding_gene | is_pseudo=false	0	59.845	30	17	61	17	843	96	5.34	54.89	0.638	0.957	0.656	0.562922	0.99436	0.83486	4.15281e+06	6.81215e+06	7.4461e+06	24.51	31.86	6.37	High	High	High	High	High	High	1	Methylthio [C29; C679; C682; C688]
High	Master Protein	TGGT1_219200-t26	transcript=TGGT1_219200-t26_1 | gene=TGGT1_219200 | organism=Toxoplasma_gondii_GT1 | gene_product=DEAD/DEAH box RNA helicase family protein [Source:UniProtKB/TrEMBL;Acc:S7V240] | transcript_product=DEAD/DEAH box RNA helicase family protein | location=TGGT1_chrXII:1014829-1023619(+) | protein_length=962 | sequence_SO=chromosome | SO=protein_coding_gene | is_pseudo=false	0	36.383	15	13	49	13	962	107.3	6.34	46.45	0.99	0.788	1.265	0.991556	0.505762	0.974403	3.72122e+06	3.81826e+06	2.71795e+06	39.45	44.88	30.49	High	High	High	High	High	High	1
High	Master Protein	TGGT1_219270-t26	transcript=TGGT1_219270-t26_1 | gene=TGGT1_219270 | organism=Toxoplasma_gondii_GT1 | gene_product=Multi-pass transmembrane protein [Source:UniProtKB/TrEMBL;Acc:A0A125YRY2] | transcript_product=multi-pass transmembrane protein | location=TGGT1_chrXII:948336-949904(+) | protein_length=389 | sequence_SO=chromosome | SO=protein_coding_gene | is_pseudo=false	0.005	2.897	2	1	6	1	389	43	4.94	0	2.238	1.697	1.319	0.438279	0.141017	0.974403	395059	176494	299458	4.04	11.87	13.99	High	High	High	Peak Found	High	High	1	Methylthio [C289]
High	Master Protein	TGGT1_219320-t26	transcript=TGGT1_219320-t26_1 | gene=TGGT1_219320 | organism=Toxoplasma_gondii_GT1 | gene_product=Acid phosphatase GAP50 [Source:UniProtKB/TrEMBL;Acc:S7V1S3] | transcript_product=acid phosphatase GAP50 | location=TGGT1_chrXII:907511-910397(-) | protein_length=431 | sequence_SO=chromosome | SO=protein_coding_gene | is_pseudo=false	0	18.329	21	7	23	7	431	46.6	6.95	21.7	4.633	1.368	3.516	0.000664396	0.712473	0.0178828	4.7262e+06	1.3777e+06	1.7062e+06	66.7	27.1	11.88	High	High	High	High	High	High	1
Low	Master Protein	TGGT1_219430-t26	transcript=TGGT1_219430-t26_1 | gene=TGGT1_219430 | organism=Toxoplasma_gondii_GT1 | gene_product=AA_TRNA_LIGASE_II domain-containing protein [Source:UniProtKB/TrEMBL;Acc:S7WHW0] | transcript_product=tRNA ligase class II core domain (G, H, P, S and T) domain-containing protein | location=TGGT1_chrXII:890626-897747(+) | protein_length=1203 | sequence_SO=chromosome | SO=protein_coding_gene | is_pse…	0.058	1.703	1	1	1	1	1203	131.5	9.47	0	1.628	1.199	1.358	0.935174	0.99436	0.940292	104424	64140.5	76874.9	101.57	119.7	115.37	Not Found	Peak Found	Peak Found	High	Peak Found	Peak Found	1
Low	Master Protein	TGGT1_219510-t26	transcript=TGGT1_219510-t26_1 | gene=TGGT1_219510 | organism=Toxoplasma_gondii_GT1 | gene_product=G domain-containing protein [Source:UniProtKB/TrEMBL;Acc:S7V1Q0] | transcript_product=putative GTP binding protein 7 isoform 2 family protein | location=TGGT1_chrXII:830468-836954(-) | protein_length=459 | sequence_SO=chromosome | SO=protein_coding_gene | is_pseudo=false	0.057	1.726	2	1	1	1	459	49.6	9.48	0	0.885	0.978	0.905	0.964471	0.99436	0.974403	138690	156733	153237	50.1	49.38	61.63	Peak Found	Peak Found	High	Peak Found	Peak Found	Peak Found	1
Medium	Master Protein	TGGT1_219520-t26	transcript=TGGT1_219520-t26_1 | gene=TGGT1_219520 | organism=Toxoplasma_gondii_GT1 | gene_product=Methyltransf_25 domain-containing protein [Source:UniProtKB/TrEMBL;Acc:A0A125YYW7] | transcript_product=histone arginine methyltransferase PRMT1 | location=TGGT1_chrXII:823809-827267(-) | protein_length=392 | sequence_SO=chromosome | SO=protein_coding_gene | is_pseudo=false	0.012	2.436	2	1	1	1	392	44	5.97	0	0.909	0.811	1.121	0.972876	0.591084	0.974403	144609	159104	129042	83.97	95.38	81.7	Peak Found	Not Found	Peak Found	High	Not Found	Peak Found	1	Methylthio [C279]
Low	Master Protein	TGGT1_219540-t26	transcript=TGGT1_219540-t26_1 | gene=TGGT1_219540 | organism=Toxoplasma_gondii_GT1 | gene_product=Alanine--tRNA ligase [Source:UniProtKB/TrEMBL;Acc:S7WHV1] | transcript_product=cytosolic tRNA-Ala synthetase | location=TGGT1_chrXII:800723-814444(-) | protein_length=1280 | sequence_SO=chromosome | SO=protein_coding_gene | is_pseudo=false	0.053	1.737	1	1	1	1	1280	139.3	6.83	0	1.278	1.671	0.765	0.991556	0.162242	0.974403	71703.2	56117.9	93745.8	8.35	42.88	14.74	Not Found	Peak Found	Not Found	Peak Found	Peak Found	High	1
High	Master Protein	TGGT1_219700-t26	transcript=TGGT1_219700-t26_1 | gene=TGGT1_219700 | organism=Toxoplasma_gondii_GT1 | gene_product=MCM domain-containing protein [Source:UniProtKB/TrEMBL;Acc:S7V296] | transcript_product=putative DNA replication licensing factor MCM4 | location=TGGT1_chrXII:651605-660187(+) | protein_length=1014 | sequence_SO=chromosome | SO=protein_coding_gene | is_pseudo=false	0	13.925	7	6	8	6	1014	111.9	5.82	0	1.111	1.046	1.037	0.993045	0.99436	0.981111	950096	781529	871092	37.73	0.71	15.76	Peak Found	High	Peak Found	High	Peak Found	High	1	Methylthio [C596]
Low	Master Protein	TGGT1_219738-t26	transcript=TGGT1_219738-t26_1 | gene=TGGT1_219738 | organism=Toxoplasma_gondii_GT1 | gene_product=hypothetical protein | transcript_product=hypothetical protein | location=TGGT1_chrXII:609873-621430(+) | protein_length=2525 | sequence_SO=chromosome | SO=protein_coding_gene | is_pseudo=false	0.052	1.764	0	1	6	1	2525	272.6	6.24	7.75	2.364	0.985	2.401	0.151045	0.99436	0.19608	1.00461e+06	424905	418437	48.8	42.02	71.73	High	High	Peak Found	High	Peak Found	High	1
High	Master Protein	TGGT1_219790A-t26	transcript=TGGT1_219790A-t26_1 | gene=TGGT1_219790A | organism=Toxoplasma_gondii_GT1 | gene_product=Pre-mRNA processing factor PRP3 [Source:UniProtKB/TrEMBL;Acc:S7V290] | transcript_product=pre-mRNA processing factor PRP3 | location=TGGT1_chrXII:588219-589616(-) | protein_length=304 | sequence_SO=chromosome | SO=protein_coding_gene | is_pseudo=false	0	8.957	14	3	9	3	304	32.9	10.37	2.58	0.942	1.03	0.879	0.984216	0.99436	0.974403	331877	380093	380318	85.74	82.58	79.4	Peak Found	High	Peak Found	High	Peak Found	High	1	Acetyl [N-Term]
High	Master Protein	TGGT1_219790B-t26	transcript=TGGT1_219790B-t26_1 | gene=TGGT1_219790B | organism=Toxoplasma_gondii_GT1 | gene_product=Pre-mRNA processing factor PRP3 [Source:UniProtKB/TrEMBL;Acc:S7WAM1] | transcript_product=pre-mRNA processing factor PRP3 | location=TGGT1_chrXII:579057-586810(-) | protein_length=643 | sequence_SO=chromosome | SO=protein_coding_gene | is_pseudo=false	0	15.784	14	6	12	6	643	72.2	8.81	7.1	1.014	1.12	0.784	0.992245	0.99436	0.974403	1.01391e+06	1.1851e+06	1.23493e+06	30.09	63.53	40.1	Peak Found	High	High	High	High	High	1	Methylthio [C302]
High	Master Protein	TGGT1_219800-t26	transcript=TGGT1_219800-t26_1 | gene=TGGT1_219800 | organism=Toxoplasma_gondii_GT1 | gene_product=Vacuolar proton pump subunit B [Source:UniProtKB/TrEMBL;Acc:A0A125YPJ0] | transcript_product=putative vacuolar ATP synthase subunit b | location=TGGT1_chrXII:574692-577426(+) | protein_length=505 | sequence_SO=chromosome | SO=protein_coding_gene | is_pseudo=false	0	25.178	24	8	21	8	505	56.6	5.4	29.17	1.059	1.041	1.157	0.999467	0.99436	0.974403	1.23393e+06	1.11998e+06	1.04156e+06	66.32	81.42	63.43	Peak Found	High	Peak Found	High	Peak Found	High	1	Methylthio [C139; C145]
Medium	Master Protein	TGGT1_219828-t26	transcript=TGGT1_219828-t26_1 | gene=TGGT1_219828 | organism=Toxoplasma_gondii_GT1 | gene_product=HMG box domain-containing protein [Source:UniProtKB/TrEMBL;Acc:S7V1V4] | transcript_product=HMG (high mobility group) box domain-containing protein | location=TGGT1_chrXII:554320-554616(+) | protein_length=98 | sequence_SO=chromosome | SO=protein_coding_gene | is_pseudo=false	0.01	2.643	8	1	4	1	98	11.4	10.23	0	0.479	0.598	0.801	0.218466	0.0321721	0.974403	331102	690970	413364	1.83	43.31	23.56	High	Peak Found	Peak Found	High	High	High	1
High	Master Protein	TGGT1_219850-t26	transcript=TGGT1_219850-t26_1 | gene=TGGT1_219850 | organism=Toxoplasma_gondii_GT1 | gene_product=AA_TRNA_LIGASE_II domain-containing protein [Source:UniProtKB/TrEMBL;Acc:S7V2A6] | transcript_product=prolyl-tRNA synthetase (ProRS) | location=TGGT1_chrXII:529404-538395(-) | protein_length=830 | sequence_SO=chromosome | SO=protein_coding_gene | is_pseudo=false	0	14.385	7	5	17	5	830	93.4	8.07	3.94	1.26	1.238	1.092	0.966166	0.969919	0.974403	889985	761141	1.02944e+06	78.72	68.59	57.82	Peak Found	High	Peak Found	High	High	High	1	Methylthio [C591]
Medium	Master Protein	TGGT1_219860-t26	transcript=TGGT1_219860-t26_1 | gene=TGGT1_219860 | organism=Toxoplasma_gondii_GT1 | gene_product=DNA helicase [Source:UniProtKB/TrEMBL;Acc:S7V1T5] | transcript_product=putative replication licensing factor | location=TGGT1_chrXII:515884-525132(-) | protein_length=972 | sequence_SO=chromosome | SO=protein_coding_gene | is_pseudo=false	0.034	2.043	1	1	1	1	972	108.1	5.08	0	1.118	1.18	0.948	0.999467	0.99436	0.978134	36614.4	32748.3	38631.2	53.66	52.48	8.62	Peak Found	Peak Found	Peak Found	Peak Found	Peak Found	Not Found	1
High	Master Protein	TGGT1_220100-t26	transcript=TGGT1_220100-t26_1 | gene=TGGT1_220100 | organism=Toxoplasma_gondii_GT1 | gene_product=Pribosyltran_N domain-containing protein [Source:UniProtKB/TrEMBL;Acc:S7VVA0] | transcript_product=phosphoribosylpyrophosphate synthetase | location=TGGT1_chrV:29152-31918(+) | protein_length=557 | sequence_SO=chromosome | SO=protein_coding_gene | is_pseudo=false	0.004	3.65	3	1	2	1	557	61	9.47	2.98	0.997	0.427	2.334	0.991556	6.02314e-05	0.22038	224917	225567	96347.5	72.22	58.46	35.43	Peak Found	Peak Found	Peak Found	High	Peak Found	High	1
High	Master Protein	TGGT1_220240-t26	transcript=TGGT1_220240-t26_1 | gene=TGGT1_220240 | organism=Toxoplasma_gondii_GT1 | gene_product=hypothetical protein | transcript_product=hypothetical protein | location=TGGT1_chrV:140178-141758(-) | protein_length=526 | sequence_SO=chromosome | SO=protein_coding_gene | is_pseudo=false	0.004	3.414	2	1	3	1	526	54.1	9.86	1.74	0.648	1.643	0.395	0.767565	0.190064	0.148219	46390	71562.9	117583	122.36	93.44	41.89	Not Found	High	Peak Found	High	Not Found	High	1
Medium	Master Protein	TGGT1_220260-t26	transcript=TGGT1_220260-t26_1 | gene=TGGT1_220260 | organism=Toxoplasma_gondii_GT1 | gene_product=RMI1_N domain-containing protein [Source:UniProtKB/TrEMBL;Acc:S7UH63] | transcript_product=hypothetical protein | location=TGGT1_chrV:148249-150039(+) | protein_length=596 | sequence_SO=chromosome | SO=protein_coding_gene | is_pseudo=false	0.043	1.84	1	1	1	1	596	63.3	9.94	0	1.061	0.96	1.106	0.991556	0.99436	0.974403	86622.8	81628.6	78352.2	70.6	57.38	47.12	Peak Found	Peak Found	Peak Found	High	Peak Found	Peak Found	1
Low	Master Protein	TGGT1_220310-t26	transcript=TGGT1_220310-t26_1 | gene=TGGT1_220310 | organism=Toxoplasma_gondii_GT1 | gene_product=hypothetical protein | transcript_product=hypothetical protein | location=TGGT1_chrV:189142-189612(-) | protein_length=156 | sequence_SO=chromosome | SO=protein_coding_gene | is_pseudo=false	0.052	1.754	7	1	1	1	156	17.9	10.73	2.81	1.37	0.922	1.486	0.965433	0.947563	0.864006	423719	309204	285181	84.69	80.13	77.2	Peak Found	Peak Found	Peak Found	High	Peak Found	Peak Found	1
Low	Master Protein	TGGT1_220380-t26	transcript=TGGT1_220380-t26_1 | gene=TGGT1_220380 | organism=Toxoplasma_gondii_GT1 | gene_product=hypothetical protein | transcript_product=hypothetical protein | location=TGGT1_chrV:242164-245817(-) | protein_length=1004 | sequence_SO=chromosome | SO=protein_coding_gene | is_pseudo=false	0.051	1.771	2	1	1	1	1004	107.3	6.76	0													Not Found	Not Found	Not Found	Not Found	High	Not Found	1
High	Master Protein	TGGT1_220400-t26	transcript=TGGT1_220400-t26_1 | gene=TGGT1_220400 | organism=Toxoplasma_gondii_GT1 | gene_product=ADF-H domain-containing protein [Source:UniProtKB/TrEMBL;Acc:A0A125YJR5] | transcript_product=actin depolymerizing factor ADF | location=TGGT1_chrV:254875-256188(-) | protein_length=118 | sequence_SO=chromosome | SO=protein_coding_gene | is_pseudo=false	0	13.343	47	4	14	4	118	12.9	7.75	7.54	0.869	1.244	0.642	0.964471	0.947563	0.795481	1.4778e+06	1.87909e+06	2.24921e+06	16.91	51.83	34.37	High	High	High	High	High	High	1	Methylthio [C58; C65; C75]
High	Master Protein	TGGT1_220490-t26	transcript=TGGT1_220490-t26_1 | gene=TGGT1_220490 | organism=Toxoplasma_gondii_GT1 | gene_product=KH domain-containing protein [Source:UniProtKB/TrEMBL;Acc:A0A125YL06] | transcript_product=putative pre-rRNA-processing protein PNO1 | location=TGGT1_chrV:316768-317655(+) | protein_length=295 | sequence_SO=chromosome | SO=protein_coding_gene | is_pseudo=false	0	9.666	13	4	21	4	295	32.8	9.77	5.34	1.721	1.097	1.475	0.629545	0.99436	0.879479	2.64309e+06	1.57881e+06	2.0502e+06	59.61	5.99	7.17	High	High	High	High	High	High	1
High	Master Protein	TGGT1_220520-t26	transcript=TGGT1_220520-t26_1 | gene=TGGT1_220520 | organism=Toxoplasma_gondii_GT1 | gene_product=hypothetical protein | transcript_product=hypothetical protein | location=TGGT1_chrV:334843-342501(+) | protein_length=2297 | sequence_SO=chromosome | SO=protein_coding_gene | is_pseudo=false	0.002	4.053	1	1	3	1	2297	247.8	9.17	10.55	1.044	1.009	1.035	0.997564	0.99436	0.981111	6.93611e+06	6.64202e+06	6.70221e+06	52.1	52.23	54.78	Peak Found	High	Peak Found	Peak Found	Peak Found	Peak Found	1
Low	Master Protein	TGGT1_220940-t26	transcript=TGGT1_220940-t26_1 | gene=TGGT1_220940 | organism=Toxoplasma_gondii_GT1 | gene_product=FtsJ domain-containing protein [Source:UniProtKB/TrEMBL;Acc:S7UKM0] | transcript_product=ribosomal RNA methyltransferase (FtsJ ) family protein | location=TGGT1_chrII:64731-69076(+) | protein_length=482 | sequence_SO=chromosome | SO=protein_coding_gene | is_pseudo=false	0.058	1.705	2	1	1	1	482	52.1	9.22	0	0.754	0.62	1.215	0.895538	0.0492792	0.974403	64773.7	85909.8	53302.4	120.53	66.06	76.34	Peak Found	High	Peak Found	Peak Found	Peak Found	Peak Found	1
High	Master Protein	TGGT1_220950-t26	transcript=TGGT1_220950-t26_1 | gene=TGGT1_220950 | organism=Toxoplasma_gondii_GT1 | gene_product=hypothetical protein | transcript_product=hypothetical protein | location=TGGT1_chrII:72817-74397(+) | protein_length=334 | sequence_SO=chromosome | SO=protein_coding_gene | is_pseudo=false	0	28.961	34	9	41	5	334	35.6	5.25	63.9	0.665	0.988	0.668	0.639537	0.99436	0.857999	5.20555e+06	7.9224e+06	7.96673e+06	25.66	21.11	44.91	High	High	High	High	High	High	1
High	Master Protein	TGGT1_221200B-t26	transcript=TGGT1_221200B-t26_1 | gene=TGGT1_221200B | organism=Toxoplasma_gondii_GT1 | gene_product=CW-type Zinc Finger protein [Source:UniProtKB/TrEMBL;Acc:S7W0D8] | transcript_product=CW-type Zinc Finger protein | location=TGGT1_chrII:103063-106965(-) | protein_length=1300 | sequence_SO=chromosome | SO=protein_coding_gene | is_pseudo=false	0	4.894	2	2	5	2	1300	136.6	5.2	0	0.704	1.248	0.367	0.824134	0.947563	0.103874	115974	239887	312532	65.48	20.17	4.93	Peak Found	High	High	High	Peak Found	High	1
Low	Master Protein	TGGT1_221320-t26	transcript=TGGT1_221320-t26_1 | gene=TGGT1_221320 | organism=Toxoplasma_gondii_GT1 | gene_product=Acetyl-CoA carboxylase ACC1 [Source:UniProtKB/TrEMBL;Acc:S7VU47] | transcript_product=acetyl-CoA carboxylase ACC1 | location=TGGT1_chrII:218988-235059(-) | protein_length=2614 | sequence_SO=chromosome | SO=protein_coding_gene | is_pseudo=false	0.052	1.752	1	1	1	1	2614	287.6	7.53	0	1.823	1.461	1.247	0.824134	0.511886	0.974403	200084	109778	160435	133.63	93.06	98.2	High	Not Found	Peak Found	Not Found	Not Found	Peak Found	1	Phospho [T1023]
High	Master Protein	TGGT1_221380-t26	transcript=TGGT1_221380-t26_1 | gene=TGGT1_221380 | organism=Toxoplasma_gondii_GT1 | gene_product=Alba domain-containing protein [Source:UniProtKB/TrEMBL;Acc:A0A125YMA6] | transcript_product=alba 1 | location=TGGT1_chrII:281451-282798(-) | protein_length=247 | sequence_SO=chromosome | SO=protein_coding_gene | is_pseudo=false	0	17.277	25	6	16	6	247	27.2	9.74	17.99	2.313	1.4	1.193	0.170414	0.634534	0.974403	2.11518e+06	946092	1.4977e+06	102.36	81.89	65.54	Peak Found	High	Peak Found	High	Peak Found	High	1
Medium	Master Protein	TGGT1_221390-t26	transcript=TGGT1_221390-t26_1 | gene=TGGT1_221390 | organism=Toxoplasma_gondii_GT1 | gene_product=hypothetical protein | transcript_product=hypothetical protein | location=TGGT1_chrII:286177-292066(-) | protein_length=875 | sequence_SO=chromosome | SO=protein_coding_gene | is_pseudo=false	0.047	1.817	1	1	1	1	875	96.4	5.25	0	0.849	1.003	0.847	0.945017	0.99436	0.974403	215221	253457	254176	3.46	11.14	37.45	Peak Found	Peak Found	High	Peak Found	Peak Found	Peak Found	1
High	Master Protein	TGGT1_221570-t26	transcript=TGGT1_221570-t26_1 | gene=TGGT1_221570 | organism=Toxoplasma_gondii_GT1 | gene_product=Putative pre-rRNA-processing protein [Source:UniProtKB/TrEMBL;Acc:S7UKH5] | transcript_product=putative pre-rRNA-processing protein | location=TGGT1_chrII:428259-430701(-) | protein_length=347 | sequence_SO=chromosome | SO=protein_coding_gene | is_pseudo=false	0	31.28	30	10	54	10	347	39.3	10.29	66.48	0.791	0.99	0.882	0.895538	0.99436	0.974403	6.72341e+06	8.69158e+06	8.12234e+06	16.06	20.2	35.89	High	High	High	High	High	High	1	Methylthio [C185; C317]
High	Master Protein	TGGT1_221590-t26	transcript=TGGT1_221590-t26_1 | gene=TGGT1_221590 | organism=Toxoplasma_gondii_GT1 | gene_product=Dual specificity phosphatase, catalytic domain-containing protein [Source:UniProtKB/TrEMBL;Acc:A0A125YN04] | transcript_product=dual specificity phosphatase, catalytic domain-containing protein | location=TGGT1_chrII:450572-453205(+) | protein_length=356 | sequence_SO=chromosome | SO=protein_coding_g…	0	8.901	15	3	13	3	356	38.8	9.77	5.92	0.772	1.02	0.644	0.884247	0.99436	0.800271	279446	348075	435527	81.1	98.08	73.02	Peak Found	High	High	High	Peak Found	High	1
High	Master Protein	TGGT1_221610-t26	transcript=TGGT1_221610-t26_1 | gene=TGGT1_221610 | organism=Toxoplasma_gondii_GT1 | gene_product=USP domain-containing protein [Source:UniProtKB/TrEMBL;Acc:S7UKI2] | transcript_product=ubiquitin carboxyl-terminal hydrolase | location=TGGT1_chrII:464467-468768(+) | protein_length=795 | sequence_SO=chromosome | SO=protein_coding_gene | is_pseudo=false	0.004	3.142	1	1	2	1	795	87	7.49	0	0.737	1.132	0.651	0.907145	0.99436	0.828075	42082	57069.9	64611.7	2.48	16.93	16.65	Peak Found	Peak Found	Peak Found	High	Peak Found	Peak Found	1
High	Master Protein	TGGT1_221620-t26	transcript=TGGT1_221620-t26_1 | gene=TGGT1_221620 | organism=Toxoplasma_gondii_GT1 | gene_product=Tubulin beta chain [Source:UniProtKB/TrEMBL;Acc:A0A125YYZ4] | transcript_product=putative beta-tubulin | location=TGGT1_chrII:472166-474503(-) | protein_length=449 | sequence_SO=chromosome | SO=protein_coding_gene | is_pseudo=false	0	52.685	40	13	82	4	449	50	4.81	137.39	3.746	1.051	2.837	0.00523863	0.99436	0.0830846	5.03525e+06	859467	1.02882e+06	30.58	46.87	84.52	High	High	High	High	High	High	1	Methylthio [C12; C301; C314]
High	Master Protein	TGGT1_221675B-t26	transcript=TGGT1_221675B-t26_1 | gene=TGGT1_221675B | organism=Toxoplasma_gondii_GT1 | gene_product=hypothetical protein | transcript_product=hypothetical protein | location=TGGT1_chrII:538929-543912(-) | protein_length=1060 | sequence_SO=chromosome | SO=protein_coding_gene | is_pseudo=false	0.004	3.642	2	1	3	1	1060	115.3	6.51	0	0.277	0.785	0.353	0.0467966	0.492896	0.0830846	42793.7	154643	121333	26.45	57.41	2.67	Not Found	High	High	Peak Found	Peak Found	Peak Found	1
High	Master Protein	TGGT1_221970-t26	transcript=TGGT1_221970-t26_1 | gene=TGGT1_221970 | organism=Toxoplasma_gondii_GT1 | gene_product=hypothetical protein | transcript_product=hypothetical protein | location=TGGT1_chrII:713954-715277(-) | protein_length=228 | sequence_SO=chromosome | SO=protein_coding_gene | is_pseudo=false	0	31.732	44	9	76	9	228	25.3	9.7	148.49	0.943	1.011	0.867	0.989039	0.99436	0.974403	2.79567e+07	3.07998e+07	3.2641e+07	35.21	46.96	37.92	High	High	High	High	High	High	1	Methylthio [C20; C32]
High	Master Protein	TGGT1_222000-t26	transcript=TGGT1_222000-t26_1 | gene=TGGT1_222000 | organism=Toxoplasma_gondii_GT1 | gene_product=Brix domain-containing protein [Source:UniProtKB/TrEMBL;Acc:S7UL49] | transcript_product=brix domain-containing protein | location=TGGT1_chrII:726106-731963(-) | protein_length=508 | sequence_SO=chromosome | SO=protein_coding_gene | is_pseudo=false	0	31.012	28	10	39	10	508	57.4	6.71	62.98	0.584	0.8	0.716	0.407337	0.551114	0.925515	4.2049e+06	6.79439e+06	4.21028e+06	96.11	104.34	120.11	High	High	High	High	High	High	1	Methylthio [C416]
High	Master Protein	TGGT1_222140-t26	transcript=TGGT1_222140-t26_1 | gene=TGGT1_222140 | organism=Toxoplasma_gondii_GT1 | gene_product=DEAD/DEAH box helicase domain-containing protein [Source:UniProtKB/TrEMBL;Acc:S7UL65] | transcript_product=DEAD/DEAH box helicase domain-containing protein | location=TGGT1_chrII:878527-892060(-) | protein_length=1236 | sequence_SO=chromosome | SO=protein_coding_gene | is_pseudo=false	0	59.191	19	20	65	19	1236	133.7	9.03	52.08	2.152	1.047	1.858	0.246998	0.99436	0.510762	7.33999e+06	4.13476e+06	4.7817e+06	55.8	43.87	40.91	High	High	High	High	High	High	1
Medium	Master Protein	TGGT1_222160-t26	transcript=TGGT1_222160-t26_1 | gene=TGGT1_222160 | organism=Toxoplasma_gondii_GT1 | gene_product=Aldedh domain-containing protein [Source:UniProtKB/TrEMBL;Acc:S7VZX7] | transcript_product=aldehyde dehydrogenase | location=TGGT1_chrII:900932-907660(-) | protein_length=497 | sequence_SO=chromosome | SO=protein_coding_gene | is_pseudo=false	0.036	1.911	2	1	1	1	497	53.7	6.39	0	2.715	1.853	1.465	0.438645	0.0513306	0.882963	39576.7	14574.8	27012.6	125.39	131.46	22.29	High	Not Found	Not Found	Not Found	Peak Found	Not Found	1
High	Master Protein	TGGT1_222180-t26	transcript=TGGT1_222180-t26_1 | gene=TGGT1_222180 | organism=Toxoplasma_gondii_GT1 | gene_product=hypothetical protein | transcript_product=hypothetical protein | location=TGGT1_chrII:916143-916745(-) | protein_length=200 | sequence_SO=chromosome | SO=protein_coding_gene | is_pseudo=false	0.004	3.598	8	1	2	1	200	22.4	11.25	4.77	1.331	8.752	0.152	0.991556	5.37059e-16	5.51034e-05	62501.2	46948	410876	13.85	56.52	36.05	Not Found	Not Found	High	Not Found	High	Peak Found	1	Methylthio [C140]
High	Master Protein	TGGT1_222300-t26	transcript=TGGT1_222300-t26_1 | gene=TGGT1_222300 | organism=Toxoplasma_gondii_GT1 | gene_product=hypothetical protein | transcript_product=hypothetical protein | location=TGGT1_chrII:997106-1002828(-) | protein_length=1468 | sequence_SO=chromosome | SO=protein_coding_gene | is_pseudo=false	0.004	3.723	1	1	1	1	1468	159	5.64	2.48	1.038	1.417	0.733	0.991556	0.603427	0.940292	94466.8	90966.2	128883	118.76	129.16	124.26	High	Peak Found	Peak Found	Peak Found	Peak Found	Peak Found	1
High	Master Protein	TGGT1_222380-t26	transcript=TGGT1_222380-t26_1 | gene=TGGT1_222380 | organism=Toxoplasma_gondii_GT1 | gene_product=Importin N-terminal domain-containing protein [Source:UniProtKB/TrEMBL;Acc:A0A125YMQ8] | transcript_product=importin-beta N-terminal domain-containing protein | location=TGGT1_chrII:1069107-1078180(+) | protein_length=1147 | sequence_SO=chromosome | SO=protein_coding_gene | is_pseudo=false	0	4.331	2	2	4	2	1147	129.4	6.42	0	1.839	2.539	0.602	0.823554	0.00023698	0.715215	186981	121685	309811	56.52	34.2	47.85	Peak Found	High	Peak Found	High	High	Peak Found	1
Low	Master Protein	TGGT1_222660-t26	transcript=TGGT1_222660-t26_1 | gene=TGGT1_222660 | organism=Toxoplasma_gondii_GT1 | gene_product=Leucine rich repeat-containing protein [Source:UniProtKB/TrEMBL;Acc:S7VZP2] | transcript_product=leucine rich repeat-containing protein | location=TGGT1_chrII:1143533-1175438(+) | protein_length=1873 | sequence_SO=chromosome | SO=protein_coding_gene | is_pseudo=false	0.054	1.734	1	1	1	1	1873	209.8	6.05	0	2.092	1.672	1.251	0.735026	0.162242	0.974403	63411.7	30307.9	50679.4	31.21	26.7	31.54	Not Found	Peak Found	Peak Found	Peak Found	Peak Found	High	1
Medium	Master Protein	TGGT1_222860-t26	transcript=TGGT1_222860-t26_1 | gene=TGGT1_222860 | organism=Toxoplasma_gondii_GT1 | gene_product=Eukaryotic translation initiation factor 3 subunit B [Source:UniProtKB/TrEMBL;Acc:A0A125YS98] | transcript_product=putative eukaryotic translation initiation factor | location=TGGT1_chrII:1241196-1252687(-) | protein_length=756 | sequence_SO=chromosome | SO=protein_coding_gene | is_pseudo=false	0.012	2.441	1	1	2	1	756	88.3	5.5	1.8	1.311	0.683	1.918	0.991556	0.148902	0.463512	81075.2	61863.6	42264.1	9.82	18.65	129.06	Not Found	Not Found	Not Found	High	Not Found	High	1
High	Master Protein	TGGT1_223050-t26	transcript=TGGT1_223050-t26_1 | gene=TGGT1_223050 | organism=Toxoplasma_gondii_GT1 | gene_product=Ribosomal_S10 domain-containing protein [Source:UniProtKB/TrEMBL;Acc:S7UL41] | transcript_product=ribosomal protein RPS20 | location=TGGT1_chrII:1366681-1368519(+) | protein_length=233 | sequence_SO=chromosome | SO=protein_coding_gene | is_pseudo=false	0	27.795	23	6	76	6	233	25.8	9.52	104.01	1.009	1.036	0.966	0.991556	0.99436	0.981111	5.89292e+07	6.04947e+07	5.96902e+07	21.98	2.07	5.32	High	High	High	High	High	High	1	Methylthio [C150; C184]
High	Master Protein	TGGT1_223410-t26	transcript=TGGT1_223410-t26_1 | gene=TGGT1_223410 | organism=Toxoplasma_gondii_GT1 | gene_product=Putative eukaryotic initiation factor-4E [Source:UniProtKB/TrEMBL;Acc:A0A125YS61] | transcript_product=putative eukaryotic initiation factor-4E | location=TGGT1_chrX:3763701-3766447(+) | protein_length=225 | sequence_SO=chromosome | SO=protein_coding_gene | is_pseudo=false	0	8.206	14	3	18	3	225	26	6.24	1.69	1.625	1.205	1.125	0.706251	0.99436	0.974403	1.06259e+06	556057	704743	22.42	4.91	40.46	High	High	High	High	High	High	1
High	Master Protein	TGGT1_223485-t26	transcript=TGGT1_223485-t26_1 | gene=TGGT1_223485 | organism=Toxoplasma_gondii_GT1 | gene_product=hypothetical protein | transcript_product=hypothetical protein | location=TGGT1_chrX:3690054-3691863(+) | protein_length=93 | sequence_SO=chromosome | SO=protein_coding_gene | is_pseudo=false	0	8.487	33	3	12	3	93	10.3	9.58	9.09	0.694	1.004	0.971	0.706251	0.99436	0.981111	591398	1.11539e+06	602221	77.74	20.68	94.49	Peak Found	High	High	High	Peak Found	High	1
High	Master Protein	TGGT1_223490-t26	transcript=TGGT1_223490-t26_1 | gene=TGGT1_223490 | organism=Toxoplasma_gondii_GT1 | gene_product=hypothetical protein | transcript_product=hypothetical protein | location=TGGT1_chrX:3686851-3687786(+) | protein_length=311 | sequence_SO=chromosome | SO=protein_coding_gene | is_pseudo=false	0	27.884	33	8	60	8	311	34.6	9.76	103.79	1.21	1.047	1.164	0.984216	0.99436	0.974403	1.46861e+07	1.26919e+07	1.37744e+07	21.84	23.9	23.54	High	High	High	High	High	High	1
High	Master Protein	TGGT1_223685-t26	transcript=TGGT1_223685-t26_1 | gene=TGGT1_223685 | organism=Toxoplasma_gondii_GT1 | gene_product=hypothetical protein | transcript_product=hypothetical protein | location=TGGT1_chrX:3560511-3561558(+) | protein_length=157 | sequence_SO=chromosome | SO=protein_coding_gene | is_pseudo=false	0	6.94	19	3	14	3	157	17.2	10.52	5.48	0.898	0.729	1.13	0.966166	0.271657	0.974403	927410	1.20929e+06	915315	40.33	1.56	13.7	High	High	High	High	Peak Found	High	1	Methylthio [C131; C132]
High	Master Protein	TGGT1_223855-t26	transcript=TGGT1_223855-t26_1 | gene=TGGT1_223855 | organism=Toxoplasma_gondii_GT1 | gene_product=RRM domain-containing protein [Source:UniProtKB/TrEMBL;Acc:S7WBY7] | transcript_product=RNA recognition motif-containing protein | location=TGGT1_chrX:3429742-3436856(-) | protein_length=565 | sequence_SO=chromosome | SO=protein_coding_gene | is_pseudo=false	0	36.14	15	9	62	9	565	62.7	9.29	76.89	0.726	1.048	0.738	0.777364	0.99436	0.940292	9.69585e+06	1.40874e+07	1.35798e+07	18.9	13.39	32.75	High	High	High	High	High	High	1	Methylthio [C487; C494]
Medium	Master Protein	TGGT1_223880-t26	transcript=TGGT1_223880-t26_1 | gene=TGGT1_223880 | organism=Toxoplasma_gondii_GT1 | gene_product=RING-type domain-containing protein [Source:UniProtKB/TrEMBL;Acc:S7UVV4] | transcript_product=zinc finger, C3HC4 type (RING finger) domain-containing protein | location=TGGT1_chrX:3392353-3413350(-) | protein_length=3893 | sequence_SO=chromosome | SO=protein_coding_gene | is_pseudo=false	0.036	1.92	0	1	1	1	3893	407.1	7.64	0	0.564	0.851	0.662	0.633799	0.743614	0.842478	47404.4	84103.7	71600.2	123.19	46.33	69.16	Peak Found	Not Found	Peak Found	Not Found	High	Not Found	1
High	Master Protein	TGGT1_223910-t26	transcript=TGGT1_223910-t26_1 | gene=TGGT1_223910 | organism=Toxoplasma_gondii_GT1 | gene_product=PlsC domain-containing protein [Source:UniProtKB/TrEMBL;Acc:A0A125YKZ9] | transcript_product=acyltransferase domain-containing protein | location=TGGT1_chrX:3371597-3378120(-) | protein_length=388 | sequence_SO=chromosome | SO=protein_coding_gene | is_pseudo=false	0	6.436	8	3	5	3	388	44	9.23	1.67	1.12	1.467	0.729	0.997067	0.499616	0.939543	439700	360597	547943	47.97	17.61	54.88	High	Peak Found	High	Peak Found	High	Peak Found	1
High	Master Protein	TGGT1_223920-t26	transcript=TGGT1_223920-t26_1 | gene=TGGT1_223920 | organism=Toxoplasma_gondii_GT1 | gene_product=Rhoptry neck protein RON3 [Source:UniProtKB/TrEMBL;Acc:S7UWM8] | transcript_product=rhoptry neck protein RON3 | location=TGGT1_chrX:3357300-3367973(+) | protein_length=1958 | sequence_SO=chromosome | SO=protein_coding_gene | is_pseudo=false	0	133.868	27	47	184	47	1958	222.9	9.16	230.63	1.459	1.425	1.001	0.874125	0.583404	1	2.2047e+07	1.60198e+07	2.3051e+07	31.25	13.82	10.16	High	High	High	High	High	High	1	Methylthio [C471; C663; C1796]
High	Master Protein	TGGT1_224240-t26	transcript=TGGT1_224240-t26_1 | gene=TGGT1_224240 | organism=Toxoplasma_gondii_GT1 | gene_product=PPM-type phosphatase domain-containing protein [Source:UniProtKB/TrEMBL;Acc:S7W4N8] | transcript_product=protein phosphatase 2C domain-containing protein | location=TGGT1_chrX:3090391-3097123(+) | protein_length=1147 | sequence_SO=chromosome | SO=protein_coding_gene | is_pseudo=false	0	13.216	6	5	10	5	1147	122.6	7.21	6.03	0.665	0.969	0.672	0.639537	0.99436	0.863118	653862	887442	977969	18.1	32.33	21.22	High	Peak Found	High	High	High	High	1	Methylthio [C932; C1035]
High	Master Protein	TGGT1_224480-t26	transcript=TGGT1_224480-t26_1 | gene=TGGT1_224480 | organism=Toxoplasma_gondii_GT1 | gene_product=Protein kinase domain-containing protein [Source:UniProtKB/TrEMBL;Acc:S7UWD5] | transcript_product=putative cell-cycle-associated protein kinase CLK | location=TGGT1_chrX:2940747-2949601(-) | protein_length=1699 | sequence_SO=chromosome | SO=protein_coding_gene | is_pseudo=false	0	52.268	11	13	94	13	1699	188.8	10.46	200.96	0.98	0.944	1.087	0.991556	0.989287	0.974403	1.34375e+07	1.35214e+07	1.44234e+07	31.25	5.85	12.25	High	High	High	High	High	High	1	Methylthio [C1395; C1410; C1444]; Phospho [S971]
Medium	Master Protein	TGGT1_224720-t26	transcript=TGGT1_224720-t26_1 | gene=TGGT1_224720 | organism=Toxoplasma_gondii_GT1 | gene_product=RRM domain-containing protein [Source:UniProtKB/TrEMBL;Acc:S7WCB9] | transcript_product=SPOC domain-containing protein | location=TGGT1_chrX:2763216-2767432(-) | protein_length=704 | sequence_SO=chromosome | SO=protein_coding_gene | is_pseudo=false	0.011	2.534	3	1	1	1	704	73.4	9.66	0	1.444	0.369	3.912	0.975465	1.88924e-06	0.00819015	69435.6	48087.2	17748.2	43.72	59.06	98.82	Not Found	Peak Found	Not Found	Not Found	Not Found	Peak Found	1
High	Master Protein	TGGT1_224740-t26	transcript=TGGT1_224740-t26_1 | gene=TGGT1_224740 | organism=Toxoplasma_gondii_GT1 | gene_product=hypothetical protein | transcript_product=hypothetical protein | location=TGGT1_chrX:2749909-2755523(-) | protein_length=424 | sequence_SO=chromosome | SO=protein_coding_gene | is_pseudo=false	0	11.878	16	5	15	5	424	48.2	8.46	2.12	1.027	1.076	0.898	0.996351	0.998826	0.974403	716453	644091	698919	61.98	77.46	78.66	High	Peak Found	High	High	High	High	1
Medium	Master Protein	TGGT1_224940-t26	transcript=TGGT1_224940-t26_1 | gene=TGGT1_224940 | organism=Toxoplasma_gondii_GT1 | gene_product=hypothetical protein | transcript_product=hypothetical protein | location=TGGT1_chrX:2561604-2566917(+) | protein_length=846 | sequence_SO=chromosome | SO=protein_coding_gene | is_pseudo=false	0.047	1.817	3	1	1	1	846	94.2	7.36	0	0.154	5.666	0.027	0.0031409	5.37059e-16	2.2825e-15	12026.7	77881.7	441266	81.88	139.68	120.43	Not Found	Not Found	Peak Found	Not Found	High	Peak Found	1	Phospho [S751]
High	Master Protein	TGGT1_224970-t26	transcript=TGGT1_224970-t26_1 | gene=TGGT1_224970 | organism=Toxoplasma_gondii_GT1 | gene_product=Nucleolar protein,nop52 protein [Source:UniProtKB/TrEMBL;Acc:S7UWG5] | transcript_product=nucleolar protein | location=TGGT1_chrX:2534848-2538890(+) | protein_length=1095 | sequence_SO=chromosome | SO=protein_coding_gene | is_pseudo=false	0	19.222	7	6	24	6	1095	117	9.48	16.47	1.308	0.958	1.415	0.956701	0.99436	0.925515	1.70975e+06	1.19848e+06	1.08084e+06	8.12	23.98	2.87	High	High	High	High	High	High	1	Methylthio [C662]
Medium	Master Protein	TGGT1_225028-t26	transcript=TGGT1_225028-t26_1 | gene=TGGT1_225028 | organism=Toxoplasma_gondii_GT1 | gene_product=Putative myosin heavy chain [Source:UniProtKB/TrEMBL;Acc:S7WC78] | transcript_product=putative myosin heavy chain | location=TGGT1_chrX:2473540-2486017(+) | protein_length=1162 | sequence_SO=chromosome | SO=protein_coding_gene | is_pseudo=false	0.048	1.803	1	1	1	1	1162	134.6	7.02	0													Not Found	High	Not Found	Not Found	Not Found	Not Found	1
High	Master Protein	TGGT1_225050-t26	transcript=TGGT1_225050-t26_1 | gene=TGGT1_225050 | organism=Toxoplasma_gondii_GT1 | gene_product=Adenosylhomocysteinase [Source:UniProtKB/TrEMBL;Acc:S7UW44] | transcript_product=putative adenosylhomocysteinase | location=TGGT1_chrX:2464799-2467238(-) | protein_length=588 | sequence_SO=chromosome | SO=protein_coding_gene | is_pseudo=false	0.005	2.887	2	1	4	1	588	64.1	7.71	2.17	1.572	1.427	1.102	0.949848	0.582554	0.974403	96822	61584	87879	66.07	56.77	47.8	Peak Found	High	Peak Found	High	High	High	1
High	Master Protein	TGGT1_225080-t26	transcript=TGGT1_225080-t26_1 | gene=TGGT1_225080 | organism=Toxoplasma_gondii_GT1 | gene_product=Ribosomal protein RPS18 [Source:UniProtKB/TrEMBL;Acc:A0A125YQT9] | transcript_product=ribosomal protein RPS18 | location=TGGT1_chrX:2450681-2451929(+) | protein_length=156 | sequence_SO=chromosome | SO=protein_coding_gene | is_pseudo=false	0	79.605	58	13	365	13	156	17.7	10.61	691.25	0.825	0.821	1.001	0.925488	0.620406	1	2.81056e+09	3.25066e+09	2.79112e+09	8.08	14.69	16.41	High	High	High	High	High	High	1	Methylthio [C47]
High	Master Protein	TGGT1_225090-t26	transcript=TGGT1_225090-t26_1 | gene=TGGT1_225090 | organism=Toxoplasma_gondii_GT1 | gene_product=hypothetical protein | transcript_product=hypothetical protein | location=TGGT1_chrX:2440173-2449676(-) | protein_length=2472 | sequence_SO=chromosome | SO=protein_coding_gene | is_pseudo=false	0.004	3.604	0	1	1	1	2472	266.3	8.22	2.26	1.593	0.603	2.643	0.945017	0.0352734	0.123574	101503	63713.9	38409.5	54.81	16.15	82.06	High	Not Found	Peak Found	Not Found	Peak Found	Not Found	1
High	Master Protein	TGGT1_225150-t26	transcript=TGGT1_225150-t26_1 | gene=TGGT1_225150 | organism=Toxoplasma_gondii_GT1 | gene_product=hypothetical protein | transcript_product=hypothetical protein | location=TGGT1_chrX:2357556-2361015(+) | protein_length=691 | sequence_SO=chromosome | SO=protein_coding_gene | is_pseudo=false	0	38.824	20	13	67	13	691	76.8	9.47	94.96	5.243	1.88	1.661	0.000161967	0.0439572	0.715992	1.90025e+07	4.99196e+06	9.91899e+06	4.65	76.7	69.5	High	High	High	High	High	High	1	Methylthio [C135; C148; C173; C297]
High	Master Protein	TGGT1_225160-t26	transcript=TGGT1_225160-t26_1 | gene=TGGT1_225160 | organism=Toxoplasma_gondii_GT1 | gene_product=hypothetical protein | transcript_product=hypothetical protein | location=TGGT1_chrX:2354594-2355799(+) | protein_length=401 | sequence_SO=chromosome | SO=protein_coding_gene | is_pseudo=false	0.004	3.584	3	1	7	1	401	45.4	9.25	0	1.021	1.007	1.013	0.991556	0.99436	0.995252	204710	200574	202045	23.94	17.45	11.35	Peak Found	High	High	High	High	High	1
High	Master Protein	TGGT1_225200-t26	transcript=TGGT1_225200-t26_1 | gene=TGGT1_225200 | organism=Toxoplasma_gondii_GT1 | gene_product=hypothetical protein | transcript_product=hypothetical protein | location=TGGT1_chrX:2317721-2342258(+) | protein_length=1445 | sequence_SO=chromosome | SO=protein_coding_gene | is_pseudo=false	0	85.386	25	28	97	28	1445	158.2	8.9	111.81	1.277	1.145	1.167	0.964471	0.99436	0.974403	1.05322e+07	8.61736e+06	9.45928e+06	82.44	31.38	53.94	High	High	High	High	High	High	1	Methylthio [C303; C949; C1162; C1210]
Medium	Master Protein	TGGT1_225250-t26	transcript=TGGT1_225250-t26_1 | gene=TGGT1_225250 | organism=Toxoplasma_gondii_GT1 | gene_product=Putative LSU ribosomal protein L14P [Source:UniProtKB/TrEMBL;Acc:S7UX13] | transcript_product=putative LSU ribosomal protein L14P | location=TGGT1_chrX:2285426-2285794(+) | protein_length=122 | sequence_SO=chromosome | SO=protein_coding_gene | is_pseudo=false	0.01	2.635	7	1	1	1	122	13.9	10.7	0													Not Found	High	Not Found	Not Found	Not Found	Not Found	1	Methylthio [C19]
High	Master Protein	TGGT1_225550-t26	transcript=TGGT1_225550-t26_1 | gene=TGGT1_225550 | organism=Toxoplasma_gondii_GT1 | gene_product=Phosphatidylserine decarboxylase proenzyme 1, mitochondrial [Source:UniProtKB/Swiss-Prot;Acc:Q1PCQ8] | transcript_product=phosphatidylserine decarboxylase | location=TGGT1_chrX:2075581-2079309(+) | protein_length=427 | sequence_SO=chromosome | SO=protein_coding_gene | is_pseudo=false	0	18.15	15	6	30	6	427	48.4	10.11	46.04	0.815	1.003	0.84	0.919567	0.99436	0.974403	2.26656e+06	2.57506e+06	2.48123e+06	11.71	54.12	59.2	High	High	High	High	High	High	1
Low	Master Protein	TGGT1_225745-t26	transcript=TGGT1_225745-t26_1 | gene=TGGT1_225745 | organism=Toxoplasma_gondii_GT1 | gene_product=Chorein_N domain-containing protein [Source:UniProtKB/TrEMBL;Acc:S7WCS3] | transcript_product=hypothetical protein | location=TGGT1_chrX:1974279-2012684(+) | protein_length=12207 | sequence_SO=chromosome | SO=protein_coding_gene | is_pseudo=false	0.058	1.702	0	1	3	1	12207	1319.8	8.51	3.48	6.592	1.299	5.073	9.81402e-06	0.855424	0.000815528	3.59273e+06	544979	708162	97.89	84.12	17.13	High	Peak Found	Peak Found	Peak Found	High	Peak Found	1
High	Master Protein	TGGT1_225870-t26	transcript=TGGT1_225870-t26_1 | gene=TGGT1_225870 | organism=Toxoplasma_gondii_GT1 | gene_product=hypothetical protein | transcript_product=hypothetical protein | location=TGGT1_chrX:1888092-1892831(+) | protein_length=1579 | sequence_SO=chromosome | SO=protein_coding_gene | is_pseudo=false	0	5.682	3	2	6	2	1579	161.1	6.43	0	0.394	0.628	0.716	0.151045	0.0570368	0.925515	99569.9	260690	154368	12.4	37.01	17.4	Not Found	Peak Found	High	High	High	High	1
High	Master Protein	TGGT1_226050-t26	transcript=TGGT1_226050-t26_1 | gene=TGGT1_226050 | organism=Toxoplasma_gondii_GT1 | gene_product=RBR-type E3 ubiquitin transferase [Source:UniProtKB/TrEMBL;Acc:S7UWI8] | transcript_product=hypothetical protein | location=TGGT1_chrX:1753736-1757511(-) | protein_length=774 | sequence_SO=chromosome | SO=protein_coding_gene | is_pseudo=false	0	30.748	14	9	41	9	774	83.8	9.25	50.61	1.073	0.868	1.105	0.997564	0.806492	0.974403	2.15145e+06	2.07447e+06	1.94347e+06	30.52	43.56	17.02	High	High	High	High	High	High	1	Phospho [S745]
High	Master Protein	TGGT1_226240-t26	transcript=TGGT1_226240-t26_1 | gene=TGGT1_226240 | organism=Toxoplasma_gondii_GT1 | gene_product=C2H2-type domain-containing protein [Source:UniProtKB/TrEMBL;Acc:S7WCZ3] | transcript_product=putative bud site selection protein | location=TGGT1_chrX:1681533-1683187(-) | protein_length=198 | sequence_SO=chromosome | SO=protein_coding_gene | is_pseudo=false	0	62.164	36	10	116	10	198	23.2	10.15	228.01	0.805	1.066	0.809	0.915533	0.998826	0.974403	5.50066e+07	6.6012e+07	6.80442e+07	15.49	46.72	54.6	High	High	High	High	High	High	1	Methylthio [C154; C157]
High	Master Protein	TGGT1_226250-t26	transcript=TGGT1_226250-t26_1 | gene=TGGT1_226250 | organism=Toxoplasma_gondii_GT1 | gene_product=DEAD (Asp-Glu-Ala-Asp) box polypeptide DDX3X [Source:UniProtKB/TrEMBL;Acc:A0A125YSI6] | transcript_product=DEAD (Asp-Glu-Ala-Asp) box polypeptide DDX3X | location=TGGT1_chrX:1667417-1670378(+) | protein_length=734 | sequence_SO=chromosome | SO=protein_coding_gene | is_pseudo=false	0	96.447	51	28	154	28	734	78.5	9.09	253.42	0.898	1.015	0.881	0.966166	0.99436	0.974403	1.96296e+07	2.04745e+07	1.98164e+07	36.89	32.78	40.51	High	High	High	High	High	High	1	Methylthio [C112; C273; C562]
Medium	Master Protein	TGGT1_226320-t26	transcript=TGGT1_226320-t26_1 | gene=TGGT1_226320 | organism=Toxoplasma_gondii_GT1 | gene_product=hypothetical protein | transcript_product=hypothetical protein | location=TGGT1_chrX:1627498-1631184(+) | protein_length=720 | sequence_SO=chromosome | SO=protein_coding_gene | is_pseudo=false	0.048	1.803	1	1	2	1	720	73.6	9.31	0	3.35	1.65	2.031	0.211917	0.183261	0.378654	157885	47127.7	77738.5	53.83	50.41	11.25	Peak Found	High	Not Found	Not Found	Not Found	Not Found	1
High	Master Protein	TGGT1_226380-t26	transcript=TGGT1_226380-t26_1 | gene=TGGT1_226380 | organism=Toxoplasma_gondii_GT1 | gene_product=hypothetical protein | transcript_product=hypothetical protein | location=TGGT1_chrX:1583226-1584362(+) | protein_length=378 | sequence_SO=chromosome | SO=protein_coding_gene | is_pseudo=false	0	44.091	40	12	95	12	378	42.6	9.26	226.19	0.994	1.043	0.92	0.991556	0.99436	0.974403	2.06798e+07	2.0217e+07	2.13086e+07	4.52	30.04	26.08	High	High	High	High	High	High	1
High	Master Protein	TGGT1_226410-t26	transcript=TGGT1_226410-t26_1 | gene=TGGT1_226410 | organism=Toxoplasma_gondii_GT1 | gene_product=EF1_GNE domain-containing protein [Source:UniProtKB/TrEMBL;Acc:S7UX25] | transcript_product=EF-1 guanine nucleotide exchange domain-containing protein | location=TGGT1_chrX:1563878-1565889(-) | protein_length=328 | sequence_SO=chromosome | SO=protein_coding_gene | is_pseudo=false	0	4.979	5	2	5	2	328	36	5.16	7.66	1.007	1.181	0.942	0.991556	0.99436	0.977707	330283	344526	364553	45.1	60.7	10.75	Peak Found	High	Peak Found	High	Peak Found	High	1
High	Master Protein	TGGT1_226430-t26	transcript=TGGT1_226430-t26_1 | gene=TGGT1_226430 | organism=Toxoplasma_gondii_GT1 | gene_product=Reticulon-like protein [Source:UniProtKB/TrEMBL;Acc:A0A125YHI4] | transcript_product=reticulon protein | location=TGGT1_chrX:1552488-1553078(-) | protein_length=196 | sequence_SO=chromosome | SO=protein_coding_gene | is_pseudo=false	0.004	3.331	5	1	1	1	196	21.6	7.69	2.18	0.462	1.661	0.278	0.346284	0.172817	0.0152887	46989.3	101630	168766	123.69	52.11	92.48	High	Not Found	Peak Found	Not Found	Peak Found	Not Found	1
High	Master Protein	TGGT1_226580-t26	transcript=TGGT1_226580-t26_1 | gene=TGGT1_226580 | organism=Toxoplasma_gondii_GT1 | gene_product=hypothetical protein | transcript_product=hypothetical protein | location=TGGT1_chrX:1431734-1436682(-) | protein_length=380 | sequence_SO=chromosome | SO=protein_coding_gene | is_pseudo=false	0	47.737	44	15	78	15	380	42.7	9.66	89.1	1.029	0.937	1.1	0.996351	0.97744	0.974403	1.47352e+07	1.51123e+07	1.44609e+07	31.94	16.17	11.91	High	High	High	High	High	High	1	Methylthio [C341]
High	Master Protein	TGGT1_226700-t26	transcript=TGGT1_226700-t26_1 | gene=TGGT1_226700 | organism=Toxoplasma_gondii_GT1 | gene_product=TNase-like domain-containing protein [Source:UniProtKB/TrEMBL;Acc:S7UX03] | transcript_product=putative nuclease | location=TGGT1_chrX:1334516-1336804(+) | protein_length=449 | sequence_SO=chromosome | SO=protein_coding_gene | is_pseudo=false	0	10.286	11	4	11	4	449	50.4	8.87	5.92	1.508	0.928	1.668	0.907145	0.947563	0.715215	565593	361453	303038	39.41	56.62	52.96	Peak Found	High	High	High	High	High	1	Methylthio [C68; C276]
High	Master Protein	TGGT1_226790-t26	transcript=TGGT1_226790-t26_1 | gene=TGGT1_226790 | organism=Toxoplasma_gondii_GT1 | gene_product=ABC transporter, ATP-binding domain-containing protein [Source:UniProtKB/TrEMBL;Acc:S7UXF3] | transcript_product=ABC transporter, ATP-binding domain-containing protein | location=TGGT1_chrX:1266415-1270758(+) | protein_length=1447 | sequence_SO=chromosome | SO=protein_coding_gene | is_pseudo=false	0.004	3.315	1	1	2	1	1447	157.1	7.65	4.37	19.544	1.384	14.121	2.88709e-08	0.66276	1.06863e-09	327401	16751.8	23184.9	92.79	18.08	77.57	High	Peak Found	Not Found	Not Found	Not Found	Not Found	1
Medium	Master Protein	TGGT1_226840-t26	transcript=TGGT1_226840-t26_1 | gene=TGGT1_226840 | organism=Toxoplasma_gondii_GT1 | gene_product=JmjC domain-containing protein [Source:UniProtKB/TrEMBL;Acc:S7UWP4] | transcript_product=hypothetical protein | location=TGGT1_chrX:1207783-1214334(+) | protein_length=789 | sequence_SO=chromosome | SO=protein_coding_gene | is_pseudo=false	0.034	2.08	1	1	5	1	789	87.7	7.87	0	0.93	0.805	1.156	0.984216	0.571619	0.974403	163745	176011	141685	5.26	1.86	12.12	Peak Found	Peak Found	High	High	High	High	1
Medium	Master Protein	TGGT1_226850-t26	transcript=TGGT1_226850-t26_1 | gene=TGGT1_226850 | organism=Toxoplasma_gondii_GT1 | gene_product=Rab-GAP TBC domain-containing protein [Source:UniProtKB/TrEMBL;Acc:S7UWZ3] | transcript_product=TBC domain-containing protein | location=TGGT1_chrX:1196373-1204563(+) | protein_length=1094 | sequence_SO=chromosome | SO=protein_coding_gene | is_pseudo=false	0.039	1.905	1	1	3	1	1094	117.5	8.03	0	1.44	1.206	1.194	0.884247	0.99436	0.974403	2.63536e+06	1.82964e+06	2.20728e+06	12.66	44.19	32.02	High	High	Peak Found	Peak Found	High	Peak Found	1
Medium	Master Protein	TGGT1_226960-t26	transcript=TGGT1_226960-t26_1 | gene=TGGT1_226960 | organism=Toxoplasma_gondii_GT1 | gene_product=Pyrophosphate--fructose 6-phosphate 1-phosphotransferase [Source:UniProtKB/TrEMBL;Acc:A0A125YKV5] | transcript_product=phosphofructokinase PFKII | location=TGGT1_chrX:1093641-1104060(-) | protein_length=1225 | sequence_SO=chromosome | SO=protein_coding_gene | is_pseudo=false	0.041	1.882	1	1	1	1	1225	131.3	6.24	0	0.993	1.414	0.702	0.991556	0.608216	0.916077	95077.8	95740.2	135355	26.84	44.24	49.71	Peak Found	Peak Found	Peak Found	Peak Found	High	Peak Found	1
High	Master Protein	TGGT1_226970-t26	transcript=TGGT1_226970-t26_1 | gene=TGGT1_226970 | organism=Toxoplasma_gondii_GT1 | gene_product=Ribosomal_S17_N domain-containing protein [Source:UniProtKB/TrEMBL;Acc:A0A125YQR5] | transcript_product=ribosomal protein RPS11 | location=TGGT1_chrX:1087439-1090315(-) | protein_length=161 | sequence_SO=chromosome | SO=protein_coding_gene | is_pseudo=false	0	34.455	51	8	136	8	161	18.7	10.61	256.75	1.314	1.111	1.222	0.953292	0.99436	0.974403	5.0501e+08	3.66195e+08	4.15302e+08	29.66	40.6	35.67	High	High	High	High	High	High	1	Methylthio [C60; C111; C116; C131]
High	Master Protein	TGGT1_227030-t26	transcript=TGGT1_227030-t26_1 | gene=TGGT1_227030 | organism=Toxoplasma_gondii_GT1 | gene_product=hypothetical protein | transcript_product=hypothetical protein | location=TGGT1_chrX:1036138-1037712(+) | protein_length=170 | sequence_SO=chromosome | SO=protein_coding_gene | is_pseudo=false	0	16.912	52	6	22	6	170	18.7	8.07	26.62	0.608	0.976	0.727	0.471633	0.99436	0.938032	2.35787e+06	4.21249e+06	4.60901e+06	87.5	54.41	42.16	High	High	High	High	High	High	1	Methylthio [C26; C82]
High	Master Protein	TGGT1_227280-t26	transcript=TGGT1_227280-t26_1 | gene=TGGT1_227280 | organism=Toxoplasma_gondii_GT1 | gene_product=Dense granule protein GRA3 [Source:UniProtKB/TrEMBL;Acc:A0A125YJQ7] | transcript_product=dense granule protein GRA3 | location=TGGT1_chrX:956231-956899(-) | protein_length=222 | sequence_SO=chromosome | SO=protein_coding_gene | is_pseudo=false	0	27.499	27	7	61	7	222	24.2	9.44	103.89	0.816	0.919	0.895	0.919567	0.939011	0.974403	5.93144e+07	7.47544e+07	6.73655e+07	1.6	10.67	9.15	High	High	High	High	High	High	1	Phospho [S120]
High	Master Protein	TGGT1_227310-t26	transcript=TGGT1_227310-t26_1 | gene=TGGT1_227310 | organism=Toxoplasma_gondii_GT1 | gene_product=hypothetical protein | transcript_product=hypothetical protein | location=TGGT1_chrX:939012-939557(-) | protein_length=181 | sequence_SO=chromosome | SO=protein_coding_gene | is_pseudo=false	0	10.995	35	4	9	4	181	19.3	10.7	9.17	0.818	1.421	1.156	0.925488	0.59462	0.974403	347919	378978	365904	79.42	95.32	86.12	Not Found	High	Peak Found	High	Peak Found	High	1
High	Master Protein	TGGT1_227360-t26	transcript=TGGT1_227360-t26_1 | gene=TGGT1_227360 | organism=Toxoplasma_gondii_GT1 | gene_product=Ribosomal protein RPL3 [Source:UniProtKB/TrEMBL;Acc:A0A125YQV1] | transcript_product=ribosomal protein RPL3 | location=TGGT1_chrX:901297-903989(-) | protein_length=389 | sequence_SO=chromosome | SO=protein_coding_gene | is_pseudo=false	0	71.618	36	15	141	15	389	44	10.3	225.13	0.921	0.956	1.076	0.984216	0.99436	0.977707	6.98819e+07	7.25737e+07	6.84101e+07	38.54	49.67	47.19	High	High	High	High	High	High	1	Methylthio [C114; C154; C250; C326; C330]
High	Master Protein	TGGT1_227560-t26	transcript=TGGT1_227560-t26_1 | gene=TGGT1_227560 | organism=Toxoplasma_gondii_GT1 | gene_product=TFIIS N-terminal domain-containing protein [Source:UniProtKB/TrEMBL;Acc:S7W5Z1] | transcript_product=putative IWS1 transcription factor | location=TGGT1_chrX:825559-830619(+) | protein_length=476 | sequence_SO=chromosome | SO=protein_coding_gene | is_pseudo=false	0	46.496	46	12	70	12	476	54.3	5.92	86.68	1.866	1.164	1.607	0.470707	0.99436	0.749732	1.20042e+07	5.62496e+06	6.9373e+06	21.94	32.41	14.22	High	High	High	High	High	High	1	Phospho [S182; S187]; Methylthio [C227; C231]
High	Master Protein	TGGT1_227600-t26	transcript=TGGT1_227600-t26_1 | gene=TGGT1_227600 | organism=Toxoplasma_gondii_GT1 | gene_product=Ribosomal protein RPL34 [Source:UniProtKB/TrEMBL;Acc:A0A125YXF2] | transcript_product=ribosomal protein RPL34 | location=TGGT1_chrX:803568-805820(-) | protein_length=134 | sequence_SO=chromosome | SO=protein_coding_gene | is_pseudo=false	0	6.1	15	2	13	2	134	15.4	11.18	19.31	1.294	1.063	1.279	0.964471	0.998826	0.974403	4.37934e+06	2.81619e+06	3.42394e+06	56.18	46.11	62.31	High	High	High	High	High	High	1
Medium	Master Protein	TGGT1_227620-t26	transcript=TGGT1_227620-t26_1 | gene=TGGT1_227620 | organism=Toxoplasma_gondii_GT1 | gene_product=Dense granule protein GRA2 [Source:UniProtKB/TrEMBL;Acc:S7UXS8] | transcript_product=dense granule protein GRA2 | location=TGGT1_chrX:779857-780655(-) | protein_length=185 | sequence_SO=chromosome | SO=protein_coding_gene | is_pseudo=false	0.035	1.997	4	1	1	1	185	19.8	9	1.99	1.669	1.74	0.96	0.746722	0.108334	0.981111	642159	384670	669185	6.46	63.07	23.04	Peak Found	High	Peak Found	Peak Found	Peak Found	Peak Found	1
High	Master Protein	TGGT1_227810-t26	transcript=TGGT1_227810-t26_1 | gene=TGGT1_227810 | organism=Toxoplasma_gondii_GT1 | gene_product=Protein kinase domain-containing protein [Source:UniProtKB/TrEMBL;Acc:S7W5X8] | transcript_product=rhoptry kinase family protein ROP11 (incomplete catalytic triad) | location=TGGT1_chrX:715479-717059(+) | protein_length=526 | sequence_SO=chromosome | SO=protein_coding_gene | is_pseudo=false	0	71.204	48	17	137	17	526	58.2	8.4	287.68	1.629	1.095	1.716	0.706251	0.99436	0.649222	6.54301e+07	3.79924e+07	4.17979e+07	59.39	32.66	39.77	High	High	High	High	High	High	1	Methylthio [C327; C396; C441]
High	Master Protein	TGGT1_227850-t26	transcript=TGGT1_227850-t26_1 | gene=TGGT1_227850 | organism=Toxoplasma_gondii_GT1 | gene_product=Peptidyl-prolyl cis-trans isomerase [Source:UniProtKB/TrEMBL;Acc:S7UXC3] | transcript_product=peptidyl-prolyl cis-trans isomerase, cyclophilin-type domain-containing protein | location=TGGT1_chrX:681324-685057(-) | protein_length=592 | sequence_SO=chromosome | SO=protein_coding_gene | is_pseudo=false	0	72.899	45	23	118	23	592	66.2	8.18	125.53	0.935	0.998	0.9	0.984216	0.99436	0.974403	1.53695e+07	1.64268e+07	1.67466e+07	49.24	49.9	53.82	High	High	High	High	High	High	1	Methylthio [C82; C121; C198; C216; C391; C416]
Low	Master Protein	TGGT1_228150-t26	transcript=TGGT1_228150-t26_1 | gene=TGGT1_228150 | organism=Toxoplasma_gondii_GT1 | gene_product=hypothetical protein | transcript_product=hypothetical protein | location=TGGT1_chrX:450432-458115(+) | protein_length=2115 | sequence_SO=chromosome | SO=protein_coding_gene | is_pseudo=false	0.059	1.693	1	1	1	1	2115	214.4	9.09	0	0.811	1.167	0.695	0.935174	0.99436	0.910012	82660.4	101912	118942	82.71	26.77	17.76	Not Found	High	Peak Found	Peak Found	Peak Found	Peak Found	1
High	Master Protein	TGGT1_228170-t26	transcript=TGGT1_228170-t26_1 | gene=TGGT1_228170 | organism=Toxoplasma_gondii_GT1 | gene_product=Metallophos domain-containing protein [Source:UniProtKB/TrEMBL;Acc:S7UX86] | transcript_product=inner membrane complex protein IMC2A | location=TGGT1_chrX:431147-436956(-) | protein_length=1596 | sequence_SO=chromosome | SO=protein_coding_gene | is_pseudo=false	0	11.243	3	4	6	4	1596	182.2	5.94	4.64	1.225	1.122	1.095	0.991556	0.99436	0.974403	515795	427525	461197	13.24	7.69	21.44	Peak Found	High	Peak Found	High	High	High	1
High	Master Protein	TGGT1_228250-t26	transcript=TGGT1_228250-t26_1 | gene=TGGT1_228250 | organism=Toxoplasma_gondii_GT1 | gene_product=Tr-type G domain-containing protein [Source:UniProtKB/TrEMBL;Acc:S7UX78] | transcript_product=elongation factor Tu GTP binding domain-containing protein | location=TGGT1_chrX:358605-365361(+) | protein_length=1118 | sequence_SO=chromosome | SO=protein_coding_gene | is_pseudo=false	0	49.933	20	16	64	16	1118	122.3	6.95	38.41	0.988	1.024	0.944	0.991556	0.99436	0.977707	4.44083e+06	4.35604e+06	4.66428e+06	6.74	15.86	15.04	High	High	High	High	High	High	1	Methylthio [C84; C563; C575; C805]
High	Master Protein	TGGT1_228470-t26	transcript=TGGT1_228470-t26_1 | gene=TGGT1_228470 | organism=Toxoplasma_gondii_GT1 | gene_product=Ribosomal protein L15 [Source:UniProtKB/TrEMBL;Acc:A0A125YX54] | transcript_product=ribosomal protein RPL15 | location=TGGT1_chrX:205832-208062(+) | protein_length=205 | sequence_SO=chromosome | SO=protein_coding_gene | is_pseudo=false	0	13.613	18	3	20	3	205	24.3	11.18	51.24	1.078	1.189	0.798	0.997564	0.99436	0.974403	4.89252e+06	4.32702e+06	5.20378e+06	19.65	9.77	9.67	High	High	High	High	High	High	1
High	Master Protein	TGGT1_228630-t26	transcript=TGGT1_228630-t26_1 | gene=TGGT1_228630 | organism=Toxoplasma_gondii_GT1 | gene_product=hypothetical protein | transcript_product=hypothetical protein | location=TGGT1_chrX:179956-182506(+) | protein_length=328 | sequence_SO=chromosome | SO=protein_coding_gene | is_pseudo=false	0	25.975	36	9	32	9	328	34.7	8.24	49.13	0.819	0.974	0.718	0.925448	0.99436	0.925515	3.74433e+06	3.97227e+06	3.63558e+06	10.81	49.76	51.02	High	High	High	High	High	High	1	Methylthio [C185; C232; C270; C274]
Medium	Master Protein	TGGT1_228720-t26	transcript=TGGT1_228720-t26_1 | gene=TGGT1_228720 | organism=Toxoplasma_gondii_GT1 | gene_product=POP4 domain-containing protein [Source:UniProtKB/TrEMBL;Acc:S7UXW5] | transcript_product=hypothetical protein | location=TGGT1_chrX:96076-98553(+) | protein_length=507 | sequence_SO=chromosome | SO=protein_coding_gene | is_pseudo=false	0.029	2.206	3	1	4	1	507	53.6	9.85	0	0.344	0.85	0.405	0.12204	0.737939	0.167178	41193.8	119749	101776	125.92	15.46	2.28	Not Found	High	Peak Found	High	Peak Found	High	1
Medium	Master Protein	TGGT1_228750-t26	transcript=TGGT1_228750-t26_1 | gene=TGGT1_228750 | organism=Toxoplasma_gondii_GT1 | gene_product=Calcium dependent protein kinase CDPK7 [Source:UniProtKB/TrEMBL;Acc:S7UXI1] | transcript_product=calcium dependent protein kinase CDPK7 | location=TGGT1_chrX:72512-83383(-) | protein_length=2133 | sequence_SO=chromosome | SO=protein_coding_gene | is_pseudo=false	0.029	2.201	0	1	1	1	2133	219.2	6.13	0	3.259	1.015	3.212	0.218466	0.99436	0.0381131	176025	54008.7	54800.3	27.07	48.98	11.56	Peak Found	Peak Found	Peak Found	Not Found	Peak Found	Peak Found	1
High	Master Protein	TGGT1_229010-t26	transcript=TGGT1_229010-t26_1 | gene=TGGT1_229010 | organism=Toxoplasma_gondii_GT1 | gene_product=Rhoptry neck protein RON4 [Source:UniProtKB/TrEMBL;Acc:S7WIC1] | transcript_product=rhoptry neck protein RON4 | location=TGGT1_chrVIII:18238-24970(+) | protein_length=984 | sequence_SO=chromosome | SO=protein_coding_gene | is_pseudo=false	0	37.548	22	11	49	11	984	107.3	6.46	44.21	2.453	1.825	1.249	0.12204	0.0615576	0.974403	5.71998e+06	2.65637e+06	4.38531e+06	20.48	36.51	17.89	High	High	High	High	High	High	1
Medium	Master Protein	TGGT1_229180-t26	transcript=TGGT1_229180-t26_1 | gene=TGGT1_229180 | organism=Toxoplasma_gondii_GT1 | gene_product=Importin N-terminal domain-containing protein [Source:UniProtKB/TrEMBL;Acc:S7V226] | transcript_product=HEAT repeat-containing protein | location=TGGT1_chrVIII:71618-81573(-) | protein_length=1238 | sequence_SO=chromosome | SO=protein_coding_gene | is_pseudo=false	0.01	2.625	1	1	3	1	1238	136	4.79	0	1.071	1.142	0.937	0.991556	0.99436	0.977707	82910.9	77436.7	88466.4	68.27	9.27	27.87	Peak Found	High	Not Found	Peak Found	Not Found	High	1
High	Master Protein	TGGT1_229210-t26	transcript=TGGT1_229210-t26_1 | gene=TGGT1_229210 | organism=Toxoplasma_gondii_GT1 | gene_product=Putative small nuclear ribonucleoprotein polypeptide A [Source:UniProtKB/TrEMBL;Acc:A0A125YG91] | transcript_product=putative small nuclear ribonucleoprotein polypeptide A' | location=TGGT1_chrVIII:92114-95816(-) | protein_length=254 | sequence_SO=chromosome | SO=protein_coding_gene | is_pseudo=false	0.004	3.734	7	2	4	2	254	28.7	7.11	0	1.054	0.602	1.75	0.991556	0.0352235	0.609671	75296.2	71418.6	43022.5	76.62	4.6	75.71	Not Found	High	Not Found	High	Not Found	High	1
High	Master Protein	TGGT1_229250A-t26	transcript=TGGT1_229250A-t26_1 | gene=TGGT1_229250A | organism=Toxoplasma_gondii_GT1 | gene_product=Ribosomal_L28e domain-containing protein [Source:UniProtKB/TrEMBL;Acc:S7V393] | transcript_product=ribosomal protein RPL28 | location=TGGT1_chrVIII:108601-108824(-) | protein_length=74 | sequence_SO=chromosome | SO=protein_coding_gene | is_pseudo=false	0	46.605	51	4	146	4	74	8.3	10.29	322.09	1.17	0.962	1.303	0.991556	0.99436	0.974403	6.43653e+07	5.34775e+07	5.25907e+07	1.31	36.81	29.9	High	High	High	High	High	High	1	Methylthio [C10; C61]
High	Master Protein	TGGT1_229390-t26	transcript=TGGT1_229390-t26_1 | gene=TGGT1_229390 | organism=Toxoplasma_gondii_GT1 | gene_product=hypothetical protein | transcript_product=hypothetical protein | location=TGGT1_chrVIII:223725-226619(+) | protein_length=964 | sequence_SO=chromosome | SO=protein_coding_gene | is_pseudo=false	0.004	3.449	1	1	2	1	964	102.9	9.23	0	1.009	1.147	0.88	0.991556	0.99436	0.974403	36730.4	36399.3	41756.7	34.81	76.42	62.17	Not Found	Not Found	Not Found	Peak Found	High	Peak Found	1
High	Master Protein	TGGT1_229470-t26	transcript=TGGT1_229470-t26_1 | gene=TGGT1_229470 | organism=Toxoplasma_gondii_GT1 | gene_product=Btz domain-containing protein [Source:UniProtKB/TrEMBL;Acc:S7V376] | transcript_product=hypothetical protein | location=TGGT1_chrVIII:282578-286112(+) | protein_length=409 | sequence_SO=chromosome | SO=protein_coding_gene | is_pseudo=false	0	5.912	5	2	7	2	409	44.8	6.77	8.08	1.61	0.895	1.8	0.915533	0.873262	0.570469	242044	150301	134454	39.95	48.22	66.51	Peak Found	High	Peak Found	High	Peak Found	High	1
High	Master Protein	TGGT1_229480-t26	transcript=TGGT1_229480-t26_1 | gene=TGGT1_229480 | organism=Toxoplasma_gondii_GT1 | gene_product=Putative calcium binding protein [Source:UniProtKB/TrEMBL;Acc:S7V2K1] | transcript_product=putative calcium binding protein precursor | location=TGGT1_chrVIII:289042-291582(-) | protein_length=335 | sequence_SO=chromosome | SO=protein_coding_gene | is_pseudo=false	0	5.725	11	2	2	2	335	38.3	4.69	2.65	1.345	1.987	0.677	0.989958	0.020344	0.874607	48466.1	36044.1	71604	45.64	24.35	13.47	Not Found	Peak Found	High	Peak Found	Not Found	High	1
High	Master Protein	TGGT1_229670-t26	transcript=TGGT1_229670-t26_1 | gene=TGGT1_229670 | organism=Toxoplasma_gondii_GT1 | gene_product=Ribosomal protein RPS23 [Source:UniProtKB/TrEMBL;Acc:A0A125YRX1] | transcript_product=ribosomal protein RPS23 | location=TGGT1_chrVIII:368147-371053(+) | protein_length=143 | sequence_SO=chromosome | SO=protein_coding_gene | is_pseudo=false	0	32.066	43	6	165	6	143	15.8	10.83	285.99	0.921	1.182	0.771	0.984216	0.99436	0.974403	6.01158e+08	6.82667e+08	8.31472e+08	44.23	61.45	70.33	High	High	High	High	High	High	1
Medium	Master Protein	TGGT1_229740-t26	transcript=TGGT1_229740-t26_1 | gene=TGGT1_229740 | organism=Toxoplasma_gondii_GT1 | gene_product=hypothetical protein | transcript_product=hypothetical protein | location=TGGT1_chrVIII:406165-411797(-) | protein_length=551 | sequence_SO=chromosome | SO=protein_coding_gene | is_pseudo=false	0.036	1.947	2	1	2	1	551	60.2	8.94	0	0.905	1.152	0.785	0.966166	0.99436	0.974403	146108	161479	186071	1.18	1.13	10.91	Peak Found	Peak Found	Peak Found	Peak Found	High	High	1
High	Master Protein	TGGT1_230050-t26	transcript=TGGT1_230050-t26_1 | gene=TGGT1_230050 | organism=Toxoplasma_gondii_GT1 | gene_product=Putative 50S ribosomal protein L3 [Source:UniProtKB/TrEMBL;Acc:S7V2F9] | transcript_product=putative 50S ribosomal protein L3 | location=TGGT1_chrVIII:559878-563413(+) | protein_length=514 | sequence_SO=chromosome | SO=protein_coding_gene | is_pseudo=false	0.004	3.134	3	1	1	1	514	56	10.07	0	0.524	0.89	0.588	0.487613	0.861664	0.669841	67520.3	128892	114756	41.69	0.93	89.81	Not Found	Peak Found	Peak Found	Peak Found	High	Not Found	1
High	Master Protein	TGGT1_230060-t26	transcript=TGGT1_230060-t26_1 | gene=TGGT1_230060 | organism=Toxoplasma_gondii_GT1 | gene_product=N-acetyltransferase domain-containing protein [Source:UniProtKB/TrEMBL;Acc:S7V2G8] | transcript_product=acetyltransferase, GNAT family protein | location=TGGT1_chrVIII:565969-567899(+) | protein_length=333 | sequence_SO=chromosome | SO=protein_coding_gene | is_pseudo=false	0	6.985	9	2	2	2	333	37.2	7.75	6.63	0.45	0.864	0.409	0.251188	0.793039	0.175342	136746	216183	193175	5.17	47.52	52.61	Peak Found	Peak Found	Peak Found	Peak Found	Peak Found	High	1
High	Master Protein	TGGT1_230118-t26	transcript=TGGT1_230118-t26_1 | gene=TGGT1_230118 | organism=Toxoplasma_gondii_GT1 | gene_product=hypothetical protein | transcript_product=hypothetical protein | location=TGGT1_chrVIII:608143-610056(+) | protein_length=177 | sequence_SO=chromosome | SO=protein_coding_gene | is_pseudo=false	0	24.271	19	5	22	5	177	20.9	10.15	60.1	0.887	0.944	0.623	0.964471	0.989287	0.749732	6.98529e+06	7.62542e+06	1.1528e+07	40.45	74	12.35	High	High	High	High	High	High	1
High	Master Protein	TGGT1_230160-t26	transcript=TGGT1_230160-t26_1 | gene=TGGT1_230160 | organism=Toxoplasma_gondii_GT1 | gene_product=hypothetical protein | transcript_product=hypothetical protein | location=TGGT1_chrVIII:647435-648305(-) | protein_length=142 | sequence_SO=chromosome | SO=protein_coding_gene | is_pseudo=false	0.009	2.683	8	1	2	1	142	15.8	6.18	1.92	3.163	3.239	0.977	0.257034	7.50397e-07	0.987334	146232	46226	149711	12.23	110.78	6.45	Peak Found	High	Peak Found	Not Found	High	Peak Found	1
High	Master Protein	TGGT1_230190-t26	transcript=TGGT1_230190-t26_1 | gene=TGGT1_230190 | organism=Toxoplasma_gondii_GT1 | gene_product=hypothetical protein | transcript_product=hypothetical protein | location=TGGT1_chrVIII:671191-672375(+) | protein_length=290 | sequence_SO=chromosome | SO=protein_coding_gene | is_pseudo=false	0	34.229	46	9	53	9	290	31.2	10.37	55.38	0.71	0.998	0.698	0.739588	0.99436	0.910012	6.61156e+06	9.91882e+06	9.75069e+06	22.97	25.37	43.79	High	High	High	High	High	High	1	Methylthio [C82]
Medium	Master Protein	TGGT1_230210-t26	transcript=TGGT1_230210-t26_1 | gene=TGGT1_230210 | organism=Toxoplasma_gondii_GT1 | gene_product=Alveolin domain containing intermediate filament IMC10 [Source:UniProtKB/TrEMBL;Acc:S7WBA5] | transcript_product=alveolin domain containing intermediate filament IMC10 | location=TGGT1_chrVIII:682439-685345(+) | protein_length=560 | sequence_SO=chromosome | SO=protein_coding_gene | is_pseudo=false	0.04	1.886	3	1	1	1	560	61.1	4.79	0	0.605	0.757	0.799	0.713993	0.37912	0.974403	32261.1	53292.1	40351.6	121.18	11.61	74.33	High	Not Found	Not Found	Not Found	Peak Found	Not Found	1
High	Master Protein	TGGT1_230420-t26	transcript=TGGT1_230420-t26_1 | gene=TGGT1_230420 | organism=Toxoplasma_gondii_GT1 | gene_product=Cation_ATPase_N domain-containing protein [Source:UniProtKB/TrEMBL;Acc:A0A125YSA2] | transcript_product=sarco/endoplasmic reticulum Ca2+-ATPase | location=TGGT1_chrVIII:760295-772731(+) | protein_length=1093 | sequence_SO=chromosome | SO=protein_coding_gene | is_pseudo=false	0.008	2.748	1	1	1	1	1093	118.8	5.43	0	0.636	4.622	0.138	0.789426	9.53697e-12	1.69425e-05	13376	21045.5	97275.7	21.71	38.98	47.28	Not Found	Not Found	Not Found	Not Found	High	Not Found	1	Methylthio [C504]
High	Master Protein	TGGT1_230940-t26	transcript=TGGT1_230940-t26_1 | gene=TGGT1_230940 | organism=Toxoplasma_gondii_GT1 | gene_product=hypothetical protein | transcript_product=hypothetical protein | location=TGGT1_chrVIII:1112065-1119747(+) | protein_length=1523 | sequence_SO=chromosome | SO=protein_coding_gene | is_pseudo=false	0	45.521	12	14	56	14	1523	155.1	9.44	58.15	2.005	1.055	1.726	0.344758	0.99436	0.641457	7.04935e+06	3.3433e+06	3.38807e+06	16.35	33.38	49.41	High	High	High	High	High	High	1
High	Master Protein	TGGT1_231080-t26	transcript=TGGT1_231080-t26_1 | gene=TGGT1_231080 | organism=Toxoplasma_gondii_GT1 | gene_product=Ribosomal protein RPL38 [Source:UniProtKB/TrEMBL;Acc:A0A125YR20] | transcript_product=ribosomal protein RPL38 | location=TGGT1_chrVIII:1225571-1225825(+) | protein_length=84 | sequence_SO=chromosome | SO=protein_coding_gene | is_pseudo=false	0	13.525	27	3	192	3	84	9.6	10.68	480.13	1.064	1.08	1.061	0.999467	0.998826	0.977707	2.4497e+08	2.58181e+08	2.53189e+08	48.32	42.47	19.63	High	High	High	High	High	High	1
High	Master Protein	TGGT1_231120-t26	transcript=TGGT1_231120-t26_1 | gene=TGGT1_231120 | organism=Toxoplasma_gondii_GT1 | gene_product=Putative ribosomal protein S11 [Source:UniProtKB/TrEMBL;Acc:S7WIF7] | transcript_product=putative ribosomal protein S11 | location=TGGT1_chrVIII:1241643-1243739(+) | protein_length=393 | sequence_SO=chromosome | SO=protein_coding_gene | is_pseudo=false	0.004	3.505	4	1	4	1	393	43.4	11.52	5.91	1.159	1.135	1.021	0.998469	0.99436	0.988788	87444.5	75474	85634.5	50.77	30.63	28.34	Peak Found	High	Peak Found	High	Peak Found	High	1
High	Master Protein	TGGT1_231140-t26	transcript=TGGT1_231140-t26_1 | gene=TGGT1_231140 | organism=Toxoplasma_gondii_GT1 | gene_product=40S ribosomal protein S25 [Source:UniProtKB/TrEMBL;Acc:S7V273] | transcript_product=ribosomal protein RPS25 | location=TGGT1_chrVIII:1259763-1260788(+) | protein_length=161 | sequence_SO=chromosome | SO=protein_coding_gene | is_pseudo=false	0	55.385	39	8	197	8	161	18.7	10.33	458.18	1.032	0.756	1.33	0.997067	0.376436	0.965845	7.91866e+08	7.81984e+08	5.71376e+08	65.36	58.3	77.79	High	High	High	High	High	High	1
High	Master Protein	TGGT1_231150-t26	transcript=TGGT1_231150-t26_1 | gene=TGGT1_231150 | organism=Toxoplasma_gondii_GT1 | gene_product=Lactamase_B domain-containing protein [Source:UniProtKB/TrEMBL;Acc:S7WB18] | transcript_product=hypothetical protein | location=TGGT1_chrVIII:1265628-1268698(+) | protein_length=660 | sequence_SO=chromosome | SO=protein_coding_gene | is_pseudo=false	0	39.675	27	13	56	13	660	73.2	9.33	67.91	0.628	1.053	0.547	0.53108	0.99436	0.535931	4.0678e+06	6.78272e+06	7.47248e+06	11.33	46.51	54.06	High	High	High	High	High	High	1	Methylthio [C444; C596]
High	Master Protein	TGGT1_231410-t26	transcript=TGGT1_231410-t26_1 | gene=TGGT1_231410 | organism=Toxoplasma_gondii_GT1 | gene_product=hypothetical protein | transcript_product=hypothetical protein | location=TGGT1_chrVIII:1401693-1406022(+) | protein_length=571 | sequence_SO=chromosome | SO=protein_coding_gene | is_pseudo=false	0.009	2.682	2	1	3	1	571	64.6	8.19	0	1.828	2.539	0.72	0.869716	0.00023698	0.925515	125956	68896.3	174915	32.15	41.53	6.57	Peak Found	Peak Found	High	Peak Found	Peak Found	High	1
High	Master Protein	TGGT1_231600-t26	transcript=TGGT1_231600-t26_1 | gene=TGGT1_231600 | organism=Toxoplasma_gondii_GT1 | gene_product=HEAT repeat-containing protein [Source:UniProtKB/TrEMBL;Acc:A0A125YHR1] | transcript_product=HEAT repeat-containing protein | location=TGGT1_chrVIII:1475035-1486295(-) | protein_length=1169 | sequence_SO=chromosome | SO=protein_coding_gene | is_pseudo=false	0.004	3.498	1	1	3	1	1169	128	5.01	2.1	1.019	1.11	0.918	0.991556	0.99436	0.974403	109314	107294	119092	62.41	36.72	29.29	Not Found	Peak Found	Not Found	High	Peak Found	High	1
High	Master Protein	TGGT1_231630-t26	transcript=TGGT1_231630-t26_1 | gene=TGGT1_231630 | organism=Toxoplasma_gondii_GT1 | gene_product=Alveolin domain containing intermediate filament IMC4 [Source:UniProtKB/TrEMBL;Acc:A0A125YPY9] | transcript_product=alveolin domain containing intermediate filament IMC4 | location=TGGT1_chrVIII:1508307-1510463(-) | protein_length=452 | sequence_SO=chromosome | SO=protein_coding_gene | is_pseudo=false	0	8.275	7	3	5	3	452	50.1	5.95	8.44	6.551	1.827	3.67	1.01459e-05	0.0614836	0.01293	1.32381e+06	222029	469697	8.41	19.99	46.73	High	High	Peak Found	Not Found	Peak Found	High	1
High	Master Protein	TGGT1_231640-t26	transcript=TGGT1_231640-t26_1 | gene=TGGT1_231640 | organism=Toxoplasma_gondii_GT1 | gene_product=Alveolin domain containing intermediate filament IMC1 [Source:UniProtKB/TrEMBL;Acc:A0A125YFV6] | transcript_product=alveolin domain containing intermediate filament IMC1 | location=TGGT1_chrVIII:1511977-1514752(+) | protein_length=609 | sequence_SO=chromosome | SO=protein_coding_gene | is_pseudo=false	0	15.375	12	5	17	5	609	69.6	5.19	15.76	6.52	2.445	2.493	1.02726e-05	0.000485133	0.161542	2.32036e+06	429339	913276	13.39	23.78	39.04	High	High	Peak Found	High	High	High	1
High	Master Protein	TGGT1_231970-t26	transcript=TGGT1_231970-t26_1 | gene=TGGT1_231970 | organism=Toxoplasma_gondii_GT1 | gene_product=MPN domain-containing protein [Source:UniProtKB/TrEMBL;Acc:S7WJ21] | transcript_product=pre-mRNA processing splicing factor PRP8 | location=TGGT1_chrVIII:1677402-1691932(+) | protein_length=2538 | sequence_SO=chromosome | SO=protein_coding_gene | is_pseudo=false	0	9.926	2	4	7	4	2538	291.6	9	2.89	3.011	1.389	2.082	0.126094	0.66276	0.340591	528821	144103	185067	64.45	5.92	66.19	High	High	Peak Found	Peak Found	Peak Found	High	1
High	Master Protein	TGGT1_231980-t26	transcript=TGGT1_231980-t26_1 | gene=TGGT1_231980 | organism=Toxoplasma_gondii_GT1 | gene_product=hypothetical protein | transcript_product=hypothetical protein | location=TGGT1_chrVIII:1695076-1703809(-) | protein_length=1692 | sequence_SO=chromosome | SO=protein_coding_gene | is_pseudo=false	0	5.804	1	2	6	2	1692	184.3	7.44	2.04	2.872	1.104	2.153	0.163367	0.99436	0.299249	425396	163778	184067	63.6	35.59	81.76	High	High	Not Found	Peak Found	Not Found	High	1
High	Master Protein	TGGT1_232130-t26	transcript=TGGT1_232130-t26_1 | gene=TGGT1_232130 | organism=Toxoplasma_gondii_GT1 | gene_product=hypothetical protein | transcript_product=hypothetical protein | location=TGGT1_chrVIII:1876792-1879382(+) | protein_length=456 | sequence_SO=chromosome | SO=protein_coding_gene | is_pseudo=false	0	34.345	31	10	56	10	456	48.8	9.91	57.71	0.648	1.033	0.554	0.595403	0.99436	0.561377	3.68107e+06	4.9823e+06	5.98324e+06	49.42	73.82	40.01	High	High	High	High	High	High	1
High	Master Protein	TGGT1_232230-t26	transcript=TGGT1_232230-t26_1 | gene=TGGT1_232230 | organism=Toxoplasma_gondii_GT1 | gene_product=Ribosomal_L7Ae domain-containing protein [Source:UniProtKB/TrEMBL;Acc:A0A125YGX8] | transcript_product=ribosomal protein RPL30 | location=TGGT1_chrVIII:1959965-1961788(-) | protein_length=108 | sequence_SO=chromosome | SO=protein_coding_gene | is_pseudo=false	0	19.107	60	6	28	6	108	11.7	9.33	39.49	1.288	1.176	1.161	0.964471	0.99436	0.974403	1.41664e+07	7.52301e+06	8.50608e+06	6.43	11.53	27.31	High	High	High	High	High	High	1	Methylthio [C51; C68; C84; C92]
High	Master Protein	TGGT1_232300-t26	transcript=TGGT1_232300-t26_1 | gene=TGGT1_232300 | organism=Toxoplasma_gondii_GT1 | gene_product=KH type-2 domain-containing protein [Source:UniProtKB/TrEMBL;Acc:S7V3B5] | transcript_product=ribosomal protein RPS3 | location=TGGT1_chrVIII:1993673-1994649(-) | protein_length=255 | sequence_SO=chromosome | SO=protein_coding_gene | is_pseudo=false	0	67.563	47	12	183	12	255	28.6	9.45	327.15	0.937	0.966	0.922	0.984216	0.99436	0.974403	2.18436e+08	2.14726e+08	2.11312e+08	38.57	36.87	27.5	High	High	High	High	High	High	1	Methylthio [C119; C141; C156]
High	Master Protein	TGGT1_232340-t26	transcript=TGGT1_232340-t26_1 | gene=TGGT1_232340 | organism=Toxoplasma_gondii_GT1 | gene_product=PPM-type phosphatase domain-containing protein [Source:UniProtKB/TrEMBL;Acc:S7WBN1] | transcript_product=protein phosphatase 2C domain-containing protein | location=TGGT1_chrVIII:2014510-2019343(-) | protein_length=547 | sequence_SO=chromosome | SO=protein_coding_gene | is_pseudo=false	0.002	4.152	3	2	2	2	547	60	4.65	0	0.762	0.677	0.967	0.903996	0.13721	0.981111	159509	221777	172660	0.95	32.89	1.14	Peak Found	Peak Found	Peak Found	High	Peak Found	Peak Found	1
High	Master Protein	TGGT1_232350-t26	transcript=TGGT1_232350-t26_1 | gene=TGGT1_232350 | organism=Toxoplasma_gondii_GT1 | gene_product=Lactate dehydrogenase LDH1 [Source:UniProtKB/TrEMBL;Acc:A0A125YWC8] | transcript_product=lactate dehydrogenase LDH1 | location=TGGT1_chrVIII:2023599-2025126(+) | protein_length=329 | sequence_SO=chromosome | SO=protein_coding_gene | is_pseudo=false	0	14.802	20	5	7	5	329	35.5	6.38	6.4	1.11	2.932	0.431	0.996351	9.42949e-06	0.224935	560924	509863	1.04029e+06	58.22	45.9	100.06	Peak Found	Peak Found	High	Peak Found	High	Peak Found	1	Methylthio [C191]
High	Master Protein	TGGT1_232390-t26	transcript=TGGT1_232390-t26_1 | gene=TGGT1_232390 | organism=Toxoplasma_gondii_GT1 | gene_product=18S rRNA biogenesis protein RCL1 protein [Source:UniProtKB/TrEMBL;Acc:A0A125YMK4] | transcript_product=18S rRNA biogenesis protein RCL1 protein | location=TGGT1_chrVIII:2064885-2066632(+) | protein_length=442 | sequence_SO=chromosome | SO=protein_coding_gene | is_pseudo=false	0	9.051	13	4	10	4	442	47.7	8.73	9.4	2.198	1.087	2.456	0.239799	0.996419	0.172531	957918	323879	407410	25.57	80.35	66.77	High	High	Peak Found	High	Peak Found	High	1
High	Master Protein	TGGT1_232440-t26	transcript=TGGT1_232440-t26_1 | gene=TGGT1_232440 | organism=Toxoplasma_gondii_GT1 | gene_product=Brf1p family coiled coil protein [Source:UniProtKB/TrEMBL;Acc:A0A125YMJ3] | transcript_product=Brf1p family coiled coil protein | location=TGGT1_chrVIII:2091405-2096025(+) | protein_length=468 | sequence_SO=chromosome | SO=protein_coding_gene | is_pseudo=false	0	13.872	15	6	14	6	468	54	6.62	5.58	0.907	1.224	0.719	0.972876	0.989287	0.925515	718970	794784	921666	55.65	32.5	38.34	High	High	Peak Found	High	High	High	1
High	Master Protein	TGGT1_232520-t26	transcript=TGGT1_232520-t26_1 | gene=TGGT1_232520 | organism=Toxoplasma_gondii_GT1 | gene_product=Brix domain-containing protein [Source:UniProtKB/TrEMBL;Acc:A0A125YQE1] | transcript_product=brix domain-containing protein | location=TGGT1_chrVIII:2131005-2132727(-) | protein_length=401 | sequence_SO=chromosome | SO=protein_coding_gene | is_pseudo=false	0	13.589	12	5	14	5	401	43.2	10.04	19.22	1.057	0.809	1.137	0.998469	0.582554	0.974403	719498	826381	650490	91.36	56.15	79.79	Peak Found	High	High	High	High	High	1
High	Master Protein	TGGT1_232710-t26	transcript=TGGT1_232710-t26_1 | gene=TGGT1_232710 | organism=Toxoplasma_gondii_GT1 | gene_product=40S ribosomal protein S3a [Source:UniProtKB/TrEMBL;Acc:A0A125YZM8] | transcript_product=ribosomal protein RPS3A | location=TGGT1_chrVIII:2231374-2232762(+) | protein_length=259 | sequence_SO=chromosome | SO=protein_coding_gene | is_pseudo=false	0	188.284	68	28	567	28	259	29.4	9.57	1113.26	1.119	0.945	1.194	0.991556	0.991504	0.974403	1.96207e+09	1.74019e+09	1.73341e+09	48.86	48.88	34.06	High	High	High	High	High	High	1	Methylthio [C87; C88; C96; C117; C139; C154; C201]
High	Master Protein	TGGT1_233100-t26	transcript=TGGT1_233100-t26_1 | gene=TGGT1_233100 | organism=Toxoplasma_gondii_GT1 | gene_product=Prohibitin [Source:UniProtKB/TrEMBL;Acc:A0A125YWW3] | transcript_product=SPFH domain / Band 7 family protein | location=TGGT1_chrVIII:2412652-2416916(-) | protein_length=290 | sequence_SO=chromosome | SO=protein_coding_gene | is_pseudo=false	0	13.795	19	5	15	5	290	32	9.33	20.16	0.435	1.295	0.365	0.0854377	0.861664	0.102134	943208	1.34713e+06	1.65652e+06	71.9	69.59	61.36	Peak Found	High	Peak Found	High	High	High	1
High	Master Protein	TGGT1_233110-t26	transcript=TGGT1_233110-t26_1 | gene=TGGT1_233110 | organism=Toxoplasma_gondii_GT1 | gene_product=Inosine-5'-monophosphate dehydrogenase [Source:UniProtKB/TrEMBL;Acc:S7V320] | transcript_product=IMP dehydrogenasa | location=TGGT1_chrVIII:2418359-2423494(+) | protein_length=551 | sequence_SO=chromosome | SO=protein_coding_gene | is_pseudo=false	0.005	2.903	2	1	2	1	551	59	7.23	1.61	1.438	0.991	1.451	0.980498	0.99436	0.90425	107723	74902.1	74259.9	29.21	22.7	28.37	Not Found	High	Peak Found	Peak Found	Peak Found	High	1
Medium	Master Protein	TGGT1_233230-t26	transcript=TGGT1_233230-t26_1 | gene=TGGT1_233230 | organism=Toxoplasma_gondii_GT1 | gene_product=RRM domain-containing protein [Source:UniProtKB/TrEMBL;Acc:S7V3Q8] | transcript_product=RNA-binding protein 8A family protein | location=TGGT1_chrVIII:2518761-2521941(+) | protein_length=162 | sequence_SO=chromosome | SO=protein_coding_gene | is_pseudo=false	0.031	2.174	7	1	1	1	162	18.4	6.83	0	1.49	2.45	0.608	0.964471	0.00046841	0.721349	29453.7	19769.5	48440.3	10.07	20.24	43.7	Peak Found	Peak Found	Peak Found	High	Not Found	Peak Found	1
High	Master Protein	TGGT1_233410-t26	transcript=TGGT1_233410-t26_1 | gene=TGGT1_233410 | organism=Toxoplasma_gondii_GT1 | gene_product=WD_REPEATS_REGION domain-containing protein [Source:UniProtKB/TrEMBL;Acc:S7WBZ2] | transcript_product=Sof1 family domain-containing protein | location=TGGT1_chrVIII:2626293-2633881(-) | protein_length=602 | sequence_SO=chromosome | SO=protein_coding_gene | is_pseudo=false	0	41.221	26	11	62	11	602	67.9	9.54	111.19	0.891	0.991	0.881	0.965433	0.99436	0.974403	1.12501e+07	1.21278e+07	1.20955e+07	18.14	9.01	27.42	High	High	High	High	High	High	1	Methylthio [C200; C353; C358; C487; C488; C505]
High	Master Protein	TGGT1_233460-t26	transcript=TGGT1_233460-t26_1 | gene=TGGT1_233460 | organism=Toxoplasma_gondii_GT1 | gene_product=SAG-related sequence SRS29B [Source:UniProtKB/TrEMBL;Acc:A0A125YG48] | transcript_product=SAG-related sequence SRS29B | location=TGGT1_chrVIII:2660455-2661465(+) | protein_length=336 | sequence_SO=chromosome | SO=protein_coding_gene | is_pseudo=false	0	13.073	12	4	14	4	336	34.8	8.02	23.87	1.624	1.735	0.83	0.706251	0.110844	0.974403	1.38205e+06	838690	1.58001e+06	97.29	97.9	84.37	High	High	High	Peak Found	High	High	1	Methylthio [C190]
High	Master Protein	TGGT1_234180-t26	transcript=TGGT1_234180-t26_1 | gene=TGGT1_234180 | organism=Toxoplasma_gondii_GT1 | gene_product=hypothetical protein | transcript_product=hypothetical protein | location=TGGT1_chrX:4070299-4072301(+) | protein_length=225 | sequence_SO=chromosome | SO=protein_coding_gene | is_pseudo=false	0	9.018	15	3	12	3	225	25	10.04	7.04	0.839	1.155	0.787	0.935174	0.99436	0.974403	871252	1.05235e+06	1.12081e+06	1.91	5.13	18.85	High	High	High	High	High	High	1
High	Master Protein	TGGT1_234360-t26	transcript=TGGT1_234360-t26_1 | gene=TGGT1_234360 | organism=Toxoplasma_gondii_GT1 | gene_product=DNA topoisomerase I [Source:UniProtKB/TrEMBL;Acc:S7WBG4] | transcript_product=putative DNA topoisomerase I | location=TGGT1_chrX:4208855-4220190(+) | protein_length=890 | sequence_SO=chromosome | SO=protein_coding_gene | is_pseudo=false	0.004	3.132	1	1	7	1	890	99.5	8.81	0	3.04	0.816	3.725	0.0302443	0.608216	0.0125785	1.31846e+06	433745	353944	33.22	44.06	49.87	High	High	High	High	Peak Found	High	1	Methylthio [C737]
High	Master Protein	TGGT1_234390-t26	transcript=TGGT1_234390-t26_1 | gene=TGGT1_234390 | organism=Toxoplasma_gondii_GT1 | gene_product=hypothetical protein | transcript_product=hypothetical protein | location=TGGT1_chrX:4229816-4231984(+) | protein_length=425 | sequence_SO=chromosome | SO=protein_coding_gene | is_pseudo=false	0	18.395	20	6	36	6	425	45.8	9.79	17	0.88	0.913	0.967	0.964471	0.929159	0.981111	1.56117e+06	2.05845e+06	1.64133e+06	13.23	17.74	25.16	High	High	High	High	High	High	1	Methylthio [C71; C189]
High	Master Protein	TGGT1_234420-t26	transcript=TGGT1_234420-t26_1 | gene=TGGT1_234420 | organism=Toxoplasma_gondii_GT1 | gene_product=AAA domain-containing protein [Source:UniProtKB/TrEMBL;Acc:S7W4G4] | transcript_product=ATPase, AAA family protein | location=TGGT1_chrX:4262179-4269625(-) | protein_length=588 | sequence_SO=chromosome | SO=protein_coding_gene | is_pseudo=false	0	7.711	7	4	7	4	588	66.7	8.76	0	1.21	3.113	0.854	0.991556	1.9658e-06	0.974403	364900	224188	563454	65.24	4.5	31.51	Peak Found	High	Peak Found	High	Peak Found	High	1
High	Master Protein	TGGT1_234450-t26	transcript=TGGT1_234450-t26_1 | gene=TGGT1_234450 | organism=Toxoplasma_gondii_GT1 | gene_product=Ribosomal protein RPS15A [Source:UniProtKB/TrEMBL;Acc:S7UWC7] | transcript_product=ribosomal protein RPS15A | location=TGGT1_chrX:4292801-4294683(+) | protein_length=231 | sequence_SO=chromosome | SO=protein_coding_gene | is_pseudo=false	0	59.178	41	12	140	12	231	26.6	9.67	301.52	1.235	1.024	1.091	0.980498	0.99436	0.974403	5.49485e+08	4.37719e+08	4.54544e+08	61.78	63.87	55.54	High	High	High	High	High	High	1	Methylthio [C111; C141; C173; C191]
High	Master Protein	TGGT1_234610-t26	transcript=TGGT1_234610-t26_1 | gene=TGGT1_234610 | organism=Toxoplasma_gondii_GT1 | gene_product=WD_REPEATS_REGION domain-containing protein [Source:UniProtKB/TrEMBL;Acc:S7WBJ5] | transcript_product=WD-40 repeat protein | location=TGGT1_chrX:4387954-4395568(+) | protein_length=702 | sequence_SO=chromosome | SO=protein_coding_gene | is_pseudo=false	0	84.179	48	23	121	23	702	76.4	9.44	167	1.323	1.011	1.315	0.949848	0.99436	0.974403	2.00092e+07	1.51361e+07	1.59855e+07	22.04	25.77	14.6	High	High	High	High	High	High	1	Methylthio [C473; C511; C568; C638; C679]
High	Master Protein	TGGT1_234950-t26	transcript=TGGT1_234950-t26_1 | gene=TGGT1_234950 | organism=Toxoplasma_gondii_GT1 | gene_product=Protein kinase domain-containing protein [Source:UniProtKB/TrEMBL;Acc:S7W4I6] | transcript_product=protein kinase (incomplete catalytic triad) | location=TGGT1_chrX:4452109-4454396(-) | protein_length=494 | sequence_SO=chromosome | SO=protein_coding_gene | is_pseudo=false	0	4.779	4	2	3	2	494	55.7	6.29	0	0.963	0.932	1.033	0.985894	0.969919	0.981111	92258	95781.4	89286	58.5	28.87	40.93	Not Found	High	Peak Found	High	Peak Found	Peak Found	1
High	Master Protein	TGGT1_235020-t26	transcript=TGGT1_235020-t26_1 | gene=TGGT1_235020 | organism=Toxoplasma_gondii_GT1 | gene_product=WD_REPEATS_REGION domain-containing protein [Source:UniProtKB/TrEMBL;Acc:S7UVW7] | transcript_product=putative COPI protein | location=TGGT1_chrX:4501792-4518157(-) | protein_length=1256 | sequence_SO=chromosome | SO=protein_coding_gene | is_pseudo=false	0	4.44	2	2	2	2	1256	137	6.16	0	4.504	3.463	1.3	0.061735	1.13055e-07	0.974403	113125	25116.9	86989.5	39.51	130.8	72.07	Not Found	High	Not Found	Peak Found	Not Found	High	1
High	Master Protein	TGGT1_235140-t26	transcript=TGGT1_235140-t26_1 | gene=TGGT1_235140 | organism=Toxoplasma_gondii_GT1 | gene_product=hypothetical protein | transcript_product=hypothetical protein | location=TGGT1_chrX:4531284-4533475(+) | protein_length=342 | sequence_SO=chromosome | SO=protein_coding_gene | is_pseudo=false	0	15.256	25	5	26	5	342	36.6	11.34	14.49	0.806	0.685	1.288	0.915533	0.152264	0.974403	2.01906e+06	2.40688e+06	1.60868e+06	44.3	5.07	13.58	High	High	High	High	High	High	1
Medium	Master Protein	TGGT1_235160-t26	transcript=TGGT1_235160-t26_1 | gene=TGGT1_235160 | organism=Toxoplasma_gondii_GT1 | gene_product=hypothetical protein | transcript_product=hypothetical protein | location=TGGT1_chrX:4553113-4566152(-) | protein_length=1545 | sequence_SO=chromosome | SO=protein_coding_gene | is_pseudo=false	0.034	2.093	1	1	2	1	1545	168	6.28	0	1.215	2.816	0.431	0.991556	2.35766e-05	0.224935	36775	30268.5	85235.6	130.99	102.8	29.46	Not Found	High	Not Found	Peak Found	Not Found	High	1
High	Master Protein	TGGT1_235470-t26	transcript=TGGT1_235470-t26_1 | gene=TGGT1_235470 | organism=Toxoplasma_gondii_GT1 | gene_product=Myosin motor domain-containing protein [Source:UniProtKB/TrEMBL;Acc:S7W634] | transcript_product=myosin A | location=TGGT1_chrX:4773284-4778894(+) | protein_length=831 | sequence_SO=chromosome | SO=protein_coding_gene | is_pseudo=false	0	45.905	22	16	52	16	831	93.3	8.16	46.24	5.352	1.79	3.182	0.000126666	0.0769124	0.0384126	1.97223e+07	5.1412e+06	8.78486e+06	88.27	29.69	38.16	High	High	High	High	High	High	1	Methylthio [C57; C548]
High	Master Protein	TGGT1_235540-t26	transcript=TGGT1_235540-t26_1 | gene=TGGT1_235540 | organism=Toxoplasma_gondii_GT1 | gene_product=eIF2B_5 domain-containing protein [Source:UniProtKB/TrEMBL;Acc:A0A125YH35] | transcript_product=putative eukaryotic initiation factor-2 beta | location=TGGT1_chrX:4824505-4828067(-) | protein_length=231 | sequence_SO=chromosome | SO=protein_coding_gene | is_pseudo=false	0	8.338	17	4	6	4	231	26.2	9.07	1.93	1.204	1.297	0.871	0.984216	0.861664	0.974403	1.09295e+06	1.04975e+06	1.16747e+06	17.39	22.77	8.57	Peak Found	High	Peak Found	High	High	High	1
High	Master Protein	TGGT1_235660-t26	transcript=TGGT1_235660-t26_1 | gene=TGGT1_235660 | organism=Toxoplasma_gondii_GT1 | gene_product=hypothetical protein | transcript_product=hypothetical protein | location=TGGT1_chrX:4911643-4917130(-) | protein_length=462 | sequence_SO=chromosome | SO=protein_coding_gene | is_pseudo=false	0	8.004	6	3	11	3	462	51.6	8.09	5.57	0.968	0.937	1.143	0.991556	0.97744	0.974403	419829	491330	354142	19.73	38.31	5.31	High	High	High	High	High	High	1	Methylthio [C306]
High	Master Protein	TGGT1_235750-t26	transcript=TGGT1_235750-t26_1 | gene=TGGT1_235750 | organism=Toxoplasma_gondii_GT1 | gene_product=Protein kinase domain-containing protein [Source:UniProtKB/TrEMBL;Acc:S7UQN9] | transcript_product=ULK kinase | location=TGGT1_chrX:4980554-4985413(+) | protein_length=363 | sequence_SO=chromosome | SO=protein_coding_gene | is_pseudo=false	0	42.739	45	14	57	14	363	41.2	8.65	58.55	1.008	0.95	1.07	0.991556	0.99436	0.977707	1.14052e+07	1.37831e+07	1.19158e+07	108.83	92.75	89.16	High	High	High	High	High	High	1	Methylthio [C9; C138; C257; C264; C294]
Medium	Master Protein	TGGT1_235920-t26	transcript=TGGT1_235920-t26_1 | gene=TGGT1_235920 | organism=Toxoplasma_gondii_GT1 | gene_product=Dynein, axonemal, heavy chain 2 family protein [Source:UniProtKB/TrEMBL;Acc:S7W5Z6] | transcript_product=dynein, axonemal, heavy chain 2 family protein | location=TGGT1_chrX:5028843-5073194(-) | protein_length=4496 | sequence_SO=chromosome | SO=protein_coding_gene | is_pseudo=false	0.037	1.928	0	1	1	1	4496	514	6.47	0													Not Found	Not Found	Not Found	Not Found	Not Found	Not Found	1
High	Master Protein	TGGT1_235930-t26	transcript=TGGT1_235930-t26_1 | gene=TGGT1_235930 | organism=Toxoplasma_gondii_GT1 | gene_product=Domain K-type RNA binding proteins family protein [Source:UniProtKB/TrEMBL;Acc:A0A125YQ53] | transcript_product=domain K- type RNA binding proteins family protein | location=TGGT1_chrX:5075263-5081044(+) | protein_length=570 | sequence_SO=chromosome | SO=protein_coding_gene | is_pseudo=false	0	119.177	47	26	133	26	570	64.2	9.94	249.71	28.66	1.256	18.191	2.2825e-15	0.936108	1.26501e-11	1.18159e+08	3.98062e+06	5.64624e+06	17.18	33.63	85.25	High	High	High	High	High	High	1	Methylthio [C140; C203; C345; C362]
High	Master Protein	TGGT1_235970-t26	transcript=TGGT1_235970-t26_1 | gene=TGGT1_235970 | organism=Toxoplasma_gondii_GT1 | gene_product=Tr-type G domain-containing protein [Source:UniProtKB/TrEMBL;Acc:A0A125YRD1] | transcript_product=putative eukaryotic initiation factor-2 gamma | location=TGGT1_chrX:5097473-5103737(+) | protein_length=465 | sequence_SO=chromosome | SO=protein_coding_gene | is_pseudo=false	0.004	3.574	3	1	1	1	465	50.5	8.21	2.23	1.428	1.739	0.821	0.980635	0.108334	0.974403	108262	75824.3	131892	27	40.52	14.11	Peak Found	Peak Found	Peak Found	Peak Found	Peak Found	High	1
High	Master Protein	TGGT1_235990-t26	transcript=TGGT1_235990-t26_1 | gene=TGGT1_235990 | organism=Toxoplasma_gondii_GT1 | gene_product=MI domain-containing protein [Source:UniProtKB/TrEMBL;Acc:S7URH1] | transcript_product=hypothetical protein | location=TGGT1_chrX:5113761-5122087(-) | protein_length=1260 | sequence_SO=chromosome | SO=protein_coding_gene | is_pseudo=false	0	45.834	18	17	54	17	1260	139.4	5.21	43.77	1.153	0.861	1.524	0.991556	0.785958	0.83486	4.42094e+06	3.76578e+06	3.11412e+06	89.23	62.42	63.35	High	High	High	High	High	High	1	Methylthio [C185; C923; C1208]
High	Master Protein	TGGT1_236040-t26	transcript=TGGT1_236040-t26_1 | gene=TGGT1_236040 | organism=Toxoplasma_gondii_GT1 | gene_product=Fructose-bisphosphate aldolase [Source:UniProtKB/TrEMBL;Acc:A0A125YGE5] | transcript_product=fructose-1,6-bisphosphate aldolase | location=TGGT1_chrX:5139351-5141389(+) | protein_length=433 | sequence_SO=chromosome | SO=protein_coding_gene | is_pseudo=false	0	4.404	5	2	2	2	433	46.9	8.82	0	1.242	1.879	0.661	0.991556	0.0440533	0.842035	306108	251290	379494	8.47	37.02	63	Peak Found	Peak Found	Peak Found	Peak Found	High	Peak Found	1
High	Master Protein	TGGT1_236130-t26	transcript=TGGT1_236130-t26_1 | gene=TGGT1_236130 | organism=Toxoplasma_gondii_GT1 | gene_product=SRP9-21 domain-containing protein [Source:UniProtKB/TrEMBL;Acc:S7URQ2] | transcript_product=signal recognition particle (SRP9) domain-containing protein | location=TGGT1_chrX:5181189-5184311(+) | protein_length=206 | sequence_SO=chromosome | SO=protein_coding_gene | is_pseudo=false	0	18.929	31	5	40	5	206	23.4	9.99	64.85	1.147	1.106	1.018	0.991556	0.99436	0.989999	2.61508e+07	2.40013e+07	2.19526e+07	31.02	61.66	20.47	High	High	High	High	High	High	1	Methylthio [C143]
High	Master Protein	TGGT1_236190-t26	transcript=TGGT1_236190-t26_1 | gene=TGGT1_236190 | organism=Toxoplasma_gondii_GT1 | gene_product=hypothetical protein | transcript_product=hypothetical protein | location=TGGT1_chrX:5201718-5203047(+) | protein_length=307 | sequence_SO=chromosome | SO=protein_coding_gene | is_pseudo=false	0	4.198	7	2	3	2	307	33.2	10.55	0	1.276	1.388	0.811	0.991556	0.66276	0.974403	122833	79920.7	148379	31.01	96.59	37.79	Peak Found	Not Found	High	Not Found	High	Not Found	1
High	Master Protein	TGGT1_236210-t26	transcript=TGGT1_236210-t26_1 | gene=TGGT1_236210 | organism=Toxoplasma_gondii_GT1 | gene_product=Putative peptidase M16 family potein [Source:UniProtKB/TrEMBL;Acc:S7W617] | transcript_product=putative peptidase M16 family potein | location=TGGT1_chrX:5216353-5222014(+) | protein_length=509 | sequence_SO=chromosome | SO=protein_coding_gene | is_pseudo=false	0	4.781	5	2	3	2	509	56.9	6.6	0	0.954	0.944	1.486	0.984216	0.989287	0.864006	162208	133646	121171	27.32	36.9	8.62	Not Found	High	Not Found	High	Not Found	Peak Found	1
High	Master Protein	TGGT1_236650-t26	transcript=TGGT1_236650-t26_1 | gene=TGGT1_236650 | organism=Toxoplasma_gondii_GT1 | gene_product=DEAD (Asp-Glu-Ala-Asp) box polypeptide 17 [Source:UniProtKB/TrEMBL;Acc:A0A125YWJ5] | transcript_product=DEAD (Asp-Glu-Ala-Asp) box polypeptide 17 | location=TGGT1_chrX:5362273-5365892(-) | protein_length=550 | sequence_SO=chromosome | SO=protein_coding_gene | is_pseudo=false	0	95.248	53	26	192	26	550	59.9	8.94	364.51	1.142	1.103	1.121	0.991556	0.99436	0.974403	6.64445e+07	4.87842e+07	5.21865e+07	2.48	4.93	25.61	High	High	High	High	High	High	1	Methylthio [C256; C259; C329; C346; C474]
High	Master Protein	TGGT1_236820-t26	transcript=TGGT1_236820-t26_1 | gene=TGGT1_236820 | organism=Toxoplasma_gondii_GT1 | gene_product=hypothetical protein | transcript_product=hypothetical protein | location=TGGT1_chrX:5416227-5418613(-) | protein_length=475 | sequence_SO=chromosome | SO=protein_coding_gene | is_pseudo=false	0.009	2.712	3	1	4	1	475	50.5	8.91	3.58	1.237	0.925	1.338	0.991556	0.947563	0.962971	161403	130473	120626	20.17	34.35	14.7	Peak Found	High	Peak Found	High	Peak Found	High	1
High	Master Protein	TGGT1_237010-t26	transcript=TGGT1_237010-t26_1 | gene=TGGT1_237010 | organism=Toxoplasma_gondii_GT1 | gene_product=RAP domain-containing protein [Source:UniProtKB/TrEMBL;Acc:S7UQL1] | transcript_product=hypothetical protein | location=TGGT1_chrX:5557116-5563014(-) | protein_length=645 | sequence_SO=chromosome | SO=protein_coding_gene | is_pseudo=false	0.003	3.79	3	1	1	1	645	71.9	8.18	3.14	3.933	5.237	0.751	0.128854	8.10907e-14	0.964581	78708.7	20014.9	104821	112.38	106.64	74.8	Not Found	High	Not Found	Not Found	Peak Found	Not Found	1
High	Master Protein	TGGT1_237015-t26	transcript=TGGT1_237015-t26_1 | gene=TGGT1_237015 | organism=Toxoplasma_gondii_GT1 | gene_product=hypothetical protein | transcript_product=hypothetical protein | location=TGGT1_chrX:5566838-5567632(-) | protein_length=264 | sequence_SO=chromosome | SO=protein_coding_gene | is_pseudo=false	0	9.483	15	3	12	3	264	29.3	8.73	9.81	0.756	0.867	0.544	0.841421	0.803667	0.531601	542085	916480	860667	11.73	65.75	92.87	High	High	High	High	High	Peak Found	1
High	Master Protein	TGGT1_237150-t26	transcript=TGGT1_237150-t26_1 | gene=TGGT1_237150 | organism=Toxoplasma_gondii_GT1 | gene_product=Putative minor histocompatibility antigen h13 [Source:UniProtKB/TrEMBL;Acc:S7UR45] | transcript_product=putative minor histocompatibility antigen h13 | location=TGGT1_chrX:5632583-5637249(-) | protein_length=417 | sequence_SO=chromosome | SO=protein_coding_gene | is_pseudo=false	0	5.966	5	2	7	2	417	46.2	6.47	1.7	2.214	2.718	0.857	0.293013	5.3808e-05	0.974403	729626	324461	888484	1.25	36.27	21.74	Peak Found	High	Peak Found	High	High	High	1	Methylthio [C183]
Medium	Master Protein	TGGT1_237180-t26	transcript=TGGT1_237180-t26_1 | gene=TGGT1_237180 | organism=Toxoplasma_gondii_GT1 | gene_product=hypothetical protein | transcript_product=hypothetical protein | location=TGGT1_chrX:5659103-5659870(-) | protein_length=255 | sequence_SO=chromosome | SO=protein_coding_gene | is_pseudo=false	0.01	2.636	5	1	2	1	255	29.2	8.97	0	3.79	7.156	0.53	0.136244	5.37059e-16	0.485287	103182	27226.9	194842	90.87	90.94	3.16	Not Found	High	Not Found	Peak Found	Peak Found	Peak Found	1
High	Master Protein	TGGT1_237220-t26	transcript=TGGT1_237220-t26_1 | gene=TGGT1_237220 | organism=Toxoplasma_gondii_GT1 | gene_product=DNA replication licensing factor MCM7 [Source:UniProtKB/TrEMBL;Acc:S7UQY5] | transcript_product=putative DNA replication licensing factor Mcm7 | location=TGGT1_chrX:5679145-5687290(+) | protein_length=865 | sequence_SO=chromosome | SO=protein_coding_gene | is_pseudo=false	0	24.481	12	9	23	9	865	96.8	6.93	11.12	1.422	1.072	1.221	0.899872	0.998826	0.974403	1.30927e+06	1.05733e+06	1.07611e+06	61.34	15.85	1.92	Peak Found	High	High	High	High	High	1	Methylthio [C739]
High	Master Protein	TGGT1_237230-t26	transcript=TGGT1_237230-t26_1 | gene=TGGT1_237230 | organism=Toxoplasma_gondii_GT1 | gene_product=hypothetical protein | transcript_product=hypothetical protein | location=TGGT1_chrX:5688823-5690440(-) | protein_length=213 | sequence_SO=chromosome | SO=protein_coding_gene | is_pseudo=false	0.005	2.975	5	1	2	1	213	23.9	5.72	2.43	5.5	6.093	0.903	0.020577	5.37059e-16	0.974403	190483	34634.2	211042	6.59	70.1	52.1	Peak Found	Peak Found	High	Peak Found	High	Peak Found	1
High	Master Protein	TGGT1_237890-t26	transcript=TGGT1_237890-t26_1 | gene=TGGT1_237890 | organism=Toxoplasma_gondii_GT1 | gene_product=Calcium-dependent protein kinase CDPK4 [Source:UniProtKB/TrEMBL;Acc:S7UGB4] | transcript_product=calcium-dependent protein kinase CDPK4 | location=TGGT1_chrIV:2483651-2496063(+) | protein_length=1158 | sequence_SO=chromosome | SO=protein_coding_gene | is_pseudo=false	0	12.809	6	6	16	6	1158	126.3	8.95	5.26	1.776	0.936	1.811	0.560846	0.97744	0.559638	1.54134e+06	902445	782582	33.75	14.58	1.53	High	High	High	High	High	High	1
High	Master Protein	TGGT1_238010-t26	transcript=TGGT1_238010-t26_1 | gene=TGGT1_238010 | organism=Toxoplasma_gondii_GT1 | gene_product=Ribosomal_L23eN domain-containing protein [Source:UniProtKB/TrEMBL;Acc:S7W653] | transcript_product=ribosomal protein RPL23A | location=TGGT1_chrVI:8631-10722(+) | protein_length=167 | sequence_SO=chromosome | SO=protein_coding_gene | is_pseudo=false	0	25.776	35	5	62	5	167	18.6	10.4	113.3	1.149	0.871	1.322	0.991556	0.813728	0.974403	4.16036e+07	3.01963e+07	2.73936e+07	51.66	60.11	71.01	High	High	High	High	High	High	1
Medium	Master Protein	TGGT1_238040A-t26	transcript=TGGT1_238040A-t26_1 | gene=TGGT1_238040A | organism=Toxoplasma_gondii_GT1 | gene_product=Protein disulfide-isomerase domain-containing protein [Source:UniProtKB/TrEMBL;Acc:S7W691] | transcript_product=protein disulfide-isomerase domain-containing protein | location=TGGT1_chrVI:19741-27980(-) | protein_length=1139 | sequence_SO=chromosome | SO=protein_coding_gene | is_pseudo=false	0.034	2.069	1	1	1	1	1139	126.1	8.68	0													Not Found	High	Not Found	Not Found	Not Found	Not Found	1
High	Master Protein	TGGT1_238250-t26	transcript=TGGT1_238250-t26_1 | gene=TGGT1_238250 | organism=Toxoplasma_gondii_GT1 | gene_product=60S ribosomal protein L36 [Source:UniProtKB/TrEMBL;Acc:A0A125YHS1] | transcript_product=ribosomal protein RPL36 | location=TGGT1_chrVI:154936-156110(+) | protein_length=101 | sequence_SO=chromosome | SO=protein_coding_gene | is_pseudo=false	0	20.291	22	3	56	3	101	11.4	12.06	115.41	0.815	0.92	0.828	0.919567	0.942157	0.974403	7.79634e+07	1.28659e+08	1.10277e+08	112.11	95.5	105.83	High	High	High	High	High	High	1
Medium	Master Protein	TGGT1_238390-t26	transcript=TGGT1_238390-t26_1 | gene=TGGT1_238390 | organism=Toxoplasma_gondii_GT1 | gene_product=hypothetical protein | transcript_product=hypothetical protein | location=TGGT1_chrVI:181213-189293(+) | protein_length=2122 | sequence_SO=chromosome | SO=protein_coding_gene | is_pseudo=false	0.028	2.209	1	1	1	1	2122	231.7	9.6	0	0.639	0.3	2.129	0.706251	4.80834e-09	0.30767	134836	211156	63327.3	126.05	115.78	128.99	Not Found	High	Peak Found	Not Found	Not Found	Peak Found	1
Medium	Master Protein	TGGT1_239010-t26	transcript=TGGT1_239010-t26_1 | gene=TGGT1_239010 | organism=Toxoplasma_gondii_GT1 | gene_product=hypothetical protein | transcript_product=hypothetical protein | location=TGGT1_chrVI:386043-388100(-) | protein_length=685 | sequence_SO=chromosome | SO=protein_coding_gene | is_pseudo=false	0.034	2.026	3	1	3	1	685	70.7	9.58	0	1.029	1.088	0.946	0.991556	0.995836	0.978041	89327.4	86800.2	94449.6	96.89	19.84	42.62	Not Found	High	Peak Found	High	Peak Found	Peak Found	1
Medium	Master Protein	TGGT1_239070-t26	transcript=TGGT1_239070-t26_1 | gene=TGGT1_239070 | organism=Toxoplasma_gondii_GT1 | gene_product=C2H2-type domain-containing protein [Source:UniProtKB/TrEMBL;Acc:S7UQZ9] | transcript_product=hypothetical protein | location=TGGT1_chrVI:437544-441357(-) | protein_length=589 | sequence_SO=chromosome | SO=protein_coding_gene | is_pseudo=false	0.034	2.032	2	1	2	1	589	65.6	8.9	0	1.347	1.147	1.174	0.991556	0.99436	0.974403	116894	86810.3	99587.5	11.35	19.46	9.19	Peak Found	High	Peak Found	Peak Found	Peak Found	Peak Found	1
High	Master Protein	TGGT1_239100-t26	transcript=TGGT1_239100-t26_1 | gene=TGGT1_239100 | organism=Toxoplasma_gondii_GT1 | gene_product=40S ribosomal protein S7 [Source:UniProtKB/TrEMBL;Acc:A0A125YZ18] | transcript_product=ribosomal protein RPS7 | location=TGGT1_chrVI:457170-458270(+) | protein_length=196 | sequence_SO=chromosome | SO=protein_coding_gene | is_pseudo=false	0	95.538	72	17	249	17	196	22.6	9.86	608.5	1.284	0.909	1.386	0.964471	0.918821	0.926413	6.82103e+08	5.59205e+08	5.30149e+08	12.94	3.5	9.9	High	High	High	High	High	High	1	Methylthio [C26]
High	Master Protein	TGGT1_239260-t26	transcript=TGGT1_239260-t26_1 | gene=TGGT1_239260 | organism=Toxoplasma_gondii_GT1 | gene_product=Histone H4 [Source:UniProtKB/TrEMBL;Acc:A0A125YHU3] | transcript_product=histone H4 | location=TGGT1_chrVI:491746-492057(-) | protein_length=103 | sequence_SO=chromosome | SO=protein_coding_gene | is_pseudo=false	0	38.953	52	8	90	8	103	11.4	11.36	205.97	0.997	0.954	0.977	0.991556	0.99436	0.987334	1.41385e+08	1.39334e+08	1.29358e+08	26.19	50.47	48.66	High	High	High	High	High	High	1
Medium	Master Protein	TGGT1_239300-t26	transcript=TGGT1_239300-t26_1 | gene=TGGT1_239300 | organism=Toxoplasma_gondii_GT1 | gene_product=hypothetical protein | transcript_product=hypothetical protein | location=TGGT1_chrVI:525971-532748(+) | protein_length=1232 | sequence_SO=chromosome | SO=protein_coding_gene | is_pseudo=false	0.05	1.784	1	1	1	1	1232	139	6.21	0													High	Not Found	Not Found	Not Found	Not Found	Not Found	1
High	Master Protein	TGGT1_239330-t26	transcript=TGGT1_239330-t26_1 | gene=TGGT1_239330 | organism=Toxoplasma_gondii_GT1 | gene_product=Ribosomal protein L37 [Source:UniProtKB/TrEMBL;Acc:A0A125YUV0] | transcript_product=ribosomal protein RPL37 | location=TGGT1_chrVI:546044-548295(+) | protein_length=98 | sequence_SO=chromosome | SO=protein_coding_gene | is_pseudo=false	0	16.666	27	4	86	4	98	11.2	11.27	125.25	0.948	1.159	0.867	0.989479	0.99436	0.974403	1.51995e+08	1.44763e+08	1.66532e+08	20.38	42.21	33.4	High	High	High	High	High	High	1	Methylthio [C22; C37; C40]
High	Master Protein	TGGT1_239740-t26	transcript=TGGT1_239740-t26_1 | gene=TGGT1_239740 | organism=Toxoplasma_gondii_GT1 | gene_product=Dense granule protein GRA14 [Source:UniProtKB/TrEMBL;Acc:A0A125YJW1] | transcript_product=dense granule protein GRA14 | location=TGGT1_chrVI:875718-876944(-) | protein_length=408 | sequence_SO=chromosome | SO=protein_coding_gene | is_pseudo=false	0	9.14	9	3	6	3	408	44.7	8.5	2.47	0.966	1.346	0.735	0.991556	0.770422	0.940292	435845	439851	563755	15.6	18.01	31.6	Peak Found	High	High	High	High	High	1
High	Master Protein	TGGT1_239760-t26	transcript=TGGT1_239760-t26_1 | gene=TGGT1_239760 | organism=Toxoplasma_gondii_GT1 | gene_product=Ribosomal protein RPL22 [Source:UniProtKB/TrEMBL;Acc:A0A125YT45] | transcript_product=ribosomal protein RPL22 | location=TGGT1_chrVI:893982-895795(-) | protein_length=133 | sequence_SO=chromosome | SO=protein_coding_gene | is_pseudo=false	0	31.503	41	7	83	7	133	15.1	9.89	124.42	1.225	0.997	1.213	0.984216	0.99436	0.974403	3.1842e+08	2.80606e+08	2.74739e+08	67.38	58.62	56.96	High	High	High	High	High	High	1	Methylthio [C34; C62]
Low	Master Protein	TGGT1_239790-t26	transcript=TGGT1_239790-t26_1 | gene=TGGT1_239790 | organism=Toxoplasma_gondii_GT1 | gene_product=Pescadillo homolog [Source:UniProtKB/TrEMBL;Acc:S7URT4] | transcript_product=BRCA1 C Terminus (BRCT) domain-containing protein | location=TGGT1_chrVI:904502-910069(+) | protein_length=733 | sequence_SO=chromosome | SO=protein_coding_gene | is_pseudo=false	0.059	1.69	1	1	1	1	733	82.1	5.78	0													Not Found	Not Found	Not Found	High	Not Found	Not Found	1
High	Master Protein	TGGT1_239820-t26	transcript=TGGT1_239820-t26_1 | gene=TGGT1_239820 | organism=Toxoplasma_gondii_GT1 | gene_product=D-3-phosphoglycerate dehydrogenase [Source:UniProtKB/TrEMBL;Acc:A0A125YMY8] | transcript_product=D-3-phosphoglycerate dehydrogenase | location=TGGT1_chrVI:931789-940557(-) | protein_length=604 | sequence_SO=chromosome | SO=protein_coding_gene | is_pseudo=false	0	40.368	29	13	60	13	604	65.2	6.99	90.52	0.832	1.124	0.62	0.935174	0.99436	0.749732	3.67294e+06	5.62366e+06	6.3385e+06	83.94	42.31	2.18	High	High	High	High	High	High	1	Methylthio [C50; C238; C334; C543]
High	Master Protein	TGGT1_240060-t26	transcript=TGGT1_240060-t26_1 | gene=TGGT1_240060 | organism=Toxoplasma_gondii_GT1 | gene_product=hypothetical protein | transcript_product=hypothetical protein | location=TGGT1_chrVI:1027949-1030621(+) | protein_length=844 | sequence_SO=chromosome | SO=protein_coding_gene | is_pseudo=false	0	52.046	28	15	58	15	844	88.7	10.89	46.09	0.531	0.705	0.741	0.263725	0.197066	0.940292	9.65966e+06	1.44808e+07	1.07327e+07	48.79	75.88	76.92	High	High	High	High	High	High	1	Methylthio [C781]
High	Master Protein	TGGT1_240090-t26	transcript=TGGT1_240090-t26_1 | gene=TGGT1_240090 | organism=Toxoplasma_gondii_GT1 | gene_product=Protein kinase domain-containing protein [Source:UniProtKB/TrEMBL;Acc:S7UR61] | transcript_product=putative rhoptry kinase family protein ROP34 | location=TGGT1_chrVI:1050567-1052967(+) | protein_length=553 | sequence_SO=chromosome | SO=protein_coding_gene | is_pseudo=false	0	10.631	10	4	9	4	553	61.6	6.74	4.68	0.741	0.956	0.894	0.824255	0.99436	0.974403	490779	595130	477507	6.02	31.57	48.07	High	High	High	Peak Found	Peak Found	High	1
High	Master Protein	TGGT1_240300-t26	transcript=TGGT1_240300-t26_1 | gene=TGGT1_240300 | organism=Toxoplasma_gondii_GT1 | gene_product=Zinc finger domain, LSD1 subclass domain-containing protein [Source:UniProtKB/TrEMBL;Acc:S7UR66] | transcript_product=zinc finger domain, LSD1 subclass domain-containing protein | location=TGGT1_chrVI:1149431-1153539(+) | protein_length=1059 | sequence_SO=chromosome | SO=protein_coding_gene | is_pseu…	0.007	2.872	1	1	3	1	1059	111.9	7.2	3.87	1.4	0.794	1.763	0.984216	0.526156	0.593157	64188.8	45861.2	36404.2	98.83	72.96	78.56	High	High	Peak Found	Not Found	Peak Found	Peak Found	1
High	Master Protein	TGGT1_240400-t26	transcript=TGGT1_240400-t26_1 | gene=TGGT1_240400 | organism=Toxoplasma_gondii_GT1 | gene_product=hypothetical protein | transcript_product=hypothetical protein | location=TGGT1_chrVI:1229777-1230943(+) | protein_length=388 | sequence_SO=chromosome | SO=protein_coding_gene | is_pseudo=false	0	31.832	24	8	51	8	388	44.1	9.76	87.99	0.907	1.155	0.802	0.972876	0.99436	0.974403	5.38393e+06	5.99769e+06	6.55621e+06	20.44	40.9	28.46	High	High	High	High	High	High	1	Methylthio [C261]; Acetyl [N-Term]
High	Master Protein	TGGT1_240600-t26	transcript=TGGT1_240600-t26_1 | gene=TGGT1_240600 | organism=Toxoplasma_gondii_GT1 | gene_product=Putative chaperonin cpn60 [Source:UniProtKB/TrEMBL;Acc:S7W6R0] | transcript_product=putative chaperonin cpn60 | location=TGGT1_chrVI:1306402-1309981(+) | protein_length=667 | sequence_SO=chromosome | SO=protein_coding_gene | is_pseudo=false	0	24.692	18	9	32	9	667	72.2	5.68	20.08	1.055	1.049	0.925	0.998469	0.99436	0.976151	3.71769e+06	3.73618e+06	9.29224e+06	38.16	21.31	90.08	Peak Found	High	Peak Found	High	High	High	1
High	Master Protein	TGGT1_240640-t26	transcript=TGGT1_240640-t26_1 | gene=TGGT1_240640 | organism=Toxoplasma_gondii_GT1 | gene_product=Protein kinase domain-containing protein [Source:UniProtKB/TrEMBL;Acc:A0A125YXS9] | transcript_product=casein kinase I | location=TGGT1_chrVI:1321734-1325141(+) | protein_length=324 | sequence_SO=chromosome | SO=protein_coding_gene | is_pseudo=false	0	5.583	3	1	7	1	324	37.9	9.13	9.17	22.224	2.261	9.829	2.2825e-15	0.00221819	3.33145e-07	2.98407e+06	134272	303607	0.07	57.41	39.16	High	High	Peak Found	High	Peak Found	High	1
High	Master Protein	TGGT1_240650-t26	transcript=TGGT1_240650-t26_1 | gene=TGGT1_240650 | organism=Toxoplasma_gondii_GT1 | gene_product=WD_REPEATS_REGION domain-containing protein [Source:UniProtKB/TrEMBL;Acc:A0A125YGM0] | transcript_product=putative coatomer protein complex, subunit alpha | location=TGGT1_chrVI:1326973-1343296(-) | protein_length=1300 | sequence_SO=chromosome | SO=protein_coding_gene | is_pseudo=false	0	20.301	8	8	13	8	1300	142.9	7.25	10.77	1.25	1.354	0.939	0.966166	0.743614	0.977707	891638	636529	899592	13.49	42.25	18.75	Peak Found	High	Peak Found	High	High	High	1
High	Master Protein	TGGT1_240660-t26	transcript=TGGT1_240660-t26_1 | gene=TGGT1_240660 | organism=Toxoplasma_gondii_GT1 | gene_product=hypothetical protein | transcript_product=hypothetical protein | location=TGGT1_chrVI:1347017-1351752(-) | protein_length=483 | sequence_SO=chromosome | SO=protein_coding_gene | is_pseudo=false	0	31.104	27	8	51	8	483	54.5	9.85	107.64	1.479	0.942	1.738	0.851931	0.989287	0.627815	1.10981e+07	6.82178e+06	6.42535e+06	36.28	38.32	52.63	High	High	High	High	High	High	1	Methylthio [C195]
High	Master Protein	TGGT1_240690-t26	transcript=TGGT1_240690-t26_1 | gene=TGGT1_240690 | organism=Toxoplasma_gondii_GT1 | gene_product=S-adenosylmethionine synthase [Source:UniProtKB/TrEMBL;Acc:A0A125YNS1] | transcript_product=S-adenosyl methionine synthetase | location=TGGT1_chrVI:1359050-1361470(-) | protein_length=415 | sequence_SO=chromosome | SO=protein_coding_gene | is_pseudo=false	0	5.37	8	2	4	2	415	45.9	6.32	0	1.532	1.509	1.082	0.944816	0.408876	0.976151	204811	106392	162310	79.96	52.63	51.63	Not Found	High	Not Found	High	Peak Found	High	1
Low	Master Protein	TGGT1_240810-t26	transcript=TGGT1_240810-t26_1 | gene=TGGT1_240810 | organism=Toxoplasma_gondii_GT1 | gene_product=hypothetical protein | transcript_product=hypothetical protein | location=TGGT1_chrVI:1428984-1430684(+) | protein_length=566 | sequence_SO=chromosome | SO=protein_coding_gene | is_pseudo=false	0.053	1.759	2	1	2	1	566	61.2	5.3	0	1.854	1.386	1.338	0.841421	0.66276	0.962971	155975	84151.3	116593	13.28	45.19	3.04	Peak Found	High	Peak Found	Peak Found	Peak Found	High	1
High	Master Protein	TGGT1_240850-t26	transcript=TGGT1_240850-t26_1 | gene=TGGT1_240850 | organism=Toxoplasma_gondii_GT1 | gene_product=WD domain, G-beta repeat-containing protein [Source:UniProtKB/TrEMBL;Acc:S7W6X8] | transcript_product=WD domain, G-beta repeat-containing protein | location=TGGT1_chrVI:1446379-1451610(+) | protein_length=547 | sequence_SO=chromosome | SO=protein_coding_gene | is_pseudo=false	0	32.5	30	11	37	11	547	59.2	9.06	35.09	1.045	0.876	1.41	0.997564	0.824708	0.925515	6.0179e+06	4.90146e+06	4.31657e+06	13.51	30.96	15.73	High	High	High	High	High	High	1	Methylthio [C322; C358]
High	Master Protein	TGGT1_240860-t26	transcript=TGGT1_240860-t26_1 | gene=TGGT1_240860 | organism=Toxoplasma_gondii_GT1 | gene_product=PlsC domain-containing protein [Source:UniProtKB/TrEMBL;Acc:A0A125YWP8] | transcript_product=acyltransferase domain-containing protein | location=TGGT1_chrVI:1452612-1456058(-) | protein_length=281 | sequence_SO=chromosome | SO=protein_coding_gene | is_pseudo=false	0	14.807	27	5	15	5	281	31.8	8.85	2.7	1.012	1.181	0.819	0.991556	0.99436	0.974403	992695	1.00137e+06	1.31655e+06	3.97	15.33	51.51	Peak Found	High	High	High	High	High	1	Methylthio [C255]
High	Master Protein	TGGT1_240870-t26	transcript=TGGT1_240870-t26_1 | gene=TGGT1_240870 | organism=Toxoplasma_gondii_GT1 | gene_product=AP complex subunit beta [Source:UniProtKB/TrEMBL;Acc:S7URG1] | transcript_product=putative beta adaptin protein | location=TGGT1_chrVI:1457492-1470206(+) | protein_length=924 | sequence_SO=chromosome | SO=protein_coding_gene | is_pseudo=false	0	5.401	2	2	5	2	924	101.9	5.6	3.74	9.142	1.312	4.428	1.77914e-05	0.835616	0.00260824	658465	123118	145876	28.01	34.06	28.16	High	High	Peak Found	Peak Found	Peak Found	High	1
High	Master Protein	TGGT1_241150-t26	transcript=TGGT1_241150-t26_1 | gene=TGGT1_241150 | organism=Toxoplasma_gondii_GT1 | gene_product=N2227 domain-containing protein [Source:UniProtKB/TrEMBL;Acc:S7W0D7] | transcript_product=hypothetical protein | location=TGGT1_chrVI:1620097-1626374(-) | protein_length=592 | sequence_SO=chromosome | SO=protein_coding_gene | is_pseudo=false	0	6.794	5	3	5	3	592	65.1	5.63	3.77	1.488	1.061	1.491	0.884247	0.996419	0.863118	752503	347893	369131	3.64	39.76	19.94	Peak Found	High	Peak Found	High	Peak Found	Peak Found	1	Methylthio [C366]
High	Master Protein	TGGT1_241170-t26	transcript=TGGT1_241170-t26_1 | gene=TGGT1_241170 | organism=Toxoplasma_gondii_GT1 | gene_product=hypothetical protein | transcript_product=hypothetical protein | location=TGGT1_chrVI:1639455-1643673(+) | protein_length=1275 | sequence_SO=chromosome | SO=protein_coding_gene | is_pseudo=false	0	169.494	41	39	329	39	1275	139.5	9.26	663.42	0.98	1.08	0.987	0.991556	0.998826	0.99452	1.31733e+08	1.30544e+08	1.34437e+08	3.64	26.86	36.53	High	High	High	High	High	High	1	Methylthio [C453; C513; C725; C777; C791; C897; C914; C945; C959; C1007; C1008]; Phospho [S362; S638; S640]
High	Master Protein	TGGT1_241240-t26	transcript=TGGT1_241240-t26_1 | gene=TGGT1_241240 | organism=Toxoplasma_gondii_GT1 | gene_product=hypothetical protein | transcript_product=hypothetical protein | location=TGGT1_chrVI:1657567-1659295(+) | protein_length=474 | sequence_SO=chromosome | SO=protein_coding_gene | is_pseudo=false	0	74.063	47	20	129	20	474	52.8	10.08	192.09	0.745	0.985	0.77	0.823327	0.99436	0.974403	2.72131e+07	3.57536e+07	3.52688e+07	20.2	11.99	8.29	High	High	High	High	High	High	1	Methylthio [C152]
High	Master Protein	TGGT1_242330-t26	transcript=TGGT1_242330-t26_1 | gene=TGGT1_242330 | organism=Toxoplasma_gondii_GT1 | gene_product=Ribosomal_S7 domain-containing protein [Source:UniProtKB/TrEMBL;Acc:A0A125YNF8] | transcript_product=ribosomal protein RPS5 | location=TGGT1_chrVI:1882939-1884008(-) | protein_length=192 | sequence_SO=chromosome | SO=protein_coding_gene | is_pseudo=false	0	114.482	70	15	320	15	192	21.6	9.74	665.12	1.026	0.757	1.209	0.996351	0.378533	0.974403	6.06766e+08	5.80609e+08	4.76335e+08	9.8	9.89	21.92	High	High	High	High	High	High	1	Methylthio [C34; C54; C143; C160; C168]
High	Master Protein	TGGT1_242680-t26	transcript=TGGT1_242680-t26_1 | gene=TGGT1_242680 | organism=Toxoplasma_gondii_GT1 | gene_product=TRASH domain-containing protein [Source:UniProtKB/TrEMBL;Acc:S7W735] | transcript_product=ribosomal protein RPL24e | location=TGGT1_chrVI:2093539-2096109(+) | protein_length=196 | sequence_SO=chromosome | SO=protein_coding_gene | is_pseudo=false	0	24.062	38	5	31	5	196	23.4	9.42	88.39	1.045	1.064	1.012	0.997564	0.998826	0.995339	1.79138e+07	1.04923e+07	1.17305e+07	48.53	3.33	21.39	High	High	High	High	High	High	1	Methylthio [C6; C9]
High	Master Protein	TGGT1_242800-t26	transcript=TGGT1_242800-t26_1 | gene=TGGT1_242800 | organism=Toxoplasma_gondii_GT1 | gene_product=Putative ribosome biogenesis protein NSA2 [Source:UniProtKB/TrEMBL;Acc:A0A125YNA7] | transcript_product=putative ribosome biogenesis protein NSA2 | location=TGGT1_chrVI:2220041-2222684(-) | protein_length=260 | sequence_SO=chromosome | SO=protein_coding_gene | is_pseudo=false	0	10.822	21	4	15	4	260	30.1	10.3	17.96	0.454	0.853	0.521	0.114863	0.747219	0.463512	944262	1.7483e+06	1.5129e+06	31.21	42.12	38.31	Peak Found	High	Peak Found	High	High	High	1	Methylthio [C154]
High	Master Protein	TGGT1_243240-t26	transcript=TGGT1_243240-t26_1 | gene=TGGT1_243240 | organism=Toxoplasma_gondii_GT1 | gene_product=WD_REPEATS_REGION domain-containing protein [Source:UniProtKB/TrEMBL;Acc:S7W7C9] | transcript_product=WD domain, G-beta repeat-containing protein | location=TGGT1_chrVI:2373989-2380246(+) | protein_length=487 | sequence_SO=chromosome | SO=protein_coding_gene | is_pseudo=false	0	8.357	10	3	7	3	487	53.7	5.57	4.15	0.875	1.174	0.817	0.964471	0.99436	0.974403	2.08702e+08	2.79149e+08	2.89953e+08	8.51	10.75	17.88	Peak Found	High	Peak Found	High	High	High	1
High	Master Protein	TGGT1_243382-t26	transcript=TGGT1_243382-t26_1 | gene=TGGT1_243382 | organism=Toxoplasma_gondii_GT1 | gene_product=hypothetical protein | transcript_product=hypothetical protein | location=TGGT1_chrVI:2515940-2518207(+) | protein_length=476 | sequence_SO=chromosome | SO=protein_coding_gene | is_pseudo=false	0	11.793	10	4	8	4	476	52	7.4	7.61	0.884	0.776	1.239	0.964471	0.466119	0.974403	519469	608863	451208	51.08	53.88	20.38	Peak Found	High	Peak Found	High	High	High	1	Methylthio [C62; C166; C180]
High	Master Protein	TGGT1_243530-t26	transcript=TGGT1_243530-t26_1 | gene=TGGT1_243530 | organism=Toxoplasma_gondii_GT1 | gene_product=PPR_long domain-containing protein [Source:UniProtKB/TrEMBL;Acc:S7UFS2] | transcript_product=pentatricopeptide repeat domain-containing protein | location=TGGT1_chrVI:2612935-2618963(+) | protein_length=1419 | sequence_SO=chromosome | SO=protein_coding_gene | is_pseudo=false	0	4.322	2	2	3	2	1419	157.1	9.77	1.71	0.929	0.967	0.89	0.980635	0.99436	0.974403	299557	334227	377356	22.9	26.23	46.23	Peak Found	Peak Found	High	Peak Found	Peak Found	High	1
High	Master Protein	TGGT1_243570-t26	transcript=TGGT1_243570-t26_1 | gene=TGGT1_243570 | organism=Toxoplasma_gondii_GT1 | gene_product=40S ribosomal protein S26 [Source:UniProtKB/TrEMBL;Acc:A0A125YVY8] | transcript_product=ribosomal protein RPS26 | location=TGGT1_chrVI:2643618-2644858(-) | protein_length=112 | sequence_SO=chromosome | SO=protein_coding_gene | is_pseudo=false	0	46.177	49	8	141	8	112	12.7	10.92	252.15	1.028	1.3	0.836	0.996351	0.855424	0.974403	7.17757e+08	7.65021e+08	8.21818e+08	28.39	26.22	18.74	High	High	High	High	High	High	1	Methylthio [C72; C74; C77]
Medium	Master Protein	TGGT1_243590-t26	transcript=TGGT1_243590-t26_1 | gene=TGGT1_243590 | organism=Toxoplasma_gondii_GT1 | gene_product=Endo/exonuclease/phosphatase domain-containing protein [Source:UniProtKB/TrEMBL;Acc:S7UFH0] | transcript_product=endonuclease/exonuclease/phosphatase family protein | location=TGGT1_chrVI:2649317-2659138(-) | protein_length=769 | sequence_SO=chromosome | SO=protein_coding_gene | is_pseudo=false	0.011	2.472	2	1	2	1	769	85.1	6.21	0	2.188	3.634	0.602	0.698445	2.8126e-08	0.715215	41341.4	18894.3	68657.8	53.38	131.12	13.6	Not Found	Not Found	Not Found	High	Peak Found	High	1
High	Master Protein	TGGT1_243610-t26	transcript=TGGT1_243610-t26_1 | gene=TGGT1_243610 | organism=Toxoplasma_gondii_GT1 | gene_product=C-5 cytosine-specific DNA methylase superfamily protein [Source:UniProtKB/TrEMBL;Acc:S7UEF7] | transcript_product=C-5 cytosine-specific DNA methylase superfamily protein | location=TGGT1_chrVI:2664010-2666755(+) | protein_length=883 | sequence_SO=chromosome | SO=protein_coding_gene | is_pseudo=false	0	8.177	7	4	4	4	883	96.8	8.37	0	1.885	1.074	1.765	0.645654	0.999077	0.593005	539018	340085	314073	20.3	48.46	25.89	Peak Found	High	Peak Found	Peak Found	Peak Found	Peak Found	1
High	Master Protein	TGGT1_243910-t26	transcript=TGGT1_243910-t26_1 | gene=TGGT1_243910 | organism=Toxoplasma_gondii_GT1 | gene_product=Cof family hydrolase subfamily protein [Source:UniProtKB/TrEMBL;Acc:S7UEQ4] | transcript_product=Cof family hydrolase subfamily protein | location=TGGT1_chrVI:2792926-2794050(+) | protein_length=374 | sequence_SO=chromosome | SO=protein_coding_gene | is_pseudo=false	0	4.75	5	2	5	2	374	40.6	6.11	0	0.979	1.096	0.832	0.991556	0.99436	0.974403	303770	395671	457777	69.81	42.53	21.89	Peak Found	High	Peak Found	High	Peak Found	High	1
High	Master Protein	TGGT1_243920-t26	transcript=TGGT1_243920-t26_1 | gene=TGGT1_243920 | organism=Toxoplasma_gondii_GT1 | gene_product=MCM domain-containing protein [Source:UniProtKB/TrEMBL;Acc:A0A125YSK7] | transcript_product=putative DNA replication licensing factor MCM5 | location=TGGT1_chrVI:2796800-2806044(+) | protein_length=794 | sequence_SO=chromosome | SO=protein_coding_gene | is_pseudo=false	0	96.111	41	28	180	28	794	88.2	8.41	224.24	1.027	0.917	1.136	0.996351	0.93269	0.974403	2.14763e+07	2.09813e+07	1.95967e+07	16.81	16.49	8.56	High	High	High	High	High	High	1	Methylthio [C67; C130; C215; C239; C284; C599]
High	Master Protein	TGGT1_243950-t26	transcript=TGGT1_243950-t26_1 | gene=TGGT1_243950 | organism=Toxoplasma_gondii_GT1 | gene_product=Prohibitin [Source:UniProtKB/TrEMBL;Acc:A0A125YRG2] | transcript_product=putative prohibitin | location=TGGT1_chrVI:2820162-2822544(+) | protein_length=271 | sequence_SO=chromosome | SO=protein_coding_gene | is_pseudo=false	0	17.174	32	6	20	6	271	30.2	8.1	37.62	1.159	1.069	1.171	0.991556	0.998826	0.974403	2.78443e+06	2.60511e+06	2.67107e+06	51.99	64.41	61.2	High	High	High	High	Peak Found	High	1	Methylthio [C26]
Medium	Master Protein	TGGT1_243960-t26	transcript=TGGT1_243960-t26_1 | gene=TGGT1_243960 | organism=Toxoplasma_gondii_GT1 | gene_product=NTF2 domain-containing protein [Source:UniProtKB/TrEMBL;Acc:A0A125YLE0] | transcript_product=nuclear transport factor 2 (ntf2) domain-containing protein | location=TGGT1_chrVI:2828443-2833407(-) | protein_length=797 | sequence_SO=chromosome | SO=protein_coding_gene | is_pseudo=false	0.011	2.595	1	1	1	1	797	84.1	9.04	2.15	0.651	1.405	0.463	0.760882	0.620406	0.2967	40751	62604.5	87970.7	57.39	34.5	31.19	Peak Found	Not Found	Peak Found	Not Found	Peak Found	Peak Found	1
High	Master Protein	TGGT1_244000-t26	transcript=TGGT1_244000-t26_1 | gene=TGGT1_244000 | organism=Toxoplasma_gondii_GT1 | gene_product=RNA helicase [Source:UniProtKB/TrEMBL;Acc:S7UFQ1] | transcript_product=DEAD/DEAH box helicase domain-containing protein | location=TGGT1_chrVI:2860216-2869406(+) | protein_length=1009 | sequence_SO=chromosome | SO=protein_coding_gene | is_pseudo=false	0	39.301	16	14	48	14	1009	111.6	8.05	47.15	1.697	1.033	1.641	0.639537	0.99436	0.721349	7.33484e+06	5.55518e+06	6.12049e+06	4.91	21.69	24.89	High	High	High	High	High	High	1	Methylthio [C394]
High	Master Protein	TGGT1_244100-t26	transcript=TGGT1_244100-t26_1 | gene=TGGT1_244100 | organism=Toxoplasma_gondii_GT1 | gene_product=Nop domain-containing protein [Source:UniProtKB/TrEMBL;Acc:S7UEN2] | transcript_product=snoRNA binding domain-containing protein | location=TGGT1_chrVI:2934030-2942235(-) | protein_length=553 | sequence_SO=chromosome | SO=protein_coding_gene | is_pseudo=false	0	56.826	35	16	70	16	553	59.8	6.73	78.65	1.228	1.012	1.21	0.984216	0.99436	0.974403	1.595e+07	1.26593e+07	1.38208e+07	8.03	19.62	4.47	High	High	High	High	High	High	1	Methylthio [C227]
High	Master Protein	TGGT1_244280-t26	transcript=TGGT1_244280-t26_1 | gene=TGGT1_244280 | organism=Toxoplasma_gondii_GT1 | gene_product=hypothetical protein | transcript_product=hypothetical protein | location=TGGT1_chrVI:3070946-3071335(+) | protein_length=129 | sequence_SO=chromosome | SO=protein_coding_gene | is_pseudo=false	0	10.049	26	2	9	2	129	14.2	4.32	7.51	0.877	1.511	0.737	0.964471	0.404803	0.940292	319099	429109	358723	2.55	22.17	100.43	Peak Found	High	High	High	High	High	1
High	Master Protein	TGGT1_244420-t26	transcript=TGGT1_244420-t26_1 | gene=TGGT1_244420 | organism=Toxoplasma_gondii_GT1 | gene_product=hypothetical protein | transcript_product=hypothetical protein | location=TGGT1_chrVI:3167618-3168595(-) | protein_length=325 | sequence_SO=chromosome | SO=protein_coding_gene | is_pseudo=false	0	12.401	10	4	14	4	325	36.1	11.06	6.26	1.08	0.97	0.944	0.997564	0.99436	0.977707	696850	781094	661393	19.68	26.79	31.34	High	High	High	High	High	High	1	Methylthio [C175]
High	Master Protein	TGGT1_244440-t26	transcript=TGGT1_244440-t26_1 | gene=TGGT1_244440 | organism=Toxoplasma_gondii_GT1 | gene_product=Nucleoside transporter protein [Source:UniProtKB/TrEMBL;Acc:A0A125YNC8] | transcript_product=nucleoside transporter protein | location=TGGT1_chrVI:3175201-3176902(-) | protein_length=462 | sequence_SO=chromosome | SO=protein_coding_gene | is_pseudo=false	0.007	2.831	2	1	2	1	462	50.9	6.54	2.39	2.695	2.306	1.169	0.236001	0.00159345	0.974403	336557	124892	288021	28.33	7.64	0.34	Peak Found	High	Peak Found	Peak Found	Peak Found	High	1
High	Master Protein	TGGT1_244460-t26	transcript=TGGT1_244460-t26_1 | gene=TGGT1_244460 | organism=Toxoplasma_gondii_GT1 | gene_product=hypothetical protein | transcript_product=hypothetical protein | location=TGGT1_chrVI:3193064-3199038(-) | protein_length=1239 | sequence_SO=chromosome | SO=protein_coding_gene | is_pseudo=false	0	5.68	2	2	3	2	1239	127.2	8.41	0	1.297	1.145	1.133	0.991556	0.99436	0.974403	56513.3	43565	49895.2	22.52	18.98	23.2	Peak Found	Peak Found	Peak Found	Peak Found	Peak Found	High	1
High	Master Protein	TGGT1_244520-t26	transcript=TGGT1_244520-t26_1 | gene=TGGT1_244520 | organism=Toxoplasma_gondii_GT1 | gene_product=Glycosyl transferase, group 4 family protein [Source:UniProtKB/TrEMBL;Acc:S7UFJ3] | transcript_product=glycosyl transferase, group 4 family protein | location=TGGT1_chrVI:3250847-3257722(+) | protein_length=607 | sequence_SO=chromosome | SO=protein_coding_gene | is_pseudo=false	0.009	2.714	1	1	5	1	607	65.9	7.39	1.66	1.727	1.405	1.229	0.787852	0.620406	0.974403	446132	258358	363051	1.49	24.44	54.68	High	High	Peak Found	High	Peak Found	High	1	Methylthio [C46]
High	Master Protein	TGGT1_244560-t26	transcript=TGGT1_244560-t26_1 | gene=TGGT1_244560 | organism=Toxoplasma_gondii_GT1 | gene_product=HATPase_c domain-containing protein [Source:UniProtKB/TrEMBL;Acc:S7VTT7] | transcript_product=putative heat shock protein 90 | location=TGGT1_chrVI:3273039-3276701(+) | protein_length=853 | sequence_SO=chromosome | SO=protein_coding_gene | is_pseudo=false	0	20.166	10	7	14	7	853	97.5	5.03	11.37	2.21	2.091	0.961	0.218466	0.00901585	0.981111	1.49216e+06	760086	1.5509e+06	24.24	0.77	16.84	High	High	Peak Found	Peak Found	High	High	1	Phospho [T74]; Methylthio [C549]
High	Master Protein	TGGT1_244580-t26	transcript=TGGT1_244580-t26_1 | gene=TGGT1_244580 | organism=Toxoplasma_gondii_GT1 | gene_product=L1P family of ribosomal protein [Source:UniProtKB/TrEMBL;Acc:S7UEI1] | transcript_product=L1P family of ribosomal protein | location=TGGT1_chrVI:3286610-3290617(+) | protein_length=934 | sequence_SO=chromosome | SO=protein_coding_gene | is_pseudo=false	0	60.056	25	17	77	17	934	100.6	9.92	108.64	0.816	1.031	0.768	0.919567	0.99436	0.974403	8.21137e+06	9.62899e+06	1.04113e+07	11.29	15.85	22.43	High	High	High	High	High	High	1
High	Master Protein	TGGT1_244840-t26	transcript=TGGT1_244840-t26_1 | gene=TGGT1_244840 | organism=Toxoplasma_gondii_GT1 | gene_product=CCHC-type domain-containing protein [Source:UniProtKB/TrEMBL;Acc:S7USW1] | transcript_product=zinc knuckle domain-containing protein | location=TGGT1_chrVI:3435122-3439146(-) | protein_length=219 | sequence_SO=chromosome | SO=protein_coding_gene | is_pseudo=false	0	17.672	33	6	36	6	219	24.1	9.94	60.84	0.802	1.082	0.672	0.915533	0.998826	0.863118	6.69342e+06	9.13119e+06	9.29345e+06	24.8	30.24	41.42	High	High	High	High	High	High	1
High	Master Protein	TGGT1_245460-t26	transcript=TGGT1_245460-t26_1 | gene=TGGT1_245460 | organism=Toxoplasma_gondii_GT1 | gene_product=40S ribosomal protein S8 [Source:UniProtKB/TrEMBL;Acc:S7WHE0] | transcript_product=ribosomal protein RPS8 | location=TGGT1_chrXII:2220293-2224095(-) | protein_length=205 | sequence_SO=chromosome | SO=protein_coding_gene | is_pseudo=false	0	73.498	54	12	198	12	205	23.4	10.64	396.73	0.892	1.09	0.814	0.965433	0.995237	0.974403	3.11282e+08	3.44784e+08	3.95361e+08	28.03	32.91	57.08	High	High	High	High	High	High	1	Methylthio [C142; C171]
High	Master Protein	TGGT1_245470-t26	transcript=TGGT1_245470-t26_1 | gene=TGGT1_245470 | organism=Toxoplasma_gondii_GT1 | gene_product=Mitotic checkpoint protein, BUB3 family protein [Source:UniProtKB/TrEMBL;Acc:A0A125YYJ7] | transcript_product=mitotic checkpoint protein, BUB3 family protein | location=TGGT1_chrXII:2225657-2230112(+) | protein_length=332 | sequence_SO=chromosome | SO=protein_coding_gene | is_pseudo=false	0.002	3.943	5	2	6	2	332	36.6	8.05	1.67	0.769	1.09	0.958	0.907145	0.995237	0.981111	332930	486055	503504	69.37	62.97	20.42	High	Peak Found	Peak Found	High	Peak Found	High	1
High	Master Protein	TGGT1_245590A-t26	transcript=TGGT1_245590A-t26_1 | gene=TGGT1_245590A | organism=Toxoplasma_gondii_GT1 | gene_product=Rhomboid domain-containing protein [Source:UniProtKB/TrEMBL;Acc:S7W9Z7] | transcript_product=rhomboid protease ROM6 | location=TGGT1_chrXII:2350447-2353926(-) | protein_length=536 | sequence_SO=chromosome | SO=protein_coding_gene | is_pseudo=false	0.007	2.835	2	1	3	1	536	59.4	10.74	0	0.191	0.586	0.326	0.00789206	0.0231684	0.0498554	18453.9	96657.5	56642.8	7.73	94.99	26.14	Not Found	Not Found	High	Not Found	High	Not Found	1
High	Master Protein	TGGT1_245620-t26	transcript=TGGT1_245620-t26_1 | gene=TGGT1_245620 | organism=Toxoplasma_gondii_GT1 | gene_product=Ubiquitin-like domain-containing protein [Source:UniProtKB/TrEMBL;Acc:A0A125YIT6] | transcript_product=ribosomal-ubiquitin protein RPS27A | location=TGGT1_chrXII:2372961-2375071(-) | protein_length=154 | sequence_SO=chromosome | SO=protein_coding_gene | is_pseudo=false	0.004	3.725	8	1	10	1	154	17.3	8.9	11.71	0.715	1.046	0.683	0.746722	0.99436	0.88261	3.65719e+06	5.11838e+06	5.35487e+06	4.35	18.39	9.38	High	High	High	High	High	High	1	Methylthio [C126]
High	Master Protein	TGGT1_245680-t26	transcript=TGGT1_245680-t26_1 | gene=TGGT1_245680 | organism=Toxoplasma_gondii_GT1 | gene_product=Ribosomal protein RPL21 [Source:UniProtKB/TrEMBL;Acc:S7WHD1] | transcript_product=ribosomal protein RPL21 | location=TGGT1_chrXII:2403148-2403621(+) | protein_length=157 | sequence_SO=chromosome | SO=protein_coding_gene | is_pseudo=false	0	65.577	61	9	238	9	157	17.9	10.35	476.57	1.138	0.979	1.14	0.991556	0.99436	0.974403	6.13255e+08	5.58335e+08	5.50038e+08	4.49	3.76	10.6	High	High	High	High	High	High	1	Methylthio [C44; C101; C139]
Medium	Master Protein	TGGT1_245730-t26	transcript=TGGT1_245730-t26_1 | gene=TGGT1_245730 | organism=Toxoplasma_gondii_GT1 | gene_product=PIPK domain-containing protein [Source:UniProtKB/TrEMBL;Acc:S7V190] | transcript_product=phosphatidylinositol-4-phosphate 5-Kinase | location=TGGT1_chrXII:2437394-2453879(+) | protein_length=2139 | sequence_SO=chromosome | SO=protein_coding_gene | is_pseudo=false	0.031	2.137	1	1	3	1	2139	231.9	7.66	0	0.849	0.926	0.917	0.954276	0.947563	0.974403	95611.4	112589	104268	24.05	31.09	33.64	Peak Found	High	Peak Found	High	Peak Found	Peak Found	1	Methylthio [C2054]
Medium	Master Protein	TGGT1_246550-t26	transcript=TGGT1_246550-t26_1 | gene=TGGT1_246550 | organism=Toxoplasma_gondii_GT1 | gene_product=Peptidase A1 domain-containing protein [Source:UniProtKB/TrEMBL;Acc:A0A125YUQ4] | transcript_product=aspartyl protease ASP3 | location=TGGT1_chrXII:2777006-2782288(+) | protein_length=643 | sequence_SO=chromosome | SO=protein_coding_gene | is_pseudo=false	0.043	1.832	4	1	1	1	643	69.1	5.64	0	3.841	3.821	1.005	0.141206	5.80534e-09	0.999188	45505.6	11848.5	45270.6	115.97	2.11	2.5	Not Found	High	Not Found	Not Found	Not Found	Not Found	1
High	Master Protein	TGGT1_246570-t26	transcript=TGGT1_246570-t26_1 | gene=TGGT1_246570 | organism=Toxoplasma_gondii_GT1 | gene_product=hypothetical protein | transcript_product=hypothetical protein | location=TGGT1_chrXII:2791989-2792669(-) | protein_length=226 | sequence_SO=chromosome | SO=protein_coding_gene | is_pseudo=false	0	6.257	10	2	7	2	226	26	9.22	5.5	1.268	1.045	1.213	0.984216	0.99436	0.974403	463841	370567	378782	19.28	27.23	23.64	Peak Found	High	Peak Found	High	Peak Found	High	1
Medium	Master Protein	TGGT1_246600-t26	transcript=TGGT1_246600-t26_1 | gene=TGGT1_246600 | organism=Toxoplasma_gondii_GT1 | gene_product=ABC1 family protein [Source:UniProtKB/TrEMBL;Acc:S7V0T4] | transcript_product=ABC1 family protein | location=TGGT1_chrXII:2806257-2812250(+) | protein_length=1900 | sequence_SO=chromosome | SO=protein_coding_gene | is_pseudo=false	0.02	2.286	1	1	1	1	1900	205.2	7.74	0													Not Found	Not Found	Not Found	Not Found	Not Found	Not Found	1
Medium	Master Protein	TGGT1_246620-t26	transcript=TGGT1_246620-t26_1 | gene=TGGT1_246620 | organism=Toxoplasma_gondii_GT1 | gene_product=G10 family protein [Source:UniProtKB/TrEMBL;Acc:S7WGZ1] | transcript_product=G10 family protein | location=TGGT1_chrXII:2819833-2821428(+) | protein_length=148 | sequence_SO=chromosome | SO=protein_coding_gene | is_pseudo=false	0.035	2.013	5	1	2	1	148	17.3	9.28	1.72													Not Found	Not Found	Not Found	High	Not Found	Not Found	1	Methylthio [C80]
High	Master Protein	TGGT1_246730-t26	transcript=TGGT1_246730-t26_1 | gene=TGGT1_246730 | organism=Toxoplasma_gondii_GT1 | gene_product=hypothetical protein | transcript_product=hypothetical protein | location=TGGT1_chrXII:2879058-2882486(+) | protein_length=349 | sequence_SO=chromosome | SO=protein_coding_gene | is_pseudo=false	0	40.657	34	10	48	10	349	40	9.88	49.25	0.457	0.78	0.827	0.118856	0.48058	0.974403	2.98983e+06	4.27901e+06	3.2586e+06	54.01	95.67	94.03	High	High	High	High	High	High	1	Phospho [T59]
High	Master Protein	TGGT1_246970-t26	transcript=TGGT1_246970-t26_1 | gene=TGGT1_246970 | organism=Toxoplasma_gondii_GT1 | gene_product=HRDC domain-containing protein [Source:UniProtKB/TrEMBL;Acc:S7WH19] | transcript_product=3'-5' exonuclease domain-containing protein | location=TGGT1_chrXII:2974590-2984891(-) | protein_length=1353 | sequence_SO=chromosome | SO=protein_coding_gene | is_pseudo=false	0.004	3.485	1	1	4	1	1353	145.8	6.43	5.31	0.171	2.183	0.078	0.0027798	0.00422677	4.7136e-09	24533.9	143634	313614	0.25	101.97	40.5	Peak Found	Not Found	High	Not Found	High	High	1
High	Master Protein	TGGT1_247195-t26	transcript=TGGT1_247195-t26_1 | gene=TGGT1_247195 | organism=Toxoplasma_gondii_GT1 | gene_product=Microneme protein MIC15 [Source:UniProtKB/TrEMBL;Acc:S7V0Y7] | transcript_product=microneme protein MIC15 | location=TGGT1_chrXII:3076266-3106706(-) | protein_length=2924 | sequence_SO=chromosome | SO=protein_coding_gene | is_pseudo=false	0	31.647	4	12	52	12	2924	320	5.19	37.01	1.26	1.066	1.158	0.966166	0.998826	0.974403	4.063e+06	3.62759e+06	3.76432e+06	33.19	10.16	3.51	High	High	High	High	High	High	1	Methylthio [C2091; C2100; C2104; C2168; C2172; C2402; C2874]
High	Master Protein	TGGT1_247230-t26	transcript=TGGT1_247230-t26_1 | gene=TGGT1_247230 | organism=Toxoplasma_gondii_GT1 | gene_product=Centrin [Source:UniProtKB/TrEMBL;Acc:A0A125YHX6] | transcript_product=centrin | location=TGGT1_chrXII:3112753-3115530(+) | protein_length=169 | sequence_SO=chromosome | SO=protein_coding_gene | is_pseudo=false	0.004	3.293	5	1	7	1	169	19.3	4.89	1.74	1.091	1.041	1.048	0.997564	0.99436	0.981111	381055	349384	363677	2.58	8.32	0.43	Peak Found	High	High	High	High	High	1
Medium	Master Protein	TGGT1_247350-t26	transcript=TGGT1_247350-t26_1 | gene=TGGT1_247350 | organism=Toxoplasma_gondii_GT1 | gene_product=Thioredoxin domain-containing protein [Source:UniProtKB/TrEMBL;Acc:A0A125YFL3] | transcript_product=thioredoxin domain-containing protein | location=TGGT1_chrXII:3207736-3209852(-) | protein_length=312 | sequence_SO=chromosome | SO=protein_coding_gene | is_pseudo=false	0.031	2.157	4	1	2	1	312	33.7	9.1	0	2.209	0.6	3.683	0.633799	0.0331695	0.01293	188232	85216.6	51109.6	14.01	53.72	27.02	High	Peak Found	Peak Found	Not Found	Not Found	Not Found	1
High	Master Protein	TGGT1_247440-t26	transcript=TGGT1_247440-t26_1 | gene=TGGT1_247440 | organism=Toxoplasma_gondii_GT1 | gene_product=hypothetical protein | transcript_product=hypothetical protein | location=TGGT1_chrXII:3270269-3271405(-) | protein_length=378 | sequence_SO=chromosome | SO=protein_coding_gene | is_pseudo=false	0	43.188	29	8	63	8	378	40.1	9.66	65.29	0.927	1.032	0.934	0.984216	0.99436	0.977707	9.50583e+06	1.09739e+07	1.11674e+07	39.67	29.9	35.25	High	High	High	High	High	High	1
High	Master Protein	TGGT1_247450-t26	transcript=TGGT1_247450-t26_1 | gene=TGGT1_247450 | organism=Toxoplasma_gondii_GT1 | gene_product=hypothetical protein | transcript_product=hypothetical protein | location=TGGT1_chrXII:3275746-3284022(+) | protein_length=2303 | sequence_SO=chromosome | SO=protein_coding_gene | is_pseudo=false	0	4.564	1	2	2	2	2303	245.7	10.01	2.04	8.521	2.505	2.994	0.000122576	0.000316206	0.0590052	400990	48510	142567	71.37	67.96	49.92	High	Peak Found	Not Found	Peak Found	Peak Found	Peak Found	1
High	Master Protein	TGGT1_247470-t26	transcript=TGGT1_247470-t26_1 | gene=TGGT1_247470 | organism=Toxoplasma_gondii_GT1 | gene_product=Nop domain-containing protein [Source:UniProtKB/TrEMBL;Acc:A0A125YGZ6] | transcript_product=putative nucleolar protein | location=TGGT1_chrXII:3291010-3295334(+) | protein_length=536 | sequence_SO=chromosome | SO=protein_coding_gene | is_pseudo=false	0	75.373	49	18	122	18	536	59.9	8.15	184.87	1.442	1.28	1.133	0.884247	0.903501	0.974403	3.18616e+07	2.1666e+07	2.71229e+07	59.74	35.32	40.31	High	High	High	High	High	High	1	Methylthio [C38; C113; C220; C227; C252]
High	Master Protein	TGGT1_247510-t26	transcript=TGGT1_247510-t26_1 | gene=TGGT1_247510 | organism=Toxoplasma_gondii_GT1 | gene_product=FBPase domain-containing protein [Source:UniProtKB/TrEMBL;Acc:A0A125YGG2] | transcript_product=fructose-bisphospatase II | location=TGGT1_chrXII:3317257-3321142(+) | protein_length=381 | sequence_SO=chromosome | SO=protein_coding_gene | is_pseudo=false	0	49.564	44	14	80	14	381	42.4	6.61	97.57	0.398	1.134	0.364	0.0494754	0.99436	0.10138	1.10015e+07	2.52428e+07	2.7862e+07	73.53	8.52	12.99	High	High	High	High	High	High	1	Methylthio [C124; C127; C262; C368]
High	Master Protein	TGGT1_248200-t26	transcript=TGGT1_248200-t26_1 | gene=TGGT1_248200 | organism=Toxoplasma_gondii_GT1 | gene_product=rRNA adenine N(6)-methyltransferase [Source:UniProtKB/TrEMBL;Acc:S7V0X8] | transcript_product=putative ribosomal RNA (adenine(1779)-N(6)/adenine(1780)-N(6))- dimethyltransferase | location=TGGT1_chrXII:3671879-3675571(+) | protein_length=494 | sequence_SO=chromosome | SO=protein_coding_gene | is_pseu…	0	17.637	12	7	25	7	494	53.8	9.32	27.65	1.017	0.908	1.151	0.993106	0.918648	0.974403	2.47604e+06	2.15506e+06	2.06514e+06	28.47	40.09	40.66	High	High	High	High	High	High	1	Methylthio [C289; C398; C403]
High	Master Protein	TGGT1_248320-t26	transcript=TGGT1_248320-t26_1 | gene=TGGT1_248320 | organism=Toxoplasma_gondii_GT1 | gene_product=Carrier superfamily protein [Source:UniProtKB/TrEMBL;Acc:S7WGM8] | transcript_product=carrier superfamily protein | location=TGGT1_chrXII:3739568-3740644(-) | protein_length=358 | sequence_SO=chromosome | SO=protein_coding_gene | is_pseudo=false	0.004	3.711	3	1	6	1	358	38.9	9.55	8.65	0.756	1.182	0.639	0.889482	0.99436	0.789925	143448	189713	224329	4.21	2.75	28.34	Peak Found	High	High	High	High	High	1
High	Master Protein	TGGT1_248340-t26	transcript=TGGT1_248340-t26_1 | gene=TGGT1_248340 | organism=Toxoplasma_gondii_GT1 | gene_product=GTP-binding nuclear protein [Source:UniProtKB/TrEMBL;Acc:S7V0L0] | transcript_product=GTP-binding nuclear protein ran/tc4 | location=TGGT1_chrXII:3749189-3752256(+) | protein_length=229 | sequence_SO=chromosome | SO=protein_coding_gene | is_pseudo=false	0	40.514	53	11	69	11	229	26	8.65	157.19	0.997	0.862	1.193	0.991556	0.79274	0.974403	2.03144e+07	1.93825e+07	1.70014e+07	52.27	67.59	66.91	High	High	High	High	High	High	1	Methylthio [C126]
High	Master Protein	TGGT1_248390-t26	transcript=TGGT1_248390-t26_1 | gene=TGGT1_248390 | organism=Toxoplasma_gondii_GT1 | gene_product=KOW domain-containing protein [Source:UniProtKB/TrEMBL;Acc:A0A125YI79] | transcript_product=ribosomal protein RPL26 | location=TGGT1_chrXII:3763041-3764059(-) | protein_length=141 | sequence_SO=chromosome | SO=protein_coding_gene | is_pseudo=false	0	72.813	57	13	298	13	141	16.3	10.64	585.47	1.142	1.114	1.069	0.991556	0.99436	0.977707	1.14451e+09	1.04634e+09	1.12185e+09	29.96	27.63	39.79	High	High	High	High	High	High	1	Methylthio [C35]
High	Master Protein	TGGT1_248480-t26	transcript=TGGT1_248480-t26_1 | gene=TGGT1_248480 | organism=Toxoplasma_gondii_GT1 | gene_product=S4 RNA-binding domain-containing protein [Source:UniProtKB/TrEMBL;Acc:A0A125YWF5] | transcript_product=ribosomal protein RPS9 | location=TGGT1_chrXII:3816916-3818776(+) | protein_length=188 | sequence_SO=chromosome | SO=protein_coding_gene | is_pseudo=false	0	72.945	52	15	239	15	188	21.7	10.51	380.27	1.092	1.157	0.971	0.997067	0.99436	0.981111	1.6095e+09	1.53805e+09	1.76189e+09	21.84	31.28	31.39	High	High	High	High	High	High	1
High	Master Protein	TGGT1_248490-t26	transcript=TGGT1_248490-t26_1 | gene=TGGT1_248490 | organism=Toxoplasma_gondii_GT1 | gene_product=hypothetical protein | transcript_product=hypothetical protein | location=TGGT1_chrXII:3820762-3822212(-) | protein_length=123 | sequence_SO=chromosome | SO=protein_coding_gene | is_pseudo=false	0	4.417	15	2	3	2	123	14	11.81	5.31	1.032	0.92	1.222	0.991556	0.940333	0.974403	296464	274516	209140	24.46	10.01	50.74	Peak Found	High	Peak Found	Peak Found	Peak Found	Peak Found	1
Medium	Master Protein	TGGT1_248640-t26	transcript=TGGT1_248640-t26_1 | gene=TGGT1_248640 | organism=Toxoplasma_gondii_GT1 | gene_product=Regulator of chromosome condensation (RCC1) repeat-containing protein [Source:UniProtKB/TrEMBL;Acc:S7V0M7] | transcript_product=regulator of chromosome condensation (RCC1) repeat-containing protein | location=TGGT1_chrXII:3975088-3997910(+) | protein_length=1761 | sequence_SO=chromosome | SO=protein_…	0.042	1.857	1	1	1	1	1761	193.1	6.57	0	0.824	1.761	0.468	0.935174	0.0934267	0.304253	119314	144759	254911	57.2	98.53	121.86	Peak Found	Not Found	Peak Found	Peak Found	Peak Found	Peak Found	1	Phospho [T272; T275]; Methylthio [C267]
Medium	Master Protein	TGGT1_248810-t26	transcript=TGGT1_248810-t26_1 | gene=TGGT1_248810 | organism=Toxoplasma_gondii_GT1 | gene_product=Nuclear factor NF7 [Source:UniProtKB/TrEMBL;Acc:S7V0H2] | transcript_product=nuclear factor NF7 | location=TGGT1_chrXII:4119880-4123828(+) | protein_length=497 | sequence_SO=chromosome | SO=protein_coding_gene | is_pseudo=false	0.042	1.855	3	1	2	1	497	54.2	7.02	0	0.408	0.203	2.009	0.211364	5.37059e-16	0.39769	76166	186521	37907	103.39	2.91	130.11	High	Not Found	Peak Found	Peak Found	High	Not Found	1
High	Master Protein	TGGT1_248850-t26	transcript=TGGT1_248850-t26_1 | gene=TGGT1_248850 | organism=Toxoplasma_gondii_GT1 | gene_product=Methionine aminopeptidase [Source:UniProtKB/TrEMBL;Acc:S7W953] | transcript_product=methionine aminopeptidase | location=TGGT1_chrXII:4154507-4159650(+) | protein_length=416 | sequence_SO=chromosome | SO=protein_coding_gene | is_pseudo=false	0	20.401	29	7	17	7	416	46.8	6.67	11.03	0.757	1.306	0.674	0.841421	0.845794	0.864006	974015	1.61233e+06	1.94645e+06	83.53	30.85	27.76	Peak Found	High	High	High	High	High	1	Methylthio [C33; C36; C261; C317]
High	Master Protein	TGGT1_248860-t26	transcript=TGGT1_248860-t26_1 | gene=TGGT1_248860 | organism=Toxoplasma_gondii_GT1 | gene_product=hypothetical protein | transcript_product=hypothetical protein | location=TGGT1_chrXII:4161118-4163052(-) | protein_length=458 | sequence_SO=chromosome | SO=protein_coding_gene | is_pseudo=false	0	7.227	5	2	8	2	458	50.2	10.89	6.79	0.935	1.061	0.878	0.984216	0.996419	0.974403	475804	536254	572910	3.71	21.73	16.29	Peak Found	High	Peak Found	High	High	High	1
High	Master Protein	TGGT1_249250-t26	transcript=TGGT1_249250-t26_1 | gene=TGGT1_249250 | organism=Toxoplasma_gondii_GT1 | gene_product=Ribosomal protein RPL35A [Source:UniProtKB/TrEMBL;Acc:A0A125YPQ6] | transcript_product=ribosomal protein RPL35A | location=TGGT1_chrXII:4329155-4330881(+) | protein_length=112 | sequence_SO=chromosome | SO=protein_coding_gene | is_pseudo=false	0	18.91	39	5	22	5	112	12.8	10.95	37.34	1.374	1	1.299	0.925448	0.99436	0.974403	9.19669e+06	5.90071e+06	5.49701e+06	120.75	119.89	114.16	High	High	High	High	High	High	1	Methylthio [C32]
High	Master Protein	TGGT1_249260-t26	transcript=TGGT1_249260-t26_1 | gene=TGGT1_249260 | organism=Toxoplasma_gondii_GT1 | gene_product=Protein kinase domain-containing protein [Source:UniProtKB/TrEMBL;Acc:S7W928] | transcript_product=putative cell-cycle-associated protein kinase CDK | location=TGGT1_chrXII:4333758-4345741(-) | protein_length=1910 | sequence_SO=chromosome | SO=protein_coding_gene | is_pseudo=false	0	4.997	1	2	8	2	1910	212.1	9.13	3.54	2.087	1.089	2.335	0.282208	0.995836	0.22038	2.52747e+06	678153	709455	67.81	11.49	10.8	High	High	Peak Found	High	High	High	1
High	Master Protein	TGGT1_249270-t26	transcript=TGGT1_249270-t26_1 | gene=TGGT1_249270 | organism=Toxoplasma_gondii_GT1 | gene_product=putative protein disulfide isomerase-related protein (provisional) | transcript_product=putative protein disulfide isomerase-related protein (provisional) | location=TGGT1_chrXII:4348987-4354246(+) | protein_length=547 | sequence_SO=chromosome | SO=protein_coding_gene | is_pseudo=false	0.004	3.667	2	1	1	1	547	59.8	7.84	0	1.091	1.627	0.671	0.996351	0.209171	0.863118	134260	123007	200147	29.4	6.93	22.49	Peak Found	Peak Found	Peak Found	Peak Found	Peak Found	Peak Found	1
Medium	Master Protein	TGGT1_249550-t26	transcript=TGGT1_249550-t26_1 | gene=TGGT1_249550 | organism=Toxoplasma_gondii_GT1 | gene_product=hypothetical protein | transcript_product=hypothetical protein | location=TGGT1_chrXII:4556908-4566751(+) | protein_length=1813 | sequence_SO=chromosome | SO=protein_coding_gene | is_pseudo=false	0.011	2.501	1	1	1	1	1813	201	8.1	0	0.644	1.034	0.623	0.739588	0.99436	0.749732	55672	86487	89423	20.67	28.39	55.32	Not Found	Not Found	Peak Found	Peak Found	Peak Found	Not Found	1
High	Master Protein	TGGT1_249570-t26	transcript=TGGT1_249570-t26_1 | gene=TGGT1_249570 | organism=Toxoplasma_gondii_GT1 | gene_product=hypothetical protein | transcript_product=hypothetical protein | location=TGGT1_chrXII:4585448-4592008(-) | protein_length=262 | sequence_SO=chromosome | SO=protein_coding_gene | is_pseudo=false	0	25.86	21	7	31	7	262	30.2	10.23	65.24	0.662	1.558	0.612	0.634043	0.319668	0.721349	1.5317e+06	2.25049e+06	3.08143e+06	19.18	59.34	82.25	High	High	High	High	High	High	1
High	Master Protein	TGGT1_249600-t26	transcript=TGGT1_249600-t26_1 | gene=TGGT1_249600 | organism=Toxoplasma_gondii_GT1 | gene_product=hypothetical protein | transcript_product=hypothetical protein | location=TGGT1_chrXII:4610454-4613404(-) | protein_length=783 | sequence_SO=chromosome | SO=protein_coding_gene | is_pseudo=false	0	5.146	2	2	3	2	783	85.3	9.35	1.71	1.646	1.553	1.06	0.935174	0.328244	0.977707	117790	71540.3	111086	19.98	46.89	36.18	High	Peak Found	High	Peak Found	High	Peak Found	1
Medium	Master Protein	TGGT1_249680-t26	transcript=TGGT1_249680-t26_1 | gene=TGGT1_249680 | organism=Toxoplasma_gondii_GT1 | gene_product=RNA polymerase II associated Paf1 complex component PAF1 [Source:UniProtKB/TrEMBL;Acc:S7V079] | transcript_product=RNA polymerase II associated Paf1 complex component PAF1 | location=TGGT1_chrXII:4664275-4667916(+) | protein_length=577 | sequence_SO=chromosome | SO=protein_coding_gene | is_pseudo=fal…	0.031	2.172	2	1	1	1	577	61.6	5.14	0	0.916	1.444	0.634	0.984216	0.547781	0.77401	21711.3	23701.1	34226.7	71.23	61.25	41.79	Peak Found	Peak Found	Peak Found	Peak Found	High	Peak Found	1
High	Master Protein	TGGT1_249702-t26	transcript=TGGT1_249702-t26_1 | gene=TGGT1_249702 | organism=Toxoplasma_gondii_GT1 | gene_product=Putative MC family transporter [Source:UniProtKB/TrEMBL;Acc:S7W8X1] | transcript_product=putative MC family transporter | location=TGGT1_chrXII:4680757-4684360(+) | protein_length=287 | sequence_SO=chromosome | SO=protein_coding_gene | is_pseudo=false	0	10.613	13	4	8	4	287	31.2	9.82	6.95	0.202	1.173	0.205	0.000664396	0.99436	0.00107922	167429	753546	765039	29.44	38.9	61.1	Peak Found	Not Found	High	Peak Found	High	Peak Found	1
High	Master Protein	TGGT1_249850-t26	transcript=TGGT1_249850-t26_1 | gene=TGGT1_249850 | organism=Toxoplasma_gondii_GT1 | gene_product=GAP40 protein [Source:UniProtKB/TrEMBL;Acc:A0A125YP05] | transcript_product=GAP40 protein | location=TGGT1_chrXII:4837577-4838852(+) | protein_length=385 | sequence_SO=chromosome | SO=protein_coding_gene | is_pseudo=false	0	7.426	9	3	9	3	385	43.1	6.62	5.72	3.375	1.149	2.593	0.0131788	0.99436	0.133089	1.22699e+06	363594	439208	18.89	38.65	19.23	High	High	Peak Found	Peak Found	Peak Found	High	1	Methylthio [C318]
High	Master Protein	TGGT1_249900-t26	transcript=TGGT1_249900-t26_1 | gene=TGGT1_249900 | organism=Toxoplasma_gondii_GT1 | gene_product=Putative adenine nucleotide translocator [Source:UniProtKB/TrEMBL;Acc:A0A125YLS5] | transcript_product=putative adenine nucleotide translocator | location=TGGT1_chrXII:4873424-4874380(+) | protein_length=318 | sequence_SO=chromosome | SO=protein_coding_gene | is_pseudo=false	0	71.593	55	17	122	17	318	35.2	9.74	256.05	0.895	1.069	0.838	0.966166	0.998826	0.974403	6.89303e+07	8.20815e+07	8.33925e+07	49.53	36.98	50.19	High	High	High	High	High	High	1	Methylthio [C75; C176; C276]
High	Master Protein	TGGT1_249990-t26	transcript=TGGT1_249990-t26_1 | gene=TGGT1_249990 | organism=Toxoplasma_gondii_GT1 | gene_product=hypothetical protein | transcript_product=hypothetical protein | location=TGGT1_chrXII:4909167-4913985(-) | protein_length=838 | sequence_SO=chromosome | SO=protein_coding_gene | is_pseudo=false	0	37.149	21	14	38	14	838	92.7	8.25	11.48	1.384	1.189	1.106	0.919567	0.99436	0.974403	1.9065e+08	2.38009e+08	2.39004e+08	8.01	18.62	28.48	Peak Found	High	High	High	High	High	1	Methylthio [C267]
High	Master Protein	TGGT1_250340-t26	transcript=TGGT1_250340-t26_1 | gene=TGGT1_250340 | organism=Toxoplasma_gondii_GT1 | gene_product=Centrin 2 [Source:UniProtKB/TrEMBL;Acc:S7V0C6] | transcript_product=centrin 2 | location=TGGT1_chrXII:4993747-4995535(-) | protein_length=170 | sequence_SO=chromosome | SO=protein_coding_gene | is_pseudo=false	0.007	2.877	9	1	3	1	170	19.1	4.67	0	2.138	1.456	1.469	0.706251	0.522752	0.88261	94731.9	44313.3	64505.1	79.84	34.16	16.88	Peak Found	High	Not Found	Peak Found	Peak Found	High	1
Low	Master Protein	TGGT1_250350-t26	transcript=TGGT1_250350-t26_1 | gene=TGGT1_250350 | organism=Toxoplasma_gondii_GT1 | gene_product=Putative CRIPT [Source:UniProtKB/TrEMBL;Acc:S7V0A3] | transcript_product=putative CRIPT | location=TGGT1_chrXII:4997615-4999294(+) | protein_length=90 | sequence_SO=chromosome | SO=protein_coding_gene | is_pseudo=false	0.053	1.744	8	1	2	1	90	10.1	9.51	3.79	1.392	1.053	1.322	0.915533	0.99436	0.974403	1.69796e+06	1.21984e+06	1.28442e+06	39.02	35.15	30.04	Peak Found	Peak Found	Peak Found	Peak Found	Peak Found	High	1
High	Master Protein	TGGT1_250710-t26	transcript=TGGT1_250710-t26_1 | gene=TGGT1_250710 | organism=Toxoplasma_gondii_GT1 | gene_product=Microneme protein MIC10 [Source:UniProtKB/TrEMBL;Acc:A0A125YLT8] | transcript_product=microneme protein MIC10 | location=TGGT1_chrXII:5071359-5071955(+) | protein_length=198 | sequence_SO=chromosome | SO=protein_coding_gene | is_pseudo=false	0	4.909	11	2	4	2	198	23.1	5.87	0	2.525	0.29	2.642	0.383241	1.59883e-09	0.123574	241204	146988	83993.7	129.66	50.02	66.3	High	Not Found	Peak Found	Not Found	Peak Found	High	1
High	Master Protein	TGGT1_250730-t26	transcript=TGGT1_250730-t26_1 | gene=TGGT1_250730 | organism=Toxoplasma_gondii_GT1 | gene_product=Putative 60S ribosomal protein L7-B [Source:UniProtKB/TrEMBL;Acc:S7V062] | transcript_product=putative 60S ribosomal protein L7-B | location=TGGT1_chrXII:5080605-5084376(+) | protein_length=267 | sequence_SO=chromosome | SO=protein_coding_gene | is_pseudo=false	0	36.808	38	8	46	8	267	30.8	10.29	79.43	1.056	0.851	1.279	0.998469	0.743614	0.974403	9.75438e+06	9.328e+06	8.16063e+06	27.92	29.13	22.89	High	High	High	High	High	High	1	Methylthio [C110; C209; C232]
High	Master Protein	TGGT1_250770-t26	transcript=TGGT1_250770-t26_1 | gene=TGGT1_250770 | organism=Toxoplasma_gondii_GT1 | gene_product=Putative eukaryotic initiation factor-4A [Source:UniProtKB/TrEMBL;Acc:A0A125YLG0] | transcript_product=putative eukaryotic initiation factor-4A | location=TGGT1_chrXII:5123731-5125767(-) | protein_length=412 | sequence_SO=chromosome | SO=protein_coding_gene | is_pseudo=false	0	44.705	36	13	62	13	412	46.6	5.67	117.19	0.786	1.097	0.691	0.886437	0.99436	0.9063	9.00795e+06	1.4544e+07	1.88779e+07	72.74	33.61	2.52	High	High	High	High	High	High	1
High	Master Protein	TGGT1_250810-t26	transcript=TGGT1_250810-t26_1 | gene=TGGT1_250810 | organism=Toxoplasma_gondii_GT1 | gene_product=Ribosomal protein RPL35 [Source:UniProtKB/TrEMBL;Acc:A0A125YPP2] | transcript_product=ribosomal protein RPL35 | location=TGGT1_chrXII:5165995-5168354(-) | protein_length=178 | sequence_SO=chromosome | SO=protein_coding_gene | is_pseudo=false	0	10.828	9	2	45	2	178	20.1	11.3	76.34	0.934	0.928	1.007	0.984216	0.947563	0.997395	4.92047e+08	4.94763e+08	5.10521e+08	19.31	30.13	50.22	High	High	High	High	High	High	1
High	Master Protein	TGGT1_250955-t26	transcript=TGGT1_250955-t26_1 | gene=TGGT1_250955 | organism=Toxoplasma_gondii_GT1 | gene_product=SUI1 domain-containing protein [Source:UniProtKB/TrEMBL;Acc:S7UG91] | transcript_product=KRUF family protein | location=AAQM03000395:2809-5775(+) | protein_length=632 | sequence_SO=contig | SO=protein_coding_gene | is_pseudo=false	0	25.859	15	8	36	8	632	67.5	10.9	34.64	1.128	1.092	0.964	0.991556	0.995237	0.981111	4.86403e+06	3.81214e+06	4.59301e+06	28.82	11.94	5.26	High	High	High	High	High	High	1	Methylthio [C133]
Medium	Master Protein	TGGT1_251460-t26	transcript=TGGT1_251460-t26_1 | gene=TGGT1_251460 | organism=Toxoplasma_gondii_GT1 | gene_product=hypothetical protein | transcript_product=hypothetical protein | location=TGGT1_chrXII:5326034-5330183(-) | protein_length=1383 | sequence_SO=chromosome | SO=protein_coding_gene | is_pseudo=false	0.043	1.824	1	1	1	1	1383	148.1	5.77	0													Not Found	High	Not Found	Not Found	Not Found	Not Found	1
High	Master Protein	TGGT1_251540-t26	transcript=TGGT1_251540-t26_1 | gene=TGGT1_251540 | organism=Toxoplasma_gondii_GT1 | gene_product=Dense granule protein GRA9 [Source:UniProtKB/TrEMBL;Acc:A0A125YWK4] | transcript_product=dense granule protein GRA9 | location=TGGT1_chrXII:5372511-5374084(+) | protein_length=318 | sequence_SO=chromosome | SO=protein_coding_gene | is_pseudo=false	0	5.943	8	2	4	2	318	35.3	5.39	2.02	1.257	1.358	0.926	0.991556	0.737939	0.976151	176044	151777	201899	44.76	69.71	63.13	Peak Found	Peak Found	Peak Found	Peak Found	High	High	1
High	Master Protein	TGGT1_251600-t26	transcript=TGGT1_251600-t26_1 | gene=TGGT1_251600 | organism=Toxoplasma_gondii_GT1 | gene_product=Brix domain-containing protein [Source:UniProtKB/TrEMBL;Acc:S7W8L3] | transcript_product=putative IMP4 family U3 small nucleolar ribonucleoprotein (snoRNP) | location=TGGT1_chrXII:5402563-5405371(+) | protein_length=389 | sequence_SO=chromosome | SO=protein_coding_gene | is_pseudo=false	0	20.225	21	7	19	7	389	44.8	10.11	7.23	1.05	0.986	1.027	0.997564	0.99436	0.985436	1.26763e+06	1.21801e+06	1.16984e+06	12.17	11.53	12.67	Peak Found	High	High	High	High	High	1	Methylthio [C12]
High	Master Protein	TGGT1_251680-t26	transcript=TGGT1_251680-t26_1 | gene=TGGT1_251680 | organism=Toxoplasma_gondii_GT1 | gene_product=TCTP domain-containing protein [Source:UniProtKB/TrEMBL;Acc:A0A125YGX3] | transcript_product=putative histamine-releasing factor | location=TGGT1_chrXII:5449838-5451669(-) | protein_length=171 | sequence_SO=chromosome | SO=protein_coding_gene | is_pseudo=false	0	5.2	11	2	9	2	171	19.2	4.69	3.87	0.571	1.073	0.582	0.367512	0.999077	0.641685	1.49522e+06	2.52325e+06	2.49837e+06	57.37	49.55	18.54	Peak Found	High	High	High	High	High	1
High	Master Protein	TGGT1_251780-t26	transcript=TGGT1_251780-t26_1 | gene=TGGT1_251780 | organism=Toxoplasma_gondii_GT1 | gene_product=Heat shock protein [Source:UniProtKB/TrEMBL;Acc:S7V012] | transcript_product=heat shock protein | location=TGGT1_chrXII:5504595-5509577(-) | protein_length=728 | sequence_SO=chromosome | SO=protein_coding_gene | is_pseudo=false	0	66.922	30	18	89	18	728	78.2	7.17	110.15	0.945	1.128	0.89	0.989039	0.99436	0.974403	8.35504e+06	9.47885e+06	1.1065e+07	73.33	40.41	16.78	High	High	High	High	High	High	1	Methylthio [C420]
High	Master Protein	TGGT1_251790-t26	transcript=TGGT1_251790-t26_1 | gene=TGGT1_251790 | organism=Toxoplasma_gondii_GT1 | gene_product=RanBP2-type domain-containing protein [Source:UniProtKB/TrEMBL;Acc:S7UZW8] | transcript_product=hypothetical protein | location=TGGT1_chrXII:5511520-5512602(+) | protein_length=320 | sequence_SO=chromosome | SO=protein_coding_gene | is_pseudo=false	0.009	2.709	5	1	5	1	320	36.2	10.81	0	0.633	0.964	0.657	0.6499	0.99436	0.83486	197876	312399	301261	26.45	19.9	61.61	Peak Found	High	Peak Found	High	High	High	1
High	Master Protein	TGGT1_251850-t26	transcript=TGGT1_251850-t26_1 | gene=TGGT1_251850 | organism=Toxoplasma_gondii_GT1 | gene_product=Serine/threonine-protein phosphatase [Source:UniProtKB/TrEMBL;Acc:S7V0E9] | transcript_product=serine/threonine protein phosphatase | location=TGGT1_chrXII:5533146-5545757(+) | protein_length=1034 | sequence_SO=chromosome | SO=protein_coding_gene | is_pseudo=false	0.005	3.056	1	1	2	1	1034	117.3	6.19	1.81	1.72	1.231	1.397	0.915533	0.97744	0.925515	132775	77185.6	95052.7	18.98	14.93	9.25	Peak Found	Peak Found	Peak Found	Peak Found	Peak Found	High	1
High	Master Protein	TGGT1_251870-t26	transcript=TGGT1_251870-t26_1 | gene=TGGT1_251870 | organism=Toxoplasma_gondii_GT1 | gene_product=Histone H2B [Source:UniProtKB/TrEMBL;Acc:A0A125YW36] | transcript_product=histone H2Bb | location=TGGT1_chrXII:5555742-5556089(+) | protein_length=115 | sequence_SO=chromosome | SO=protein_coding_gene | is_pseudo=false	0	36.883	53	8	126	1	115	12.6	10.04	247.4	0.698	1.111	0.628	0.817702	0.99436	0.755771	145383	208360	231406	17.48	27.24	16.91	Peak Found	Peak Found	Peak Found	High	Peak Found	Peak Found	1
High	Master Protein	TGGT1_252270-t26	transcript=TGGT1_252270-t26_1 | gene=TGGT1_252270 | organism=Toxoplasma_gondii_GT1 | gene_product=L1P family of ribosomal protein [Source:UniProtKB/TrEMBL;Acc:S7VW02] | transcript_product=L1P family of ribosomal protein | location=TGGT1_chrIII:433671-440310(+) | protein_length=607 | sequence_SO=chromosome | SO=protein_coding_gene | is_pseudo=false	0	5.44	3	2	8	2	607	65.4	9.48	5.46	0.983	1.126	0.893	0.991556	0.99436	0.974403	541759	540210	573795	23.66	18.29	32.58	High	High	High	High	High	High	1
High	Master Protein	TGGT1_252290-t26	transcript=TGGT1_252290-t26_1 | gene=TGGT1_252290 | organism=Toxoplasma_gondii_GT1 | gene_product=Importin subunit alpha [Source:UniProtKB/TrEMBL;Acc:A0A125YIC7] | transcript_product=putative importin alpha | location=TGGT1_chrIII:450884-460151(+) | protein_length=545 | sequence_SO=chromosome | SO=protein_coding_gene | is_pseudo=false	0	26.183	18	9	47	9	545	59.3	4.94	69.88	1.273	1.007	1.301	0.964471	0.99436	0.974403	6.05703e+06	4.82877e+06	4.42852e+06	8.52	16.11	4.4	High	High	High	High	High	High	1	Methylthio [C204; C360]
High	Master Protein	TGGT1_252360-t26	transcript=TGGT1_252360-t26_1 | gene=TGGT1_252360 | organism=Toxoplasma_gondii_GT1 | gene_product=Protein kinase domain-containing protein [Source:UniProtKB/TrEMBL;Acc:S7VW28] | transcript_product=rhoptry kinase family protein ROP24 (incomplete catalytic triad) | location=TGGT1_chrIII:494762-496369(+) | protein_length=535 | sequence_SO=chromosome | SO=protein_coding_gene | is_pseudo=false	0	119.882	40	18	291	18	535	60.8	9.45	553.13	1.094	0.963	1.117	0.997067	0.99436	0.974403	3.19772e+08	2.99781e+08	2.91649e+08	12.79	7.65	7.76	High	High	High	High	High	High	1
Low	Master Protein	TGGT1_252370-t26	transcript=TGGT1_252370-t26_1 | gene=TGGT1_252370 | organism=Toxoplasma_gondii_GT1 | gene_product=AP2 domain transcription factor AP2III-1 [Source:UniProtKB/TrEMBL;Acc:S7UNC1] | transcript_product=AP2 domain transcription factor AP2III-1 | location=TGGT1_chrIII:498769-505884(-) | protein_length=1959 | sequence_SO=chromosome | SO=protein_coding_gene | is_pseudo=false	0.059	1.692	0	1	1	1	1959	205.6	9.14	0	1.076	0.849	1.267	0.998469	0.735075	0.974403	428959	398777	338496	20.39	20.63	11.51	Peak Found	Peak Found	Peak Found	Peak Found	High	Peak Found	1
High	Master Protein	TGGT1_252430-t26	transcript=TGGT1_252430-t26_1 | gene=TGGT1_252430 | organism=Toxoplasma_gondii_GT1 | gene_product=hypothetical protein | transcript_product=hypothetical protein | location=TGGT1_chrIII:551384-554261(+) | protein_length=767 | sequence_SO=chromosome | SO=protein_coding_gene | is_pseudo=false	0	17.02	9	6	20	6	767	83.8	6.15	19.72	1.469	1.263	1.143	0.861049	0.929159	0.974403	2.86083e+06	2.0796e+06	2.5335e+06	38.93	33.72	44.81	High	High	High	High	High	High	1
High	Master Protein	TGGT1_252500-t26	transcript=TGGT1_252500-t26_1 | gene=TGGT1_252500 | organism=Toxoplasma_gondii_GT1 | gene_product=Protein kinase domain-containing protein [Source:UniProtKB/TrEMBL;Acc:S7VW49] | transcript_product=polo kinase | location=TGGT1_chrIII:579006-581099(-) | protein_length=697 | sequence_SO=chromosome | SO=protein_coding_gene | is_pseudo=false	0	64.815	33	20	108	20	697	76.9	10.58	187.49	0.992	0.82	1.29	0.991556	0.620406	0.974403	2.56376e+07	2.8669e+07	2.04248e+07	10.74	6.65	27.74	High	High	High	High	High	High	1	Methylthio [C304; C532; C648]
High	Master Protein	TGGT1_252870-t26	transcript=TGGT1_252870-t26_1 | gene=TGGT1_252870 | organism=Toxoplasma_gondii_GT1 | gene_product=hypothetical protein | transcript_product=hypothetical protein | location=TGGT1_chrIII:623429-628693(+) | protein_length=1754 | sequence_SO=chromosome | SO=protein_coding_gene | is_pseudo=false	0.005	3.029	1	1	4	1	1754	189.4	9.85	2.25	2.725	2.458	1.109	0.415994	0.000441641	0.974403	139218	51081.9	125585	86.81	136.48	94.58	Peak Found	High	High	Not Found	High	High	1
High	Master Protein	TGGT1_253090-t26	transcript=TGGT1_253090-t26_1 | gene=TGGT1_253090 | organism=Toxoplasma_gondii_GT1 | gene_product=DEAD/DEAH box helicase domain-containing protein [Source:UniProtKB/TrEMBL;Acc:S7UMF0] | transcript_product=DEAD/DEAH box helicase domain-containing protein | location=TGGT1_chrIII:713146-720750(+) | protein_length=655 | sequence_SO=chromosome | SO=protein_coding_gene | is_pseudo=false	0	24.615	16	9	32	9	655	72	9.83	25.51	1.001	0.914	1.064	0.991556	0.929159	0.977707	3.57215e+06	3.65855e+06	3.43186e+06	39.19	26.6	22.02	High	High	High	High	High	High	1	Methylthio [C366]
Medium	Master Protein	TGGT1_253350-t26	transcript=TGGT1_253350-t26_1 | gene=TGGT1_253350 | organism=Toxoplasma_gondii_GT1 | gene_product=hypothetical protein | transcript_product=hypothetical protein | location=TGGT1_chrIII:845534-850880(+) | protein_length=811 | sequence_SO=chromosome | SO=protein_coding_gene | is_pseudo=false	0.035	1.961	1	1	1	1	811	88.1	9.36	0	0.688	1.735	0.397	0.824134	0.110844	0.150875	56343	81891	142052	20.39	100.08	66.05	Peak Found	Not Found	Not Found	High	Peak Found	Peak Found	1
High	Master Protein	TGGT1_253430-t26	transcript=TGGT1_253430-t26_1 | gene=TGGT1_253430 | organism=Toxoplasma_gondii_GT1 | gene_product=Glutamine amidotransferase type-2 domain-containing protein [Source:UniProtKB/TrEMBL;Acc:A0A125YQ67] | transcript_product=putative asparagine synthetase | location=TGGT1_chrIII:924367-930594(+) | protein_length=588 | sequence_SO=chromosome | SO=protein_coding_gene | is_pseudo=false	0	41.431	27	13	43	13	588	65.8	6.73	58.73	0.439	1.041	0.391	0.0915041	0.99436	0.142634	3.26365e+06	6.73005e+06	8.7382e+06	62.14	78.75	23.63	Peak Found	High	High	High	High	High	1	Methylthio [C195; C238; C417; C554; C569]
High	Master Protein	TGGT1_253560-t26	transcript=TGGT1_253560-t26_1 | gene=TGGT1_253560 | organism=Toxoplasma_gondii_GT1 | gene_product=hypothetical protein | transcript_product=hypothetical protein | location=TGGT1_chrIII:1008714-1014747(-) | protein_length=1904 | sequence_SO=chromosome | SO=protein_coding_gene | is_pseudo=false	0	9.345	2	4	8	4	1904	203.8	9.72	1.63	2.844	1.225	2.642	0.0482689	0.989287	0.123574	1.2937e+06	347383	384207	23	20.19	50.36	High	High	Peak Found	Peak Found	Peak Found	High	1
High	Master Protein	TGGT1_253800-t26	transcript=TGGT1_253800-t26_1 | gene=TGGT1_253800 | organism=Toxoplasma_gondii_GT1 | gene_product=Ribosomal_L18e/L15P domain-containing protein [Source:UniProtKB/TrEMBL;Acc:S7UMV9] | transcript_product=putative ribosomal protein L15 | location=TGGT1_chrIII:1186199-1191489(+) | protein_length=638 | sequence_SO=chromosome | SO=protein_coding_gene | is_pseudo=false	0.004	3.272	1	1	3	1	638	70.7	10.3	2.02	0.44	0.948	0.464	0.251769	0.99436	0.29806	83782.3	190453	180460	2.25	40.01	29.24	Peak Found	Not Found	Peak Found	High	High	High	1
High	Master Protein	TGGT1_253940-t26	transcript=TGGT1_253940-t26_1 | gene=TGGT1_253940 | organism=Toxoplasma_gondii_GT1 | gene_product=Protein kinase domain-containing protein [Source:UniProtKB/TrEMBL;Acc:S7UMP4] | transcript_product=CAM Kinase family, incomplete catalytic triad | location=TGGT1_chrIII:1334859-1341615(-) | protein_length=567 | sequence_SO=chromosome | SO=protein_coding_gene | is_pseudo=false	0	25.025	19	8	26	8	567	64.4	9.72	20.19	1.319	1.165	1.199	0.949848	0.99436	0.974403	2.34942e+06	1.75459e+06	1.99087e+06	32.27	22.76	22.68	High	High	High	High	High	High	1	Methylthio [C162]
Low	Master Protein	TGGT1_253990-t26	transcript=TGGT1_253990-t26_1 | gene=TGGT1_253990 | organism=Toxoplasma_gondii_GT1 | gene_product=hypothetical protein | transcript_product=hypothetical protein | location=TGGT1_chrIII:1361583-1370970(+) | protein_length=2200 | sequence_SO=chromosome | SO=protein_coding_gene | is_pseudo=false	0.052	1.766	0	1	2	1	2200	231.6	7.53	0	0.835	0.889	0.94	0.935174	0.858055	0.977707	1.36897e+06	1.63894e+06	1.45624e+06	8.66	16.62	1.05	Peak Found	Peak Found	High	Peak Found	Peak Found	Peak Found	1
High	Master Protein	TGGT1_254230-t26	transcript=TGGT1_254230-t26_1 | gene=TGGT1_254230 | organism=Toxoplasma_gondii_GT1 | gene_product=hypothetical protein | transcript_product=hypothetical protein | location=TGGT1_chrIII:1528189-1535496(+) | protein_length=656 | sequence_SO=chromosome | SO=protein_coding_gene | is_pseudo=false	0.007	2.797	2	1	3	1	656	73.4	10.1	0	1.011	1.138	0.889	0.991556	0.99436	0.974403	187604	185553	211140	0.89	11.53	16.73	Peak Found	High	Peak Found	High	Peak Found	High	1
Medium	Master Protein	TGGT1_254330-t26	transcript=TGGT1_254330-t26_1 | gene=TGGT1_254330 | organism=Toxoplasma_gondii_GT1 | gene_product=Lipase_3 domain-containing protein [Source:UniProtKB/TrEMBL;Acc:S7W1Y9] | transcript_product=lipase | location=TGGT1_chrIII:1593043-1599102(-) | protein_length=1221 | sequence_SO=chromosome | SO=protein_coding_gene | is_pseudo=false	0.035	1.98	1	1	1	1	1221	133	8.94	0	0.318	1.178	0.27	0.121507	0.99436	0.01293	13312.4	41818.8	49246.1	44.53	117.92	43.78	Not Found	Not Found	Not Found	High	Not Found	Peak Found	1
High	Master Protein	TGGT1_254380-t26	transcript=TGGT1_254380-t26_1 | gene=TGGT1_254380 | organism=Toxoplasma_gondii_GT1 | gene_product=Putative ribosomal protein L11 [Source:UniProtKB/TrEMBL;Acc:S7UMU7] | transcript_product=putative ribosomal protein L11 | location=TGGT1_chrIII:1676585-1679139(+) | protein_length=180 | sequence_SO=chromosome | SO=protein_coding_gene | is_pseudo=false	0	13.981	28	4	20	4	180	20.1	10.45	33.66	0.914	1.115	0.886	0.980498	0.99436	0.974403	953910	1.10563e+06	1.3273e+06	81.5	64.29	64.68	Peak Found	High	High	High	High	High	1
Medium	Master Protein	TGGT1_254400-t26	transcript=TGGT1_254400-t26_1 | gene=TGGT1_254400 | organism=Toxoplasma_gondii_GT1 | gene_product=Ribosomal_L2_C domain-containing protein [Source:UniProtKB/TrEMBL;Acc:S7UN25] | transcript_product=putative LSU ribosomal protein L2P | location=TGGT1_chrIII:1690788-1692524(+) | protein_length=578 | sequence_SO=chromosome | SO=protein_coding_gene | is_pseudo=false	0.031	2.142	3	1	1	1	578	62	11.47	0	0.943	1.209	0.78	0.989039	0.99436	0.974403	32419.4	34390.6	41585.9	3.65	38.58	17.27	Peak Found	Peak Found	Peak Found	Peak Found	Peak Found	High	1
High	Master Protein	TGGT1_254440-t26	transcript=TGGT1_254440-t26_1 | gene=TGGT1_254440 | organism=Toxoplasma_gondii_GT1 | gene_product=Ribosomal protein RPL12 [Source:UniProtKB/TrEMBL;Acc:A0A125YT48] | transcript_product=ribosomal protein RPL12 | location=TGGT1_chrIII:1720222-1723221(-) | protein_length=165 | sequence_SO=chromosome | SO=protein_coding_gene | is_pseudo=false	0	5.97	16	2	10	2	165	17.8	9.42	7.26	2.552	2.177	1.205	0.0962458	0.00442183	0.974403	1.76733e+06	353804	875440	61.09	84.78	8.38	High	High	High	Peak Found	Peak Found	High	1
High	Master Protein	TGGT1_254620-t26	transcript=TGGT1_254620-t26_1 | gene=TGGT1_254620 | organism=Toxoplasma_gondii_GT1 | gene_product=Ribosomal protein RPL39 [Source:UniProtKB/TrEMBL;Acc:S7UM53] | transcript_product=ribosomal protein RPL39 | location=TGGT1_chrIII:1840786-1841847(-) | protein_length=68 | sequence_SO=chromosome | SO=protein_coding_gene | is_pseudo=false	0	10.764	15	1	101	1	68	8.3	12.02	209.66	1.052	1.246	0.88	0.997564	0.947563	0.974403	2.51554e+08	2.41785e+08	2.73238e+08	35.78	58.15	52.86	High	High	High	High	High	High	1
High	Master Protein	TGGT1_254720-t26	transcript=TGGT1_254720-t26_1 | gene=TGGT1_254720 | organism=Toxoplasma_gondii_GT1 | gene_product=Dense granule protein GRA8 [Source:UniProtKB/TrEMBL;Acc:A0A125YYI5] | transcript_product=dense granule protein GRA8 | location=TGGT1_chrIII:1884681-1885484(+) | protein_length=267 | sequence_SO=chromosome | SO=protein_coding_gene | is_pseudo=false	0	6.904	7	2	23	2	267	28.5	10.76	21.67	0.646	1.126	0.593	0.591359	0.99436	0.688055	1.06147e+06	1.81848e+06	1.67884e+06	11.33	48.91	16.52	High	High	High	High	High	High	1
High	Master Protein	TGGT1_254810-t26	transcript=TGGT1_254810-t26_1 | gene=TGGT1_254810 | organism=Toxoplasma_gondii_GT1 | gene_product=hypothetical protein | transcript_product=hypothetical protein | location=TGGT1_chrIII:1918924-1924543(-) | protein_length=1570 | sequence_SO=chromosome | SO=protein_coding_gene | is_pseudo=false	0	4.864	1	2	2	2	1570	171.3	9.04	0	2.064	0.645	3.199	0.735026	0.0778199	0.0381131	150846	73066.4	47154.2	19.74	37.32	5.58	Peak Found	High	Peak Found	Peak Found	Not Found	High	1
High	Master Protein	TGGT1_254820-t26	transcript=TGGT1_254820-t26_1 | gene=TGGT1_254820 | organism=Toxoplasma_gondii_GT1 | gene_product=hypothetical protein | transcript_product=hypothetical protein | location=TGGT1_chrIII:1926655-1928361(+) | protein_length=568 | sequence_SO=chromosome | SO=protein_coding_gene | is_pseudo=false	0	4.63	5	2	4	2	568	63.8	9.09	0	0.857	1.227	0.83	0.949848	0.987522	0.974403	270098	275059	295223	1.15	17.95	8.79	High	Peak Found	Peak Found	Peak Found	Peak Found	High	1
High	Master Protein	TGGT1_254880-t26	transcript=TGGT1_254880-t26_1 | gene=TGGT1_254880 | organism=Toxoplasma_gondii_GT1 | gene_product=Alpha-galactosidase [Source:UniProtKB/TrEMBL;Acc:S7UMA1] | transcript_product=Alpha-galactosidase | location=TGGT1_chrIII:1983229-1990947(+) | protein_length=747 | sequence_SO=chromosome | SO=protein_coding_gene | is_pseudo=false	0	17.95	10	6	13	6	747	81.8	6.73	6.42	4.853	1.999	2.141	0.000424602	0.0185076	0.304253	1.22474e+06	236159	536239	33.85	8.49	17.3	High	High	Peak Found	Not Found	Peak Found	High	1
High	Master Protein	TGGT1_255260-t26	transcript=TGGT1_255260-t26_1 | gene=TGGT1_255260 | organism=Toxoplasma_gondii_GT1 | gene_product=Apical membrane antigen AMA1 [Source:UniProtKB/TrEMBL;Acc:S7WI53] | transcript_product=apical membrane antigen AMA1 | location=TGGT1_chrVIIb:4856406-4860874(+) | protein_length=569 | sequence_SO=chromosome | SO=protein_coding_gene | is_pseudo=false	0	12.41	13	5	11	5	569	63	6.16	6.67	3.651	4.456	0.687	0.00796048	3.38473e-11	0.895113	1.0323e+06	333090	2.31952e+06	29.39	3.01	72	Peak Found	High	Peak Found	Peak Found	High	High	1	Methylthio [C117]
High	Master Protein	TGGT1_255320-t26	transcript=TGGT1_255320-t26_1 | gene=TGGT1_255320 | organism=Toxoplasma_gondii_GT1 | gene_product=Ribosome assembly factor mrt4 [Source:UniProtKB/TrEMBL;Acc:S7WAU7] | transcript_product=mRNA turnover 4 (MRT4) family protein | location=TGGT1_chrVIIb:4809517-4812021(-) | protein_length=228 | sequence_SO=chromosome | SO=protein_coding_gene | is_pseudo=false	0	42.566	54	11	72	11	228	25.8	9.67	130.59	1.147	1.015	1.12	0.991556	0.99436	0.974403	3.44969e+07	3.18471e+07	3.20303e+07	1.94	1.1	2.68	High	High	High	High	High	High	1	Methylthio [C39; C91; C111; C184]
Medium	Master Protein	TGGT1_255340-t26	transcript=TGGT1_255340-t26_1 | gene=TGGT1_255340 | organism=Toxoplasma_gondii_GT1 | gene_product=Tetratricopeptide repeat-containing protein [Source:UniProtKB/TrEMBL;Acc:S7V1Z6] | transcript_product=tetratricopeptide repeat-containing protein | location=TGGT1_chrVIIb:4796393-4804342(+) | protein_length=1696 | sequence_SO=chromosome | SO=protein_coding_gene | is_pseudo=false	0.046	1.818	1	1	1	1	1696	185.3	6.42	0	1.451	2.026	0.716	0.966166	0.0149132	0.925515	51144.6	35248.8	71399.6	14.47	76.69	5.69	Peak Found	Not Found	Peak Found	Not Found	Peak Found	Not Found	1
High	Master Protein	TGGT1_255670-t26	transcript=TGGT1_255670-t26_1 | gene=TGGT1_255670 | organism=Toxoplasma_gondii_GT1 | gene_product=Methyltransferase domain-containing protein [Source:UniProtKB/TrEMBL;Acc:S7WI97] | transcript_product=methyltransferase domain-containing protein | location=TGGT1_chrVIIb:4651040-4656754(+) | protein_length=219 | sequence_SO=chromosome | SO=protein_coding_gene | is_pseudo=false	0	5.126	11	2	6	2	219	25.2	9.57	3.39	0.591	1.064	0.622	0.574163	0.998826	0.749732	331419	468595	490248	13.65	18.24	42.3	High	Peak Found	High	Peak Found	High	Peak Found	1
High	Master Protein	TGGT1_256050-t26	transcript=TGGT1_256050-t26_1 | gene=TGGT1_256050 | organism=Toxoplasma_gondii_GT1 | gene_product=Signal recognition particle 14kd protein [Source:UniProtKB/TrEMBL;Acc:S7UZB8] | transcript_product=signal recognition particle 14kd protein | location=TGGT1_chrVIIb:4458829-4459605(+) | protein_length=172 | sequence_SO=chromosome | SO=protein_coding_gene | is_pseudo=false	0	51.083	59	13	120	13	172	18.9	9.76	182.41	0.969	1.078	0.901	0.991556	0.998826	0.974403	5.07119e+07	5.107e+07	5.64171e+07	21.9	1.19	9.44	High	High	High	High	High	High	1	Methylthio [C25; C62; C112; C162]
High	Master Protein	TGGT1_256770-t26	transcript=TGGT1_256770-t26_1 | gene=TGGT1_256770 | organism=Toxoplasma_gondii_GT1 | gene_product=Putative eukaryotic translation initiation factor 4A, isoform 3 [Source:UniProtKB/TrEMBL;Acc:A0A125YSV5] | transcript_product=putative eukaryotic translation initiation factor 4A, isoform 3 | location=TGGT1_chrVIIb:4408455-4411451(+) | protein_length=395 | sequence_SO=chromosome | SO=protein_coding_g…	0	26.805	28	10	39	10	395	45.1	6.38	56.72	1.171	1.203	0.921	0.991556	0.99436	0.974403	3.44169e+06	3.1139e+06	3.82841e+06	20.78	12.01	1.38	High	High	High	High	High	High	1
High	Master Protein	TGGT1_257380-t26	transcript=TGGT1_257380-t26_1 | gene=TGGT1_257380 | organism=Toxoplasma_gondii_GT1 | gene_product=hypothetical protein | transcript_product=hypothetical protein | location=TGGT1_chrVIIb:4013607-4015889(+) | protein_length=218 | sequence_SO=chromosome | SO=protein_coding_gene | is_pseudo=false	0	24.163	34	5	23	5	218	23.8	6.93	41.21	4.371	2.029	1.913	0.00109433	0.0146673	0.467589	6.60682e+06	1.60939e+06	2.87008e+06	48.5	20.22	57.64	High	High	Peak Found	High	High	High	1
High	Master Protein	TGGT1_257390-t26	transcript=TGGT1_257390-t26_1 | gene=TGGT1_257390 | organism=Toxoplasma_gondii_GT1 | gene_product=EngB-type G domain-containing protein [Source:UniProtKB/TrEMBL;Acc:S7WF40] | transcript_product=ribosome biogenesis GTP-binding protein YsxC protein | location=TGGT1_chrVIIb:3999896-4011168(+) | protein_length=1499 | sequence_SO=chromosome | SO=protein_coding_gene | is_pseudo=false	0	18.293	5	7	22	7	1499	164.8	10.01	17.79	0.673	1.139	0.593	0.650124	0.99436	0.688055	1.00598e+06	1.81036e+06	1.86992e+06	10.23	23.91	49.24	Peak Found	High	High	High	High	High	1
High	Master Protein	TGGT1_257680-t26	transcript=TGGT1_257680-t26_1 | gene=TGGT1_257680 | organism=Toxoplasma_gondii_GT1 | gene_product=EF-hand domain-containing protein [Source:UniProtKB/TrEMBL;Acc:A0A125YYD3] | transcript_product=myosin light chain MLC1 | location=TGGT1_chrVIIb:3843366-3845688(+) | protein_length=213 | sequence_SO=chromosome | SO=protein_coding_gene | is_pseudo=false	0	9.578	17	3	13	3	213	24.1	4.65	6.98	3.908	1.438	2.362	0.00359669	0.559356	0.211239	1.89189e+06	581031	857044	56.31	37.38	23.27	High	High	Peak Found	High	High	High	1	Methylthio [C53; C58]
Low	Master Protein	TGGT1_257740-t26	transcript=TGGT1_257740-t26_1 | gene=TGGT1_257740 | organism=Toxoplasma_gondii_GT1 | gene_product=UMP-CMP kinase [Source:UniProtKB/TrEMBL;Acc:S7W7X0] | transcript_product=UMP-CMP kinase | location=TGGT1_chrVIIb:3792151-3795188(-) | protein_length=462 | sequence_SO=chromosome | SO=protein_coding_gene | is_pseudo=false	0.06	1.685	3	1	3	1	462	51	8.4	0	0.802	1.343	0.597	0.935174	0.779133	0.703268	74003.2	92255.3	123908	94	43	15.81	Not Found	High	Peak Found	Peak Found	Peak Found	High	1
High	Master Protein	TGGT1_257990-t26	transcript=TGGT1_257990-t26_1 | gene=TGGT1_257990 | organism=Toxoplasma_gondii_GT1 | gene_product=Putative heat shock protein 101 [Source:UniProtKB/TrEMBL;Acc:S7UZ38] | transcript_product=putative heat shock protein 101 | location=TGGT1_chrVIIb:3637480-3646383(+) | protein_length=927 | sequence_SO=chromosome | SO=protein_coding_gene | is_pseudo=false	0	13.979	8	5	10	5	927	104.2	6.51	7.75	0.67	1.269	0.51	0.710628	0.918648	0.426502	257474	414047	521205	2.94	16.68	30.96	Peak Found	Peak Found	High	High	High	High	1
High	Master Protein	TGGT1_258070-t26	transcript=TGGT1_258070-t26_1 | gene=TGGT1_258070 | organism=Toxoplasma_gondii_GT1 | gene_product=hypothetical protein | transcript_product=hypothetical protein | location=TGGT1_chrVIIb:3570890-3578893(-) | protein_length=678 | sequence_SO=chromosome | SO=protein_coding_gene | is_pseudo=false	0	73.623	36	19	125	19	678	75.7	8.73	286.14	2.267	1.034	2.232	0.19284	0.99436	0.269239	4.66369e+07	1.99685e+07	2.07293e+07	12.27	16.64	29.13	High	High	High	High	High	High	1	Methylthio [C134; C140; C277; C395; C587]
High	Master Protein	TGGT1_258110-t26	transcript=TGGT1_258110-t26_1 | gene=TGGT1_258110 | organism=Toxoplasma_gondii_GT1 | gene_product=N-acetylglucosaminylphosphatidylinositol deacetylase [Source:UniProtKB/TrEMBL;Acc:S7UYL4] | transcript_product=N-acetylglucosaminylphosphatidylinositol deacetylase | location=TGGT1_chrVIIb:3532662-3536407(-) | protein_length=383 | sequence_SO=chromosome | SO=protein_coding_gene | is_pseudo=false	0.004	3.127	4	1	1	1	383	43.4	9.31	0	0.238	0.836	0.284	0.0214101	0.674399	0.0178828	37485.2	157597	131790	30.12	120	117.05	Not Found	Not Found	Peak Found	High	Peak Found	Not Found	1
High	Master Protein	TGGT1_258390-t26	transcript=TGGT1_258390-t26_1 | gene=TGGT1_258390 | organism=Toxoplasma_gondii_GT1 | gene_product=J domain-containing protein [Source:UniProtKB/TrEMBL;Acc:S7W7H7] | transcript_product=putative DnaJ protein | location=TGGT1_chrVIIb:3406355-3407941(-) | protein_length=397 | sequence_SO=chromosome | SO=protein_coding_gene | is_pseudo=false	0	53.108	44	12	87	12	397	44.6	6.93	158.48	0.737	1.108	0.696	0.803262	0.99436	0.910012	6.39463e+06	8.94236e+06	9.48164e+06	1.27	12.68	12.7	High	High	High	High	High	High	1	Methylthio [C224]
High	Master Protein	TGGT1_258500-t26	transcript=TGGT1_258500-t26_1 | gene=TGGT1_258500 | organism=Toxoplasma_gondii_GT1 | gene_product=RRP7 domain-containing protein [Source:UniProtKB/TrEMBL;Acc:S7W7I8] | transcript_product=hypothetical protein | location=TGGT1_chrVIIb:3347873-3351252(-) | protein_length=376 | sequence_SO=chromosome | SO=protein_coding_gene | is_pseudo=false	0	14.837	18	6	16	6	376	41.1	8.95	5.27	1.215	0.781	1.431	0.984216	0.48058	0.910012	1.47834e+06	1.24575e+06	883531	20.49	0.65	35.08	High	High	High	High	High	High	1	Methylthio [C20]
Medium	Master Protein	TGGT1_258560-t26	transcript=TGGT1_258560-t26_1 | gene=TGGT1_258560 | organism=Toxoplasma_gondii_GT1 | gene_product=hypothetical protein | transcript_product=hypothetical protein | location=TGGT1_chrVIIb:3299918-3304012(-) | protein_length=850 | sequence_SO=chromosome | SO=protein_coding_gene | is_pseudo=false	0.033	2.124	1	1	6	1	850	96.8	8.63	10.54	4.739	1.672	2.834	0.000539396	0.162242	0.0830846	4.59931e+06	970529	1.62293e+06	48.62	32.32	22.21	High	High	High	High	High	Peak Found	1
High	Master Protein	TGGT1_258580-t26	transcript=TGGT1_258580-t26_1 | gene=TGGT1_258580 | organism=Toxoplasma_gondii_GT1 | gene_product=Protein kinase domain-containing protein [Source:UniProtKB/TrEMBL;Acc:S7W7J7] | transcript_product=rhoptry protein ROP17 | location=TGGT1_chrVIIb:3287362-3289188(-) | protein_length=608 | sequence_SO=chromosome | SO=protein_coding_gene | is_pseudo=false	0	277.957	69	35	850	35	608	69	9.57	1949.85	0.886	1.118	0.803	0.964471	0.99436	0.974403	2.90006e+09	3.39167e+09	3.68073e+09	2.55	16.85	28.23	High	High	High	High	High	High	1	Methylthio [C384; C482; C544]
Medium	Master Protein	TGGT1_258740-t26	transcript=TGGT1_258740-t26_1 | gene=TGGT1_258740 | organism=Toxoplasma_gondii_GT1 | gene_product=Ig-like domain-containing protein [Source:UniProtKB/TrEMBL;Acc:S7UYS4] | transcript_product=putative eukaryotic initiation factor-2A | location=TGGT1_chrVIIb:3176493-3182737(-) | protein_length=594 | sequence_SO=chromosome | SO=protein_coding_gene | is_pseudo=false	0.04	1.887	2	1	1	1	594	64.6	8.6	0													Not Found	Not Found	Not Found	Not Found	Not Found	High	1
Medium	Master Protein	TGGT1_258770-t26	transcript=TGGT1_258770-t26_1 | gene=TGGT1_258770 | organism=Toxoplasma_gondii_GT1 | gene_product=Ricin B-type lectin domain-containing protein [Source:UniProtKB/TrEMBL;Acc:A0A125YL07] | transcript_product=putative polypeptide n-acetylgalactosaminyltransferase 12 | location=TGGT1_chrVIIb:3160046-3167254(+) | protein_length=692 | sequence_SO=chromosome | SO=protein_coding_gene | is_pseudo=false	0.041	1.877	2	1	1	1	692	78.9	7.46	0	2.826	3.3	0.856	0.364945	4.49991e-07	0.974403	109501	38747.5	127853	30.06	5.03	16.76	Peak Found	Peak Found	Peak Found	Peak Found	High	Peak Found	1	Methylthio [C484]
High	Master Protein	TGGT1_258780-t26	transcript=TGGT1_258780-t26_1 | gene=TGGT1_258780 | organism=Toxoplasma_gondii_GT1 | gene_product=OTU domain-containing protein [Source:UniProtKB/TrEMBL;Acc:S7UZ34] | transcript_product=OTU family cysteine protease | location=TGGT1_chrVIIb:3153619-3154710(-) | protein_length=363 | sequence_SO=chromosome | SO=protein_coding_gene | is_pseudo=false	0	15.39	23	6	18	6	363	40.6	9.07	7.27	0.837	0.868	0.841	0.935174	0.806492	0.974403	967901	1.30856e+06	1.28924e+06	39.43	62.43	52.24	Peak Found	High	High	High	High	High	1
High	Master Protein	TGGT1_258800-t26	transcript=TGGT1_258800-t26_1 | gene=TGGT1_258800 | organism=Toxoplasma_gondii_GT1 | gene_product=Protein kinase domain-containing protein [Source:UniProtKB/TrEMBL;Acc:S7UZ99] | transcript_product=rhoptry kinase family protein ROP31 | location=TGGT1_chrVIIb:3142724-3144319(+) | protein_length=531 | sequence_SO=chromosome | SO=protein_coding_gene | is_pseudo=false	0	25.321	22	9	30	9	531	59.1	9.26	8.71	0.659	0.972	0.733	0.633799	0.99436	0.940292	1.72142e+06	2.64086e+06	3.21434e+06	5.5	23.67	13.31	High	High	High	High	High	High	1
High	Master Protein	TGGT1_258850-t26	transcript=TGGT1_258850-t26_1 | gene=TGGT1_258850 | organism=Toxoplasma_gondii_GT1 | gene_product=hypothetical protein | transcript_product=hypothetical protein | location=TGGT1_chrVIIb:3094822-3099514(+) | protein_length=276 | sequence_SO=chromosome | SO=protein_coding_gene | is_pseudo=false	0	28.858	28	9	58	9	276	32.8	9.7	92.04	0.634	1.165	0.532	0.554597	0.99436	0.494245	1.03243e+07	1.51945e+07	1.72152e+07	12.85	31.82	48.56	High	High	High	High	High	High	1
High	Master Protein	TGGT1_258870A-t26	transcript=TGGT1_258870A-t26_1 | gene=TGGT1_258870A | organism=Toxoplasma_gondii_GT1 | gene_product=hypothetical protein | transcript_product=hypothetical protein | location=TGGT1_chrVIIb:3082018-3084228(-) | protein_length=557 | sequence_SO=chromosome | SO=protein_coding_gene | is_pseudo=false	0	140.622	47	23	243	14	557	60.6	5.07	512.69	1.086	1.111	0.91	0.997067	0.99436	0.974403	4.64613e+07	4.74775e+07	5.39937e+07	5.49	19.9	15.97	High	High	High	High	High	High	1	Methylthio [C415; C510; C513]
High	Master Protein	TGGT1_258870B-t26	transcript=TGGT1_258870B-t26_1 | gene=TGGT1_258870B | organism=Toxoplasma_gondii_GT1 | gene_product=hypothetical protein | transcript_product=hypothetical protein | location=TGGT1_chrVIIb:3077592-3081353(-) | protein_length=472 | sequence_SO=chromosome | SO=protein_coding_gene | is_pseudo=false	0	88.271	43	15	156	6	472	52.1	10.02	404.21	0.838	0.984	0.909	0.935174	0.99436	0.974403	3.49232e+07	4.14149e+07	4.07393e+07	22.22	0.96	1.4	High	High	High	High	High	High	1	Methylthio [C171; C174; C241]
High	Master Protein	TGGT1_259040-t26	transcript=TGGT1_259040-t26_1 | gene=TGGT1_259040 | organism=Toxoplasma_gondii_GT1 | gene_product=hypothetical protein | transcript_product=hypothetical protein | location=TGGT1_chrVIIb:2955779-2958418(+) | protein_length=261 | sequence_SO=chromosome | SO=protein_coding_gene | is_pseudo=false	0	6.131	13	2	5	2	261	28.7	10.58	2.24	1.161	1.138	1.187	0.996351	0.99436	0.974403	306425	254848	292848	35.32	43.16	53.11	High	High	High	Peak Found	Peak Found	High	1
High	Master Protein	TGGT1_259220-t26	transcript=TGGT1_259220-t26_1 | gene=TGGT1_259220 | organism=Toxoplasma_gondii_GT1 | gene_product=DEAD/DEAH box helicase domain-containing protein [Source:UniProtKB/TrEMBL;Acc:S7UYE5] | transcript_product=DEAD/DEAH box helicase domain-containing protein | location=TGGT1_chrVIIb:2821377-2830984(-) | protein_length=888 | sequence_SO=chromosome | SO=protein_coding_gene | is_pseudo=false	0	9.806	4	4	15	4	888	97.3	7.56	13.25	1.839	0.985	1.899	0.486123	0.99436	0.48142	1.66033e+06	908297	880068	19.14	51.56	62.64	High	High	Peak Found	High	High	High	1	Methylthio [C375; C688]
Medium	Master Protein	TGGT1_259240-t26	transcript=TGGT1_259240-t26_1 | gene=TGGT1_259240 | organism=Toxoplasma_gondii_GT1 | gene_product=40S ribosomal protein S21 [Source:UniProtKB/TrEMBL;Acc:S7WEL7] | transcript_product=ribosomal protein RPS21 | location=TGGT1_chrVIIb:2808644-2809838(-) | protein_length=82 | sequence_SO=chromosome | SO=protein_coding_gene | is_pseudo=false	0.014	2.433	10	1	3	1	82	9	8.05	0	1.336	1.336	0.999	0.984216	0.793039	0.999589	183066	137075	183164	53.47	2.5	18.74	Peak Found	High	Peak Found	Peak Found	Peak Found	High	1
High	Master Protein	TGGT1_259830-t26	transcript=TGGT1_259830-t26_1 | gene=TGGT1_259830 | organism=Toxoplasma_gondii_GT1 | gene_product=DAGKc domain-containing protein [Source:UniProtKB/TrEMBL;Acc:S7UYJ8] | transcript_product=diacylglycerol kinase catalytic domain-containing protein | location=TGGT1_chrVIIb:2657001-2661219(+) | protein_length=628 | sequence_SO=chromosome | SO=protein_coding_gene | is_pseudo=false	0	52.304	29	17	84	17	628	69.5	9.67	72.66	0.893	0.955	0.896	0.965433	0.99436	0.974403	6.04333e+06	7.63895e+06	8.03078e+06	12.95	1.7	20.44	High	High	High	High	High	High	1	Methylthio [C202; C382]
High	Master Protein	TGGT1_260190-t26	transcript=TGGT1_260190-t26_1 | gene=TGGT1_260190 | organism=Toxoplasma_gondii_GT1 | gene_product=Microneme protein MIC13 [Source:UniProtKB/TrEMBL;Acc:S7UYL3] | transcript_product=microneme protein MIC13 | location=TGGT1_chrVIIb:2444928-2447434(+) | protein_length=468 | sequence_SO=chromosome | SO=protein_coding_gene | is_pseudo=false	0	7.234	6	2	4	2	468	51.4	6.33	2.31	0.285	0.652	0.437	0.0377765	0.0879257	0.239205	84654.8	296981	193625	37.89	31.46	48.26	Peak Found	Peak Found	High	High	High	Peak Found	1	Methylthio [C61]
High	Master Protein	TGGT1_260240-t26	transcript=TGGT1_260240-t26_1 | gene=TGGT1_260240 | organism=Toxoplasma_gondii_GT1 | gene_product=Ccr4-associated factor family protein [Source:UniProtKB/TrEMBL;Acc:S7UY95] | transcript_product=ccr4-associated factor family protein | location=TGGT1_chrVIIb:2404604-2407464(+) | protein_length=617 | sequence_SO=chromosome | SO=protein_coding_gene | is_pseudo=false	0	6.667	4	2	7	2	617	64.2	6.01	6.45	0.717	1.281	0.56	0.803262	0.899928	0.570469	236783	330119	422899	92.74	18.87	14.05	Peak Found	High	High	High	High	High	1
Medium	Master Protein	TGGT1_260270-t26	transcript=TGGT1_260270-t26_1 | gene=TGGT1_260270 | organism=Toxoplasma_gondii_GT1 | gene_product=HEAT repeat-containing protein [Source:UniProtKB/TrEMBL;Acc:S7W775] | transcript_product=HEAT repeat-containing protein | location=TGGT1_chrVIIb:2371671-2387615(+) | protein_length=2376 | sequence_SO=chromosome | SO=protein_coding_gene | is_pseudo=false	0.05	1.787	0	1	1	1	2376	255.1	5.95	0	2.033	0.923	2.202	0.322596	0.947563	0.286379	1.68077e+07	8.2682e+06	7.63323e+06	111.33	94.63	103.59	Peak Found	High	Peak Found	Peak Found	Peak Found	Peak Found	1	Methylthio [C2228]
High	Master Protein	TGGT1_260320-t26	transcript=TGGT1_260320-t26_1 | gene=TGGT1_260320 | organism=Toxoplasma_gondii_GT1 | gene_product=Noc2p family protein [Source:UniProtKB/TrEMBL;Acc:S7W780] | transcript_product=Noc2p family protein | location=TGGT1_chrVIIb:2326057-2331884(+) | protein_length=1036 | sequence_SO=chromosome | SO=protein_coding_gene | is_pseudo=false	0	21.159	9	8	22	8	1036	115.2	8.84	30.42	1.289	0.94	1.581	0.964471	0.987522	0.771947	1.79347e+06	1.40042e+06	1.26641e+06	9.76	54.13	44.64	High	High	High	High	High	High	1	Methylthio [C341]
High	Master Protein	TGGT1_260380-t26	transcript=TGGT1_260380-t26_1 | gene=TGGT1_260380 | organism=Toxoplasma_gondii_GT1 | gene_product=hypothetical protein | transcript_product=hypothetical protein | location=TGGT1_chrVIIb:2298896-2302761(-) | protein_length=1108 | sequence_SO=chromosome | SO=protein_coding_gene | is_pseudo=false	0	13.315	6	6	16	6	1108	119.2	9.8	7.4	1.705	1.113	1.623	0.634043	0.99436	0.738815	2.56972e+06	1.58259e+06	1.70607e+06	6.02	36.03	50.51	High	High	Peak Found	High	High	High	1
High	Master Protein	TGGT1_260440-t26	transcript=TGGT1_260440-t26_1 | gene=TGGT1_260440 | organism=Toxoplasma_gondii_GT1 | gene_product=NPL domain-containing protein [Source:UniProtKB/TrEMBL;Acc:S7UYY1] | transcript_product=nuclear factor NF3 | location=TGGT1_chrVIIb:2242975-2247472(-) | protein_length=312 | sequence_SO=chromosome | SO=protein_coding_gene | is_pseudo=false	0	7.131	9	3	9	3	312	34.1	4.31	5.88	1.423	1.463	0.986	0.915533	0.508182	0.993846	726579	536583	774438	5.89	48.48	58.88	High	High	Peak Found	High	High	High	1
High	Master Protein	TGGT1_260450-t26	transcript=TGGT1_260450-t26_1 | gene=TGGT1_260450 | organism=Toxoplasma_gondii_GT1 | gene_product=DEAD/DEAH box helicase domain-containing protein [Source:UniProtKB/TrEMBL;Acc:S7WEJ6] | transcript_product=DEAD/DEAH box helicase domain-containing protein | location=TGGT1_chrVIIb:2234165-2241549(+) | protein_length=1841 | sequence_SO=chromosome | SO=protein_coding_gene | is_pseudo=false	0	9.808	2	4	13	4	1841	199.7	6.7	11.94	0.968	0.829	0.915	0.991556	0.66276	0.974403	611570	646306	454892	36.91	26.07	4.68	Peak Found	High	High	High	High	High	1
High	Master Protein	TGGT1_260520-t26	transcript=TGGT1_260520-t26_1 | gene=TGGT1_260520 | organism=Toxoplasma_gondii_GT1 | gene_product=hypothetical protein | transcript_product=hypothetical protein | location=TGGT1_chrVIIb:2164696-2167131(-) | protein_length=742 | sequence_SO=chromosome | SO=protein_coding_gene | is_pseudo=false	0	7.195	5	3	8	3	742	77	7.71	3.43	0.743	0.987	0.752	0.856684	0.99436	0.965845	408921	538667	554081	15.1	8.41	25.44	Peak Found	Peak Found	High	High	High	High	1
High	Master Protein	TGGT1_260600-t26	transcript=TGGT1_260600-t26_1 | gene=TGGT1_260600 | organism=Toxoplasma_gondii_GT1 | gene_product=PUM-HD domain-containing protein [Source:UniProtKB/TrEMBL;Acc:S7UYD1] | transcript_product=Pumilio-family RNA binding repeat-containing protein | location=TGGT1_chrVIIb:2104300-2113824(+) | protein_length=1676 | sequence_SO=chromosome | SO=protein_coding_gene | is_pseudo=false	0	4.851	1	2	7	2	1676	172.4	7.77	5.01	1.477	1.165	1.162	0.935174	0.99436	0.974403	387791	267840	322363	16.03	8.75	17.88	High	High	High	High	High	High	1
High	Master Protein	TGGT1_260610-t26	transcript=TGGT1_260610-t26_1 | gene=TGGT1_260610 | organism=Toxoplasma_gondii_GT1 | gene_product=Methyltransferase [Source:UniProtKB/TrEMBL;Acc:S7UYZ0] | transcript_product=methyltransferase | location=TGGT1_chrVIIb:2097961-2102602(+) | protein_length=383 | sequence_SO=chromosome | SO=protein_coding_gene | is_pseudo=false	0	14.346	19	4	29	4	383	41.5	7.37	26.63	1.068	1.097	1.032	0.998469	0.99436	0.981111	3.85492e+06	3.21884e+06	3.71102e+06	22.22	1.21	25	High	High	High	High	High	High	1	Methylthio [C165]
High	Master Protein	TGGT1_260820-t26	transcript=TGGT1_260820-t26_1 | gene=TGGT1_260820 | organism=Toxoplasma_gondii_GT1 | gene_product=ISP1_C domain-containing protein [Source:UniProtKB/TrEMBL;Acc:A0A125YZB3] | transcript_product=IMC sub-compartment protein ISP1 | location=TGGT1_chrVIIb:2000787-2002966(-) | protein_length=176 | sequence_SO=chromosome | SO=protein_coding_gene | is_pseudo=false	0	5.505	16	2	7	2	176	19.4	7.69	1.64	1.493	1.196	0.716	0.935174	0.99436	0.925515	355978	254054	351475	0.63	59.51	25.27	High	High	High	High	Peak Found	High	1	Methylthio [C166]
Medium	Master Protein	TGGT1_261010-t26	transcript=TGGT1_261010-t26_1 | gene=TGGT1_261010 | organism=Toxoplasma_gondii_GT1 | gene_product=AAA domain-containing protein [Source:UniProtKB/TrEMBL;Acc:A0A125YT32] | transcript_product=putative tat-binding family protein | location=TGGT1_chrVIIb:1947162-1952503(-) | protein_length=409 | sequence_SO=chromosome | SO=protein_coding_gene | is_pseudo=false	0.034	2.068	2	1	1	1	409	46	7.77	1.89													Not Found	Not Found	Not Found	High	Not Found	Not Found	1
Medium	Master Protein	TGGT1_261070-t26	transcript=TGGT1_261070-t26_1 | gene=TGGT1_261070 | organism=Toxoplasma_gondii_GT1 | gene_product=TPT domain-containing protein [Source:UniProtKB/TrEMBL;Acc:A0A125YNB2] | transcript_product=apicoplast triosephosphate translocator APT1 | location=TGGT1_chrVIIb:1849395-1850453(+) | protein_length=352 | sequence_SO=chromosome | SO=protein_coding_gene | is_pseudo=false	0.043	1.824	3	1	2	1	352	37.9	8.59	0	2.947	3.17	0.93	0.315094	1.30986e-06	0.977707	155541	52783	167315	26.69	39.15	21.88	Peak Found	Peak Found	Peak Found	Peak Found	High	High	1
High	Master Protein	TGGT1_261200-t26	transcript=TGGT1_261200-t26_1 | gene=TGGT1_261200 | organism=Toxoplasma_gondii_GT1 | gene_product=Rab-GAP TBC domain-containing protein [Source:UniProtKB/TrEMBL;Acc:S7UYT0] | transcript_product=TBC domain-containing protein | location=TGGT1_chrVIIb:1812790-1818459(-) | protein_length=885 | sequence_SO=chromosome | SO=protein_coding_gene | is_pseudo=false	0	11.2	6	4	8	4	885	99.5	8.9	0	1.188	0.89	1.14	0.991556	0.861664	0.974403	292157	252689	246520	51.51	49.06	56.97	High	Peak Found	High	High	High	High	1
High	Master Protein	TGGT1_261250-t26	transcript=TGGT1_261250-t26_1 | gene=TGGT1_261250 | organism=Toxoplasma_gondii_GT1 | gene_product=Histone H2A [Source:UniProtKB/TrEMBL;Acc:S7UYT4] | transcript_product=histone H2A1 | location=TGGT1_chrVIIb:1779724-1780266(-) | protein_length=180 | sequence_SO=chromosome | SO=protein_coding_gene | is_pseudo=false	0	34.888	42	5	77	3	180	19.5	10.2	199.39	0.514	0.9	0.688	0.224583	0.898722	0.897727	1.04837e+08	2.34617e+08	2.23185e+08	39.33	9.83	9.07	High	High	High	High	High	High	1	Methylthio [C113]
High	Master Protein	TGGT1_261450-t26	transcript=TGGT1_261450-t26_1 | gene=TGGT1_261450 | organism=Toxoplasma_gondii_GT1 | gene_product=hypothetical protein | transcript_product=hypothetical protein | location=TGGT1_chrVIIb:1712431-1719358(-) | protein_length=1112 | sequence_SO=chromosome | SO=protein_coding_gene | is_pseudo=false	0	13.372	4	4	19	4	1112	118.9	10.43	32.27	2.155	0.916	2.247	0.246631	0.93269	0.260351	2.69652e+06	1.20674e+06	1.30102e+06	41.77	31.85	1.95	High	High	High	High	High	High	1
Medium	Master Protein	TGGT1_261460-t26	transcript=TGGT1_261460-t26_1 | gene=TGGT1_261460 | organism=Toxoplasma_gondii_GT1 | gene_product=FACT complex subunit SSRP1 [Source:UniProtKB/TrEMBL;Acc:S7WE73] | transcript_product=transcriptional elongation factor FACT80 | location=TGGT1_chrVIIb:1701910-1709548(-) | protein_length=539 | sequence_SO=chromosome | SO=protein_coding_gene | is_pseudo=false	0.043	1.827	2	1	2	1	539	60.8	5.48	0	0.864	0.144	6.013	0.964471	5.37059e-16	0.00015869	84221.3	97429.4	14007.1	88.42	24.78	97.52	Peak Found	Not Found	Peak Found	Not Found	High	Not Found	1
High	Master Protein	TGGT1_261475-t26	transcript=TGGT1_261475-t26_1 | gene=TGGT1_261475 | organism=Toxoplasma_gondii_GT1 | gene_product=hypothetical protein | transcript_product=hypothetical protein | location=TGGT1_chrVIIb:1693485-1694749(+) | protein_length=239 | sequence_SO=chromosome | SO=protein_coding_gene | is_pseudo=false	0	5.185	8	2	3	2	239	26.9	10.14	0	1.151	1.36	0.751	0.996351	0.735075	0.964581	385355	364605	447966	13.25	28.43	40.84	Peak Found	Peak Found	High	Peak Found	High	High	1
High	Master Protein	TGGT1_261520-t26	transcript=TGGT1_261520-t26_1 | gene=TGGT1_261520 | organism=Toxoplasma_gondii_GT1 | gene_product=OBG-type G domain-containing protein [Source:UniProtKB/TrEMBL;Acc:S7UYA0] | transcript_product=putative nucleolar GTP-binding protein 1 | location=TGGT1_chrVIIb:1646922-1654757(-) | protein_length=719 | sequence_SO=chromosome | SO=protein_coding_gene | is_pseudo=false	0	48.184	29	16	53	16	719	80.9	9.7	42.94	2.027	1.272	1.577	0.32445	0.918648	0.775874	6.33338e+06	2.42586e+06	3.01572e+06	59.73	52.08	28.57	High	High	High	High	High	High	1	Methylthio [C340]; Acetyl [N-Term]
High	Master Protein	TGGT1_261570-t26	transcript=TGGT1_261570-t26_1 | gene=TGGT1_261570 | organism=Toxoplasma_gondii_GT1 | gene_product=60S ribosomal protein L7a [Source:UniProtKB/TrEMBL;Acc:A0A125YW74] | transcript_product=ribosomal protein RPL7A | location=TGGT1_chrVIIb:1628077-1630958(+) | protein_length=276 | sequence_SO=chromosome | SO=protein_coding_gene | is_pseudo=false	0	71.941	45	14	166	14	276	31	10.45	274.91	0.965	0.981	1.051	0.991556	0.99436	0.981111	9.75151e+07	1.06843e+08	1.02413e+08	112.15	112.1	111.8	High	High	High	High	High	High	1	Methylthio [C175; C181; C189; C206; C226]
High	Master Protein	TGGT1_261580-t26	transcript=TGGT1_261580-t26_1 | gene=TGGT1_261580 | organism=Toxoplasma_gondii_GT1 | gene_product=Histone H2A [Source:UniProtKB/TrEMBL;Acc:A0A125YFR2] | transcript_product=histone H2AX | location=TGGT1_chrVIIb:1624096-1624503(-) | protein_length=135 | sequence_SO=chromosome | SO=protein_coding_gene | is_pseudo=false	0	28.65	29	3	66	2	135	14.5	10.56	152.97	0.537	0.852	0.612	0.273292	0.743614	0.721349	8.37177e+07	1.54226e+08	1.36213e+08	22.12	11.52	2.04	High	High	High	High	High	High	1
High	Master Protein	TGGT1_261620-t26	transcript=TGGT1_261620-t26_1 | gene=TGGT1_261620 | organism=Toxoplasma_gondii_GT1 | gene_product=hypothetical protein | transcript_product=hypothetical protein | location=TGGT1_chrVIIb:1597684-1599891(-) | protein_length=254 | sequence_SO=chromosome | SO=protein_coding_gene | is_pseudo=false	0	20.512	30	7	30	7	254	29.7	10.11	28.5	0.766	1.262	0.559	0.855938	0.929159	0.570469	2.13701e+06	2.88316e+06	3.34042e+06	20.95	68.3	87.63	High	High	High	High	High	High	1	Methylthio [C28]
Medium	Master Protein	TGGT1_261630-t26	transcript=TGGT1_261630-t26_1 | gene=TGGT1_261630 | organism=Toxoplasma_gondii_GT1 | gene_product=Gamma interferon inducible lysosomal thiol reductase (GILT) protein [Source:UniProtKB/TrEMBL;Acc:S7UYB3] | transcript_product=gamma interferon inducible lysosomal thiol reductase (GILT) protein | location=TGGT1_chrVIIb:1595292-1596473(+) | protein_length=241 | sequence_SO=chromosome | SO=protein_codi…	0.017	2.379	5	1	1	1	241	26.9	7.93	0	0.884	1.587	0.557	0.966166	0.264746	0.570469	26099.6	29510.5	46827.8	17.4	15.75	70.6	Peak Found	High	Peak Found	Not Found	Not Found	Not Found	1
High	Master Protein	TGGT1_261740-t26	transcript=TGGT1_261740-t26_1 | gene=TGGT1_261740 | organism=Toxoplasma_gondii_GT1 | gene_product=hypothetical protein | transcript_product=hypothetical protein | location=TGGT1_chrVIIb:1528797-1529192(-) | protein_length=131 | sequence_SO=chromosome | SO=protein_coding_gene | is_pseudo=false	0.004	3.7	10	1	4	1	131	14.2	9.06	2.81	0.847	0.927	0.914	0.956701	0.947563	0.974403	364183	429957	398550	0.32	7	11.54	Peak Found	Peak Found	Peak Found	High	High	Peak Found	1
High	Master Protein	TGGT1_261950-t26	transcript=TGGT1_261950-t26_1 | gene=TGGT1_261950 | organism=Toxoplasma_gondii_GT1 | gene_product=ATP synthase subunit beta [Source:UniProtKB/TrEMBL;Acc:A0A125YYY4] | transcript_product=ATP synthase beta subunit ATP-B | location=TGGT1_chrVIIb:1457013-1460114(-) | protein_length=560 | sequence_SO=chromosome | SO=protein_coding_gene | is_pseudo=false	0	15.282	11	5	18	5	560	59.9	6.87	7.79	2.034	2.496	0.907	0.322596	0.000331235	0.974403	1.64167e+06	569360	1.60604e+06	16.93	56.29	1.06	Peak Found	High	Peak Found	High	High	High	1
Medium	Master Protein	TGGT1_261970-t26	transcript=TGGT1_261970-t26_1 | gene=TGGT1_261970 | organism=Toxoplasma_gondii_GT1 | gene_product=hypothetical protein | transcript_product=hypothetical protein | location=TGGT1_chrVIIb:1426346-1428657(+) | protein_length=677 | sequence_SO=chromosome | SO=protein_coding_gene | is_pseudo=false	0.031	2.141	4	1	2	1	677	73.2	10.48	0	1.15	0.887	1.297	0.999792	0.855424	0.974403	82820.1	71994.8	63875.9	16.92	11.79	10.62	Peak Found	High	Peak Found	Peak Found	Peak Found	Peak Found	1
Medium	Master Protein	TGGT1_262040-t26	transcript=TGGT1_262040-t26_1 | gene=TGGT1_262040 | organism=Toxoplasma_gondii_GT1 | gene_product=Eukaryotic translation initiation factor 3 subunit K [Source:UniProtKB/TrEMBL;Acc:S7UXN8] | transcript_product=SAC3/GANP family protein | location=TGGT1_chrVIIb:1387326-1388856(+) | protein_length=269 | sequence_SO=chromosome | SO=protein_coding_gene | is_pseudo=false	0.034	2.058	5	1	1	1	269	29.7	7.84	0	1.374	1.404	0.979	0.986625	0.621761	0.988208	112402	81777.8	114799	53.87	67.61	39.49	Peak Found	Peak Found	Peak Found	High	Peak Found	Peak Found	1
High	Master Protein	TGGT1_262050-t26	transcript=TGGT1_262050-t26_1 | gene=TGGT1_262050 | organism=Toxoplasma_gondii_GT1 | gene_product=Protein kinase domain-containing protein [Source:UniProtKB/TrEMBL;Acc:S7UY96] | transcript_product=rhoptry kinase family protein ROP39 | location=TGGT1_chrVIIb:1382528-1384294(+) | protein_length=588 | sequence_SO=chromosome | SO=protein_coding_gene | is_pseudo=false	0	136.066	54	25	354	25	588	65.1	8.76	765.58	0.886	1.082	0.833	0.964471	0.998826	0.974403	4.31868e+08	4.6337e+08	4.84922e+08	72.6	75.49	77.98	High	High	High	High	High	High	1	Methylthio [C167; C292; C437; C453; C525]
High	Master Protein	TGGT1_262070-t26	transcript=TGGT1_262070-t26_1 | gene=TGGT1_262070 | organism=Toxoplasma_gondii_GT1 | gene_product=KRR1 small subunit processome component [Source:UniProtKB/TrEMBL;Acc:A0A125YI23] | transcript_product=putative ribosomal rna assembly protein mis3 | location=TGGT1_chrVIIb:1365066-1371076(-) | protein_length=394 | sequence_SO=chromosome | SO=protein_coding_gene | is_pseudo=false	0	68.894	54	18	107	18	394	45.1	9.67	178.33	0.229	1.043	0.211	0.000352582	0.99436	0.00147021	1.54784e+07	5.52814e+07	5.62153e+07	70.27	10.97	14.94	High	High	High	High	High	High	1	Methylthio [C80; C160; C227]
High	Master Protein	TGGT1_262380-t26	transcript=TGGT1_262380-t26_1 | gene=TGGT1_262380 | organism=Toxoplasma_gondii_GT1 | gene_product=Elongation factor Tu [Source:UniProtKB/TrEMBL;Acc:A0A125YIN4] | transcript_product=putative elongation factor Tu | location=TGGT1_chrVIIb:1291090-1294751(-) | protein_length=552 | sequence_SO=chromosome | SO=protein_coding_gene | is_pseudo=false	0	14.925	13	5	10	5	552	59.6	8.15	6.65	0.609	0.987	0.606	0.475739	0.99436	0.721349	1.0806e+06	1.46271e+06	1.56796e+06	66.41	33.42	36.33	Peak Found	High	Peak Found	High	Peak Found	High	1
High	Master Protein	TGGT1_262490-t26	transcript=TGGT1_262490-t26_1 | gene=TGGT1_262490 | organism=Toxoplasma_gondii_GT1 | gene_product=AB hydrolase-1 domain-containing protein [Source:UniProtKB/TrEMBL;Acc:S7UYC4] | transcript_product=putative alpha/beta hydrolase | location=TGGT1_chrVIIb:1184618-1187285(-) | protein_length=260 | sequence_SO=chromosome | SO=protein_coding_gene | is_pseudo=false	0	6.724	6	1	8	1	260	29.1	8.65	9.16	1.042	0.882	1.182	0.996351	0.841503	0.974403	473237	454019	400273	2.82	10.8	13.06	High	High	High	High	High	High	1
High	Master Protein	TGGT1_262520-t26	transcript=TGGT1_262520-t26_1 | gene=TGGT1_262520 | organism=Toxoplasma_gondii_GT1 | gene_product=PPIase cyclophilin-type domain-containing protein [Source:UniProtKB/TrEMBL;Acc:S7UY14] | transcript_product=putative cyclophilin | location=TGGT1_chrVIIb:1173800-1177155(-) | protein_length=311 | sequence_SO=chromosome | SO=protein_coding_gene | is_pseudo=false	0.004	3.18	5	1	1	1	311	34.6	9.28	0	1.543	1.142	1.351	0.959497	0.99436	0.940292	35508.5	23018.3	26287.4	21.14	1.5	32.95	Not Found	Not Found	Not Found	Peak Found	Peak Found	High	1	Methylthio [C127]
High	Master Protein	TGGT1_262620-t26	transcript=TGGT1_262620-t26_1 | gene=TGGT1_262620 | organism=Toxoplasma_gondii_GT1 | gene_product=RNA recognition motif-containing protein [Source:UniProtKB/TrEMBL;Acc:A0A125YHM1] | transcript_product=RNA recognition motif-containing protein | location=TGGT1_chrVIIb:1093901-1096823(+) | protein_length=293 | sequence_SO=chromosome | SO=protein_coding_gene | is_pseudo=false	0	20.09	28	8	26	8	293	31.7	9.07	12.72	1.805	1.672	1.087	0.525022	0.162242	0.974403	2.41836e+06	1.91109e+06	2.25512e+06	50.28	19.76	41.35	High	High	High	High	High	High	1	Methylthio [C22; C238]
High	Master Protein	TGGT1_262670-t26	transcript=TGGT1_262670-t26_1 | gene=TGGT1_262670 | organism=Toxoplasma_gondii_GT1 | gene_product=60S ribosomal protein L18a [Source:UniProtKB/TrEMBL;Acc:A0A125YSP4] | transcript_product=ribosomal protein RPL18A | location=TGGT1_chrVIIb:1067095-1069205(+) | protein_length=183 | sequence_SO=chromosome | SO=protein_coding_gene | is_pseudo=false	0	62.85	49	11	149	11	183	21.3	10.65	305.76	1.368	0.985	1.396	0.925488	0.99436	0.925515	1.00564e+08	7.3723e+07	6.86558e+07	108.97	105.67	102.46	High	High	High	High	High	High	1
High	Master Protein	TGGT1_262690-t26	transcript=TGGT1_262690-t26_1 | gene=TGGT1_262690 | organism=Toxoplasma_gondii_GT1 | gene_product=Ribosomal protein RPL27 [Source:UniProtKB/TrEMBL;Acc:S7UYE2] | transcript_product=ribosomal protein RPL27 | location=TGGT1_chrVIIb:1055303-1056255(+) | protein_length=142 | sequence_SO=chromosome | SO=protein_coding_gene | is_pseudo=false	0	30.868	41	7	65	7	142	16.3	10.37	115.4	0.974	1.125	0.911	0.991556	0.99436	0.974403	2.47641e+07	2.44817e+07	2.70416e+07	23.09	15.74	15.09	High	High	High	High	High	High	1
High	Master Protein	TGGT1_262720-t26	transcript=TGGT1_262720-t26_1 | gene=TGGT1_262720 | organism=Toxoplasma_gondii_GT1 | gene_product=S1-like domain-containing protein [Source:UniProtKB/TrEMBL;Acc:A0A125YPW3] | transcript_product=putative eukaryotic initiation factor-1A | location=TGGT1_chrVIIb:1033429-1037458(-) | protein_length=159 | sequence_SO=chromosome | SO=protein_coding_gene | is_pseudo=false	0	10.215	19	3	17	3	159	17.9	5.02	19.56	1.194	1.477	0.835	0.989039	0.48058	0.974403	1.48347e+06	1.39802e+06	1.98687e+06	54.65	9.23	5.14	High	High	High	High	High	High	1	Methylthio [C51]
High	Master Protein	TGGT1_262730-t26	transcript=TGGT1_262730-t26_1 | gene=TGGT1_262730 | organism=Toxoplasma_gondii_GT1 | gene_product=Protein kinase domain-containing protein [Source:UniProtKB/TrEMBL;Acc:S7UXU9] | transcript_product=rhoptry protein ROP16 | location=TGGT1_chrVIIb:1028456-1030579(-) | protein_length=707 | sequence_SO=chromosome | SO=protein_coding_gene | is_pseudo=false	0.004	3.568	1	1	6	1	707	76.1	9.07	2.02	1.757	1.378	1.275	0.786773	0.679758	0.974403	317927	180939	249293	18.87	18.95	0.03	Peak Found	High	High	Peak Found	High	High	1
High	Master Protein	TGGT1_262920-t26	transcript=TGGT1_262920-t26_1 | gene=TGGT1_262920 | organism=Toxoplasma_gondii_GT1 | gene_product=PDZ_3 domain-containing protein [Source:UniProtKB/TrEMBL;Acc:S7UXW4] | transcript_product=trypsin domain-containing protein | location=TGGT1_chrVIIb:896939-905694(+) | protein_length=972 | sequence_SO=chromosome | SO=protein_coding_gene | is_pseudo=false	0	91.373	29	21	134	21	972	104.4	6.52	236.19	0.734	0.894	0.841	0.795924	0.872275	0.974403	1.56111e+07	2.17161e+07	1.9475e+07	10.9	16.7	16.91	High	High	High	High	High	High	1	Methylthio [C802]
High	Master Protein	TGGT1_262935-t26	transcript=TGGT1_262935-t26_1 | gene=TGGT1_262935 | organism=Toxoplasma_gondii_GT1 | gene_product=hypothetical protein | transcript_product=hypothetical protein | location=TGGT1_chrVIIb:884077-886490(-) | protein_length=681 | sequence_SO=chromosome | SO=protein_coding_gene | is_pseudo=false	0	57.212	26	15	84	15	681	76.6	11.11	127.19	3.577	1.15	2.788	0.0080327	0.99436	0.0929584	1.33905e+07	4.84594e+06	5.5476e+06	1.76	29.27	38.19	High	High	High	High	High	High	1	Methylthio [C284]; Phospho [S353]
High	Master Protein	TGGT1_262960-t26	transcript=TGGT1_262960-t26_1 | gene=TGGT1_262960 | organism=Toxoplasma_gondii_GT1 | gene_product=Putative U1 snRNP-associated protein Usp106 [Source:UniProtKB/TrEMBL;Acc:A0A125YMZ9] | transcript_product=putative U1 snRNP-associated protein Usp106 | location=TGGT1_chrVIIb:870974-873912(+) | protein_length=394 | sequence_SO=chromosome | SO=protein_coding_gene | is_pseudo=false	0	62.692	38	16	113	16	394	44.7	9.86	275.39	0.999	1.124	0.891	0.991556	0.99436	0.974403	5.35008e+07	5.38918e+07	6.41397e+07	9.83	39.06	53.18	High	High	High	High	High	High	1	Methylthio [C36; C60; C186; C189]
High	Master Protein	TGGT1_263020-t26	transcript=TGGT1_263020-t26_1 | gene=TGGT1_263020 | organism=Toxoplasma_gondii_GT1 | gene_product=Putative 50S ribosomal protein L33 [Source:UniProtKB/TrEMBL;Acc:S7WE54] | transcript_product=putative 50S ribosomal protein L33 | location=TGGT1_chrVIIb:834367-834546(+) | protein_length=59 | sequence_SO=chromosome | SO=protein_coding_gene | is_pseudo=false	0.005	3.019	19	1	4	1	59	7	10.84	8.13	0.639	0.174	3.676	0.687136	5.37059e-16	0.01293	316116	494412	85984	27.96	37.65	131.48	Peak Found	High	Peak Found	High	Not Found	High	1	Methylthio [C14]
High	Master Protein	TGGT1_263040-t26	transcript=TGGT1_263040-t26_1 | gene=TGGT1_263040 | organism=Toxoplasma_gondii_GT1 | gene_product=Ribosomal protein RPS16 [Source:UniProtKB/TrEMBL;Acc:S7UY71] | transcript_product=ribosomal protein RPS16 | location=TGGT1_chrVIIb:830975-832663(+) | protein_length=211 | sequence_SO=chromosome | SO=protein_coding_gene | is_pseudo=false	0	50.597	42	10	210	10	211	24	10.89	506.01	1.021	0.986	1.127	0.996351	0.99436	0.974403	1.25636e+09	1.17444e+09	9.8862e+08	36.9	13.01	59	High	High	High	High	High	High	1	Methylthio [C90; C102]
High	Master Protein	TGGT1_263050-t26	transcript=TGGT1_263050-t26_1 | gene=TGGT1_263050 | organism=Toxoplasma_gondii_GT1 | gene_product=60S ribosomal protein L13 [Source:UniProtKB/TrEMBL;Acc:S7UXX9] | transcript_product=ribosomal protein RPL13 | location=TGGT1_chrVIIb:826699-830544(-) | protein_length=355 | sequence_SO=chromosome | SO=protein_coding_gene | is_pseudo=false	0	46.838	28	10	127	10	355	39.7	11.18	212.08	0.907	0.885	0.988	0.97326	0.852451	0.99452	7.89339e+07	8.70265e+07	1.38148e+08	87.23	89.27	19.51	High	High	High	High	High	High	1
High	Master Protein	TGGT1_263070-t26	transcript=TGGT1_263070-t26_1 | gene=TGGT1_263070 | organism=Toxoplasma_gondii_GT1 | gene_product=Protein kinase domain-containing protein [Source:UniProtKB/TrEMBL;Acc:S7WDT1] | transcript_product=CMGC kinase, CK2 family | location=TGGT1_chrVIIb:801033-806072(+) | protein_length=539 | sequence_SO=chromosome | SO=protein_coding_gene | is_pseudo=false	0	22.755	19	8	32	8	539	59.8	9.07	24.17	0.987	1.12	0.891	0.991556	0.99436	0.974403	1.35229e+06	1.43666e+06	1.47489e+06	36.88	29.06	36.38	High	High	High	High	High	High	1	Methylthio [C341; C504]
High	Master Protein	TGGT1_263090-t26	transcript=TGGT1_263090-t26_1 | gene=TGGT1_263090 | organism=Toxoplasma_gondii_GT1 | gene_product=14_3_3 domain-containing protein [Source:UniProtKB/TrEMBL;Acc:A0A125YLJ3] | transcript_product=14-3-3 protein | location=TGGT1_chrVIIb:786880-789511(+) | protein_length=323 | sequence_SO=chromosome | SO=protein_coding_gene | is_pseudo=false	0	22.315	30	8	19	8	323	37.2	5.14	9.69	1.478	1.529	1.038	0.851931	0.374835	0.981111	2.67342e+06	1.37797e+06	1.97299e+06	12.92	14.39	42.15	High	High	High	Peak Found	Peak Found	High	1	Methylthio [C96]
High	Master Protein	TGGT1_263130-t26	transcript=TGGT1_263130-t26_1 | gene=TGGT1_263130 | organism=Toxoplasma_gondii_GT1 | gene_product=Citrate synthase [Source:UniProtKB/TrEMBL;Acc:S7WDG5] | transcript_product=putative citrate synthase | location=TGGT1_chrVIIb:754263-759706(+) | protein_length=620 | sequence_SO=chromosome | SO=protein_coding_gene | is_pseudo=false	0	5.54	3	2	3	2	620	69.1	8.37	1.65	0.765	1.05	0.776	0.884247	0.99436	0.974403	180705	227758	251141	73.01	52.15	24.23	Peak Found	Peak Found	Peak Found	High	Peak Found	High	1
High	Master Protein	TGGT1_263150-t26	transcript=TGGT1_263150-t26_1 | gene=TGGT1_263150 | organism=Toxoplasma_gondii_GT1 | gene_product=TPR_REGION domain-containing protein [Source:UniProtKB/TrEMBL;Acc:A0A125YNK4] | transcript_product=tetratricopeptide repeat-containing protein | location=TGGT1_chrVIIb:731892-735864(+) | protein_length=414 | sequence_SO=chromosome | SO=protein_coding_gene | is_pseudo=false	0	40.72	38	10	61	10	414	45.3	4.81	100.16	1.079	0.923	1.127	0.997564	0.947563	0.974403	8.79033e+06	8.05543e+06	7.92969e+06	11.18	38.95	9.07	High	High	High	High	High	High	1	Methylthio [C294; C373]
High	Master Protein	TGGT1_263300-t26	transcript=TGGT1_263300-t26_1 | gene=TGGT1_263300 | organism=Toxoplasma_gondii_GT1 | gene_product=Eukaryotic porin protein [Source:UniProtKB/TrEMBL;Acc:A0A125YUJ9] | transcript_product=eukaryotic porin protein | location=TGGT1_chrVIIb:618828-622551(-) | protein_length=290 | sequence_SO=chromosome | SO=protein_coding_gene | is_pseudo=false	0	16.962	21	6	20	6	290	31.3	8.94	17.73	1.256	1.659	0.765	0.966166	0.173273	0.974403	1.94562e+06	1.45821e+06	2.35663e+06	30.74	4.7	9.8	Peak Found	High	Peak Found	High	High	High	1	Methylthio [C11; C59]
High	Master Protein	TGGT1_263320-t26	transcript=TGGT1_263320-t26_1 | gene=TGGT1_263320 | organism=Toxoplasma_gondii_GT1 | gene_product=hypothetical protein | transcript_product=hypothetical protein | location=TGGT1_chrVIIb:613192-614403(-) | protein_length=403 | sequence_SO=chromosome | SO=protein_coding_gene | is_pseudo=false	0	28.668	23	8	41	8	403	42.1	12.21	40.86	2.218	1.232	1.774	0.216849	0.97744	0.589111	8.96905e+06	4.85546e+06	5.22425e+06	62.34	52.7	55.46	High	High	High	High	High	High	1
High	Master Protein	TGGT1_263440-t26	transcript=TGGT1_263440-t26_1 | gene=TGGT1_263440 | organism=Toxoplasma_gondii_GT1 | gene_product=hypothetical protein | transcript_product=hypothetical protein | location=TGGT1_chrVIIb:523665-529194(-) | protein_length=600 | sequence_SO=chromosome | SO=protein_coding_gene | is_pseudo=false	0	48.624	25	13	97	13	600	66.5	9.96	166.99	1.039	0.972	1.061	0.997067	0.99436	0.977707	2.13175e+07	1.9992e+07	2.04608e+07	31.33	20.06	35.07	High	High	High	High	High	High	1	Methylthio [C80; C482]
Medium	Master Protein	TGGT1_263500-t26	transcript=TGGT1_263500-t26_1 | gene=TGGT1_263500 | organism=Toxoplasma_gondii_GT1 | gene_product=Putative vacuolar protein sorting-associated protein 26 [Source:UniProtKB/TrEMBL;Acc:S7WDL4] | transcript_product=putative vacuolar protein sorting-associated protein 26 | location=TGGT1_chrVIIb:491007-496795(+) | protein_length=368 | sequence_SO=chromosome | SO=protein_coding_gene | is_pseudo=false	0.05	1.792	3	1	2	1	368	42.2	6.04	0	0.694	0.999	0.695	0.844339	0.99436	0.910012	53096.7	76478.4	76375.8	8.69	25.28	6.53	Not Found	Peak Found	Not Found	High	Peak Found	High	1
High	Master Protein	TGGT1_263530-t26	transcript=TGGT1_263530-t26_1 | gene=TGGT1_263530 | organism=Toxoplasma_gondii_GT1 | gene_product=Putative chaperonin [Source:UniProtKB/TrEMBL;Acc:S7UXE3] | transcript_product=putative chaperonin | location=TGGT1_chrVIIb:467499-469545(-) | protein_length=127 | sequence_SO=chromosome | SO=protein_coding_gene | is_pseudo=false	0.004	3.617	9	1	1	1	127	13.9	7.12	2.25	0.197	0.38	0.519	0.0131788	3.88165e-06	0.458484	15843	80298.9	30531.6	88.31	116.22	64.4	Not Found	Not Found	Not Found	High	Not Found	Not Found	1
High	Master Protein	TGGT1_263570-t26	transcript=TGGT1_263570-t26_1 | gene=TGGT1_263570 | organism=Toxoplasma_gondii_GT1 | gene_product=hypothetical protein | transcript_product=hypothetical protein | location=TGGT1_chrVIIb:443920-449327(-) | protein_length=394 | sequence_SO=chromosome | SO=protein_coding_gene | is_pseudo=false	0.004	3.139	3	1	1	1	394	46.2	8.43	2.51	1.489	8.201	0.182	0.964471	5.37059e-16	0.000327745	36575.6	24570.4	201510	82.54	94.94	140.57	Not Found	Not Found	Not Found	Not Found	High	Not Found	1
High	Master Protein	TGGT1_263700-t26	transcript=TGGT1_263700-t26_1 | gene=TGGT1_263700 | organism=Toxoplasma_gondii_GT1 | gene_product=Ribosomal protein RPS14 [Source:UniProtKB/TrEMBL;Acc:S7W6D1] | transcript_product=ribosomal protein RPS14 | location=TGGT1_chrVIIb:359504-361231(+) | protein_length=156 | sequence_SO=chromosome | SO=protein_coding_gene | is_pseudo=false	0	88.558	75	13	300	13	156	16.3	10.36	559.22	1.08	1.039	1.106	0.997564	0.99436	0.974403	6.52133e+08	4.91296e+08	5.24298e+08	40.05	37.23	38.86	High	High	High	High	High	High	1	Methylthio [C90]
Medium	Master Protein	TGGT1_263720-t26	transcript=TGGT1_263720-t26_1 | gene=TGGT1_263720 | organism=Toxoplasma_gondii_GT1 | gene_product=HMG box domain-containing protein [Source:UniProtKB/TrEMBL;Acc:S7UXH0] | transcript_product=HMG (high mobility group) box domain-containing protein | location=TGGT1_chrVIIb:341281-342669(+) | protein_length=145 | sequence_SO=chromosome | SO=protein_coding_gene | is_pseudo=false	0.031	2.133	6	1	4	1	145	16.6	9.89	2.08	0.246	2.204	0.111	0.000670571	0.00357288	1.10577e-06	306769	1.24841e+06	2.75154e+06	132.12	8.8	73.76	High	Peak Found	Peak Found	High	Peak Found	High	1
High	Master Protein	TGGT1_263820-t26	transcript=TGGT1_263820-t26_1 | gene=TGGT1_263820 | organism=Toxoplasma_gondii_GT1 | gene_product=DEAD/DEAH box helicase domain-containing protein [Source:UniProtKB/TrEMBL;Acc:S7W6E5] | transcript_product=DEAD/DEAH box helicase domain-containing protein | location=TGGT1_chrVIIb:278943-285443(+) | protein_length=1053 | sequence_SO=chromosome | SO=protein_coding_gene | is_pseudo=false	0	5.317	2	2	11	2	1053	116	9.89	6.56	1.34	0.819	1.382	0.966166	0.614566	0.930616	432839	344246	295565	28.13	21.32	14.89	High	High	High	High	High	High	1
High	Master Protein	TGGT1_264010-t26	transcript=TGGT1_264010-t26_1 | gene=TGGT1_264010 | organism=Toxoplasma_gondii_GT1 | gene_product=SNRNP27 domain-containing protein [Source:UniProtKB/TrEMBL;Acc:A0A125YG89] | transcript_product=hypothetical protein | location=TGGT1_chrVIIb:209705-211088(-) | protein_length=231 | sequence_SO=chromosome | SO=protein_coding_gene | is_pseudo=false	0	19.973	23	4	41	4	231	26.5	10.29	59.84	1.663	1.271	1.43	0.671397	0.918648	0.910012	1.55642e+07	8.64509e+06	1.0341e+07	47.88	54.02	37.86	High	High	High	High	High	High	1
High	Master Protein	TGGT1_264690-t26	transcript=TGGT1_264690-t26_1 | gene=TGGT1_264690 | organism=Toxoplasma_gondii_GT1 | gene_product=Putative cyclin 4 [Source:UniProtKB/TrEMBL;Acc:S7UFU0] | transcript_product=putative cyclin 4 | location=TGGT1_chrIX:1927814-1932076(-) | protein_length=634 | sequence_SO=chromosome | SO=protein_coding_gene | is_pseudo=false	0	5.717	5	2	3	2	634	69.9	9.16	2.97	1.96	1.051	2.161	0.767565	0.99436	0.2967	153917	98082.5	85071.9	71.63	2.17	28.88	Peak Found	High	Peak Found	Peak Found	Peak Found	Peak Found	1
Medium	Master Protein	TGGT1_264710-t26	transcript=TGGT1_264710-t26_1 | gene=TGGT1_264710 | organism=Toxoplasma_gondii_GT1 | gene_product=BCNT-C domain-containing protein [Source:UniProtKB/TrEMBL;Acc:S7VP80] | transcript_product=bucentaur or craniofacial development domain-containing protein | location=TGGT1_chrIX:1916751-1921917(+) | protein_length=451 | sequence_SO=chromosome | SO=protein_coding_gene | is_pseudo=false	0.031	2.142	5	1	1	1	451	49.6	6.35	0													Not Found	Not Found	Not Found	Not Found	High	Not Found	1
High	Master Protein	TGGT1_264720-t26	transcript=TGGT1_264720-t26_1 | gene=TGGT1_264720 | organism=Toxoplasma_gondii_GT1 | gene_product=hypothetical protein | transcript_product=hypothetical protein | location=TGGT1_chrIX:1909847-1915134(-) | protein_length=899 | sequence_SO=chromosome | SO=protein_coding_gene | is_pseudo=false	0	31.928	14	11	33	11	899	101.6	9.42	30.83	1.191	1.138	1.053	0.989327	0.99436	0.981111	2.49457e+06	2.08347e+06	2.30469e+06	29.23	49.27	43.94	High	High	High	High	High	High	1	Methylthio [C621]
High	Master Protein	TGGT1_264760-t26	transcript=TGGT1_264760-t26_1 | gene=TGGT1_264760 | organism=Toxoplasma_gondii_GT1 | gene_product=PH domain-containing protein [Source:UniProtKB/TrEMBL;Acc:S7UGS9] | transcript_product=Oxysterol-binding protein | location=TGGT1_chrIX:1863279-1875347(+) | protein_length=1308 | sequence_SO=chromosome | SO=protein_coding_gene | is_pseudo=false	0.004	3.108	1	1	2	1	1308	138.7	8.4	0	0.852	0.772	1.104	0.964471	0.445173	0.974403	19173.6	22499.5	17362.6	14.69	38.36	2.57	Peak Found	Peak Found	Peak Found	High	Peak Found	Peak Found	1
High	Master Protein	TGGT1_265110-t26	transcript=TGGT1_265110-t26_1 | gene=TGGT1_265110 | organism=Toxoplasma_gondii_GT1 | gene_product=Putative ribosome biogenesis protein [Source:UniProtKB/TrEMBL;Acc:S7VW90] | transcript_product=putative ribosome biogenesis protein | location=TGGT1_chrIX:1578932-1586530(+) | protein_length=1060 | sequence_SO=chromosome | SO=protein_coding_gene | is_pseudo=false	0	6.582	2	2	4	2	1060	117.8	6.84	4	0.62	0.883	0.703	0.706251	0.845794	0.916077	62468	100699	88898.3	111.19	18.02	7.92	Not Found	High	Peak Found	High	Peak Found	Not Found	1
Medium	Master Protein	TGGT1_265150-t26	transcript=TGGT1_265150-t26_1 | gene=TGGT1_265150 | organism=Toxoplasma_gondii_GT1 | gene_product=ANK_REP_REGION domain-containing protein [Source:UniProtKB/TrEMBL;Acc:A0A125YKK2] | transcript_product=hypothetical protein | location=TGGT1_chrIX:1557301-1563860(-) | protein_length=477 | sequence_SO=chromosome | SO=protein_coding_gene | is_pseudo=false	0.011	2.566	2	1	3	1	477	52.6	4.58	1.72	1.472	0.251	5.866	0.949848	1.10571e-11	0.000196622	271519	184492	46283.3	36.79	26.34	133.25	Peak Found	High	Peak Found	High	Not Found	High	1
Medium	Master Protein	TGGT1_265190-t26	transcript=TGGT1_265190-t26_1 | gene=TGGT1_265190 | organism=Toxoplasma_gondii_GT1 | gene_product=ULP_PROTEASE domain-containing protein [Source:UniProtKB/TrEMBL;Acc:S7UGW1] | transcript_product=Ulp1 protease family, C-terminal catalytic domain-containing protein | location=TGGT1_chrIX:1529797-1543022(+) | protein_length=3028 | sequence_SO=chromosome | SO=protein_coding_gene | is_pseudo=false	0.035	1.967	0	1	1	1	3028	329.7	5.14	2.2	3.885	0.675	5.758	0.00376849	0.131772	0.000227465	1.13895e+06	293175	197810	93.15	45.01	117.38	Peak Found	Peak Found	Peak Found	Peak Found	Not Found	Peak Found	1
High	Master Protein	TGGT1_265330-t26	transcript=TGGT1_265330-t26_1 | gene=TGGT1_265330 | organism=Toxoplasma_gondii_GT1 | gene_product=Protein kinase domain-containing protein [Source:UniProtKB/TrEMBL;Acc:A0A125YY75] | transcript_product=putative cell-cycle-associated protein kinase GSK | location=TGGT1_chrIX:1430680-1432489(-) | protein_length=394 | sequence_SO=chromosome | SO=protein_coding_gene | is_pseudo=false	0.004	3.722	4	1	3	1	394	44.4	8.32	2.16	2.602	1.673	1.555	0.478416	0.162242	0.800271	81081.2	31161.3	52141.5	0.45	101.86	46.05	Not Found	High	Not Found	High	Peak Found	High	1
High	Master Protein	TGGT1_265470-t26	transcript=TGGT1_265470-t26_1 | gene=TGGT1_265470 | organism=Toxoplasma_gondii_GT1 | gene_product=hypothetical protein | transcript_product=hypothetical protein | location=TGGT1_chrIX:1349890-1353193(+) | protein_length=329 | sequence_SO=chromosome | SO=protein_coding_gene | is_pseudo=false	0	12.583	16	5	16	5	329	36.6	9.32	3.4	1.566	1.093	1.501	0.760882	0.995237	0.857999	1.64534e+06	1.03324e+06	1.12767e+06	19.18	13.39	16.3	Peak Found	High	High	High	Peak Found	High	1
High	Master Protein	TGGT1_265790-t26	transcript=TGGT1_265790-t26_1 | gene=TGGT1_265790 | organism=Toxoplasma_gondii_GT1 | gene_product=hypothetical protein | transcript_product=hypothetical protein | location=TGGT1_chrIX:1272372-1273523(+) | protein_length=383 | sequence_SO=chromosome | SO=protein_coding_gene | is_pseudo=false	0	14.25	11	2	26	2	383	41.1	8.98	77.36	100	100	0.536	2.2825e-15	5.37059e-16	0.501347	6.14425e+07	135203	8.21418e+07	15.5	44.49	38.99	High	High	Peak Found	Peak Found	High	High	1	Methylthio [C123; C127]
Medium	Master Protein	TGGT1_265840-t26	transcript=TGGT1_265840-t26_1 | gene=TGGT1_265840 | organism=Toxoplasma_gondii_GT1 | gene_product=hypothetical protein | transcript_product=hypothetical protein | location=TGGT1_chrIX:1241089-1248136(+) | protein_length=1332 | sequence_SO=chromosome | SO=protein_coding_gene | is_pseudo=false	0.031	2.152	2	1	1	1	1332	148.4	5.6	0													Not Found	Not Found	Not Found	High	Not Found	Not Found	1
High	Master Protein	TGGT1_266060-t26	transcript=TGGT1_266060-t26_1 | gene=TGGT1_266060 | organism=Toxoplasma_gondii_GT1 | gene_product=40S ribosomal protein SA [Source:UniProtKB/TrEMBL;Acc:A0A125YJG1] | transcript_product=ribosomal protein RPSA | location=TGGT1_chrIX:1148543-1150882(-) | protein_length=287 | sequence_SO=chromosome | SO=protein_coding_gene | is_pseudo=false	0	17.123	25	5	28	5	287	31.5	5.31	41.08	1.313	1.259	1.027	0.953292	0.93269	0.985436	3.08205e+06	2.84717e+06	3.29412e+06	71.06	39.05	39.18	Peak Found	High	High	High	High	High	1
High	Master Protein	TGGT1_266070-t26	transcript=TGGT1_266070-t26_1 | gene=TGGT1_266070 | organism=Toxoplasma_gondii_GT1 | gene_product=Ribosomal protein RPL31 [Source:UniProtKB/TrEMBL;Acc:A0A125YYY2] | transcript_product=ribosomal protein RPL31 | location=TGGT1_chrIX:1142823-1144192(+) | protein_length=120 | sequence_SO=chromosome | SO=protein_coding_gene | is_pseudo=false	0	30.034	40	5	76	5	120	14.3	10.68	165.97	1.086	1.033	1.041	0.997067	0.99436	0.981111	9.55878e+08	9.2829e+08	9.13771e+08	21.55	21.41	18.96	High	High	High	High	High	High	1	Phospho [S108]
High	Master Protein	TGGT1_266080-t26	transcript=TGGT1_266080-t26_1 | gene=TGGT1_266080 | organism=Toxoplasma_gondii_GT1 | gene_product=hypothetical protein | transcript_product=hypothetical protein | location=TGGT1_chrIX:1138397-1140583(+) | protein_length=728 | sequence_SO=chromosome | SO=protein_coding_gene | is_pseudo=false	0	25.067	14	9	28	9	728	81.2	8.69	25.69	1.803	1.074	1.351	0.525022	0.999077	0.940292	4.12937e+06	2.3286e+06	2.32413e+06	11.34	23.56	54.19	High	High	Peak Found	High	Peak Found	High	1
High	Master Protein	TGGT1_266260-t26	transcript=TGGT1_266260-t26_1 | gene=TGGT1_266260 | organism=Toxoplasma_gondii_GT1 | gene_product=hypothetical protein | transcript_product=hypothetical protein | location=TGGT1_chrIX:1086456-1089158(+) | protein_length=293 | sequence_SO=chromosome | SO=protein_coding_gene | is_pseudo=false	0	7.096	15	2	6	2	293	32.7	9.58	0	2.115	1.861	1.646	0.486123	0.0492771	0.721349	511822	223485	264530	50.19	14.72	20.4	Peak Found	High	High	Peak Found	Peak Found	High	1
High	Master Protein	TGGT1_266372-t26	transcript=TGGT1_266372-t26_1 | gene=TGGT1_266372 | organism=Toxoplasma_gondii_GT1 | gene_product=hypothetical protein | transcript_product=hypothetical protein | location=TGGT1_chrIX:1017109-1024591(+) | protein_length=918 | sequence_SO=chromosome | SO=protein_coding_gene | is_pseudo=false	0	11.919	7	4	9	4	918	102.4	9.98	7.97	0.957	1.652	0.588	0.989958	0.181669	0.66899	445102	495239	737301	20.3	6.45	23.35	Peak Found	High	Peak Found	High	High	High	1
High	Master Protein	TGGT1_266400-t26	transcript=TGGT1_266400-t26_1 | gene=TGGT1_266400 | organism=Toxoplasma_gondii_GT1 | gene_product=hypothetical protein | transcript_product=hypothetical protein | location=TGGT1_chrIX:987434-999664(+) | protein_length=960 | sequence_SO=chromosome | SO=protein_coding_gene | is_pseudo=false	0	67.193	29	22	93	22	960	104.7	8.62	90.12	0.991	0.911	1.053	0.991556	0.924624	0.981111	1.03748e+07	9.40095e+06	9.61009e+06	32.93	52.21	39.91	High	High	High	High	High	High	1	Methylthio [C629; C747]
High	Master Protein	TGGT1_266470-t26	transcript=TGGT1_266470-t26_1 | gene=TGGT1_266470 | organism=Toxoplasma_gondii_GT1 | gene_product=hypothetical protein | transcript_product=hypothetical protein | location=TGGT1_chrIX:940675-941958(+) | protein_length=120 | sequence_SO=chromosome | SO=protein_coding_gene | is_pseudo=false	0	35.529	45	8	62	8	120	14.1	9.19	99.44	0.789	1.09	0.789	0.889482	0.995237	0.974403	1.73996e+07	2.23436e+07	2.16646e+07	24.43	18.72	35.1	High	High	High	High	High	High	1	Methylthio [C10; C65]
High	Master Protein	TGGT1_266640-t26	transcript=TGGT1_266640-t26_1 | gene=TGGT1_266640 | organism=Toxoplasma_gondii_GT1 | gene_product=Acetyl-coenzyme A synthetase [Source:UniProtKB/TrEMBL;Acc:S7UHB7] | transcript_product=putative Acetyl-coenzyme A synthetase 2 | location=TGGT1_chrIX:887254-895827(+) | protein_length=714 | sequence_SO=chromosome | SO=protein_coding_gene | is_pseudo=false	0	4.647	3	2	3	2	714	79.9	6.89	0	0.742	0.974	0.631	0.881315	0.99436	0.764533	159432	208408	225624	49.14	64.08	1.84	Peak Found	Peak Found	Peak Found	High	Peak Found	High	1
Medium	Master Protein	TGGT1_266830-t26	transcript=TGGT1_266830-t26_1 | gene=TGGT1_266830 | organism=Toxoplasma_gondii_GT1 | gene_product=Sec7 domain-containing protein [Source:UniProtKB/TrEMBL;Acc:S7UG59] | transcript_product=Sec7 domain-containing protein | location=TGGT1_chrIX:771005-786577(-) | protein_length=3987 | sequence_SO=chromosome | SO=protein_coding_gene | is_pseudo=false	0.034	2.101	0	1	1	1	3987	426	8	0	0.28	0.402	0.697	0.0482689	1.50444e-05	0.910012	38164.8	136323	54787.4	106.09	3.12	104.62	Peak Found	Not Found	Peak Found	High	Peak Found	Not Found	1
High	Master Protein	TGGT1_266960-t26	transcript=TGGT1_266960-t26_1 | gene=TGGT1_266960 | organism=Toxoplasma_gondii_GT1 | gene_product=Tubulin beta chain [Source:UniProtKB/TrEMBL;Acc:A0A125YWG4] | transcript_product=beta-tubulin | location=TGGT1_chrIX:705551-707606(-) | protein_length=449 | sequence_SO=chromosome | SO=protein_coding_gene | is_pseudo=false	0	58.083	43	14	87	5	449	50	4.81	167.24	1.398	1.27	1.141	0.915533	0.918648	0.974403	6.56601e+06	3.81694e+06	5.84284e+06	35	53.36	38.56	High	High	High	High	High	High	1	Methylthio [C12; C37; C301]
High	Master Protein	TGGT1_266970-t26	transcript=TGGT1_266970-t26_1 | gene=TGGT1_266970 | organism=Toxoplasma_gondii_GT1 | gene_product=Ubiquitin-like domain-containing protein [Source:UniProtKB/TrEMBL;Acc:S7UHF3] | transcript_product=hypothetical protein | location=TGGT1_chrIX:700995-702987(+) | protein_length=306 | sequence_SO=chromosome | SO=protein_coding_gene | is_pseudo=false	0	61.641	56	16	115	16	306	35.1	7.61	202.62	1.012	1.091	0.946	0.991556	0.995237	0.978041	2.78272e+07	2.56627e+07	2.8032e+07	14.05	32.6	40.08	High	High	High	High	High	High	1	Methylthio [C209]
High	Master Protein	TGGT1_266990-t26	transcript=TGGT1_266990-t26_1 | gene=TGGT1_266990 | organism=Toxoplasma_gondii_GT1 | gene_product=Coatomer subunit beta [Source:UniProtKB/TrEMBL;Acc:S7UHC3] | transcript_product=beta-COP | location=TGGT1_chrIX:687782-698362(+) | protein_length=1103 | sequence_SO=chromosome | SO=protein_coding_gene | is_pseudo=false	0	13.623	7	5	9	5	1103	121.9	6.61	7.61	1.299	1.263	0.94	0.964471	0.929159	0.977707	927089	681122	855512	80.6	45.6	50	Peak Found	High	Peak Found	High	High	High	1
High	Master Protein	TGGT1_267060-t26	transcript=TGGT1_267060-t26_1 | gene=TGGT1_267060 | organism=Toxoplasma_gondii_GT1 | gene_product=Ribosomal_L14e domain-containing protein [Source:UniProtKB/TrEMBL;Acc:S7VPP6] | transcript_product=ribosomal protein RPL14 | location=TGGT1_chrIX:634719-636622(+) | protein_length=157 | sequence_SO=chromosome | SO=protein_coding_gene | is_pseudo=false	0	49.066	42	10	102	10	157	17.9	10.77	185.68	1.196	1.038	1.064	0.989039	0.99436	0.977707	1.70376e+08	1.58297e+08	1.51915e+08	103.76	99.43	97.47	High	High	High	High	High	High	1	Methylthio [C14; C26]
High	Master Protein	TGGT1_267350-t26	transcript=TGGT1_267350-t26_1 | gene=TGGT1_267350 | organism=Toxoplasma_gondii_GT1 | gene_product=Small nuclear ribonucleoprotein Sm D1 [Source:UniProtKB/TrEMBL;Acc:A0A125YGA0] | transcript_product=LSM domain-containing protein | location=TGGT1_chrIX:540789-541154(-) | protein_length=121 | sequence_SO=chromosome | SO=protein_coding_gene | is_pseudo=false	0	7.312	20	2	9	2	121	13.5	11.68	6.5	1.177	1.299	0.968	0.991556	0.855424	0.981111	668912	552796	676781	57.19	47.5	34.01	High	High	High	High	Peak Found	High	1
High	Master Protein	TGGT1_267400-t26	transcript=TGGT1_267400-t26_1 | gene=TGGT1_267400 | organism=Toxoplasma_gondii_GT1 | gene_product=Ribosomal protein RPL32 [Source:UniProtKB/TrEMBL;Acc:A0A125YTP3] | transcript_product=ribosomal protein RPL32 | location=TGGT1_chrIX:508439-508944(-) | protein_length=134 | sequence_SO=chromosome | SO=protein_coding_gene | is_pseudo=false	0	93.971	50	10	331	10	134	15.6	11.03	575.36	0.959	1.113	0.914	0.991556	0.99436	0.974403	1.34298e+09	1.39918e+09	1.41764e+09	17.41	24.12	32.07	High	High	High	High	High	High	1
Low	Master Protein	TGGT1_267420-t26	transcript=TGGT1_267420-t26_1 | gene=TGGT1_267420 | organism=Toxoplasma_gondii_GT1 | gene_product=Putative mago nashi family protein 2 [Source:UniProtKB/TrEMBL;Acc:S7VW14] | transcript_product=putative mago nashi family protein 2 | location=TGGT1_chrIX:498202-500605(-) | protein_length=202 | sequence_SO=chromosome | SO=protein_coding_gene | is_pseudo=false	0.051	1.778	7	1	1	1	202	23.7	7.78	0	0.237	0.619	0.384	0.0341752	0.0487148	0.129013	17804.1	74996.7	46412.2	128.9	11.5	92.06	Not Found	Peak Found	Not Found	Peak Found	Not Found	High	1
High	Master Protein	TGGT1_267430-t26	transcript=TGGT1_267430-t26_1 | gene=TGGT1_267430 | organism=Toxoplasma_gondii_GT1 | gene_product=J domain-containing protein [Source:UniProtKB/TrEMBL;Acc:A0A125YWW6] | transcript_product=DnaJ domain-containing protein | location=TGGT1_chrIX:490499-496197(+) | protein_length=425 | sequence_SO=chromosome | SO=protein_coding_gene | is_pseudo=false	0.007	2.844	4	1	1	1	425	48.9	8.82	0	1.43	1.45	0.986	0.97326	0.534113	0.993846	31885	22296.6	32340.9	6.74	20.92	12.2	Peak Found	High	Peak Found	Peak Found	Peak Found	Peak Found	1
High	Master Protein	TGGT1_267480-t26	transcript=TGGT1_267480-t26_1 | gene=TGGT1_267480 | organism=Toxoplasma_gondii_GT1 | gene_product=Putative tRNA (Guanine(26)-N(2))-dimethyltransferase [Source:UniProtKB/TrEMBL;Acc:S7UHU1] | transcript_product=putative tRNA (guanine(26)-N(2))-dimethyltransferase | location=TGGT1_chrIX:450756-457443(-) | protein_length=697 | sequence_SO=chromosome | SO=protein_coding_gene | is_pseudo=false	0	6.34	3	2	7	2	697	76.1	8.32	5.66	0.803	0.812	1.013	0.915533	0.594661	0.995339	213103	334382	302526	129.61	11.08	47.35	Not Found	High	Peak Found	High	High	High	1
High	Master Protein	TGGT1_267740-t26	transcript=TGGT1_267740-t26_1 | gene=TGGT1_267740 | organism=Toxoplasma_gondii_GT1 | gene_product=hypothetical protein | transcript_product=hypothetical protein | location=TGGT1_chrIX:229747-230769(+) | protein_length=340 | sequence_SO=chromosome | SO=protein_coding_gene | is_pseudo=false	0	8.634	19	3	4	3	340	37	9.36	2.82	0.602	1.013	0.563	0.470707	0.99436	0.58143	534716	839007	791439	35.13	47.56	53.82	Peak Found	Peak Found	High	Peak Found	High	Peak Found	1
High	Master Protein	TGGT1_267820-t26	transcript=TGGT1_267820-t26_1 | gene=TGGT1_267820 | organism=Toxoplasma_gondii_GT1 | gene_product=Electron transfer flavoprotein subunit beta [Source:UniProtKB/TrEMBL;Acc:S7VVZ2] | transcript_product=putative electron transfer flavoprotein subunit beta | location=TGGT1_chrIX:162653-169626(+) | protein_length=275 | sequence_SO=chromosome | SO=protein_coding_gene | is_pseudo=false	0	4.328	5	1	11	1	275	30	8.66	5.13	4.11	1.154	3.562	0.0022413	0.99436	0.0164396	4.4351e+07	1.07907e+07	1.24516e+07	7.49	33.09	91.25	High	High	Peak Found	High	High	High	1
High	Master Protein	TGGT1_268590-t26	transcript=TGGT1_268590-t26_1 | gene=TGGT1_268590 | organism=Toxoplasma_gondii_GT1 | gene_product=RHOMBOID-like protein [Source:UniProtKB/TrEMBL;Acc:S7WDE0] | transcript_product=rhomboid protease ROM4 | location=TGGT1_chrVIII:6404350-6409050(-) | protein_length=665 | sequence_SO=chromosome | SO=protein_coding_gene | is_pseudo=false	0.004	3.664	3	2	5	2	665	72.3	8.97	0	1.066	0.881	1.324	0.996351	0.83758	0.974403	290744	287672	245884	84.82	58.27	80.71	High	High	High	Peak Found	Peak Found	Peak Found	1	Methylthio [C271]
High	Master Protein	TGGT1_268640-t26	transcript=TGGT1_268640-t26_1 | gene=TGGT1_268640 | organism=Toxoplasma_gondii_GT1 | gene_product=WD_REPEATS_REGION domain-containing protein [Source:UniProtKB/TrEMBL;Acc:A0A125YTY9] | transcript_product=BING4CT (NUC141) domain-containing protein | location=TGGT1_chrVIII:6377589-6384854(-) | protein_length=568 | sequence_SO=chromosome | SO=protein_coding_gene | is_pseudo=false	0	87.458	48	23	146	23	568	64.5	9.52	257.98	0.812	1.094	0.765	0.915533	0.99436	0.974403	3.23205e+07	3.73819e+07	4.25804e+07	34.22	49.46	46.8	High	High	High	High	High	High	1	Methylthio [C174; C181; C221]
High	Master Protein	TGGT1_268770-t26	transcript=TGGT1_268770-t26_1 | gene=TGGT1_268770 | organism=Toxoplasma_gondii_GT1 | gene_product=Dual specificity phosphatase, catalytic domain-containing protein [Source:UniProtKB/TrEMBL;Acc:S7WDF7] | transcript_product=dual specificity phosphatase, catalytic domain-containing protein | location=TGGT1_chrVIII:6319452-6324520(-) | protein_length=897 | sequence_SO=chromosome | SO=protein_coding_g…	0	37.736	19	12	63	12	897	100.2	10.58	58.18	2.115	1.195	1.665	0.268372	0.99436	0.715215	6.51935e+06	3.10205e+06	3.55658e+06	37.41	13.26	27.96	High	High	High	High	High	High	1	Methylthio [C595]
High	Master Protein	TGGT1_268870-t26	transcript=TGGT1_268870-t26_1 | gene=TGGT1_268870 | organism=Toxoplasma_gondii_GT1 | gene_product=TPR_REGION domain-containing protein [Source:UniProtKB/TrEMBL;Acc:S7WDG7] | transcript_product=tetratricopeptide repeat-containing protein | location=TGGT1_chrVIII:6237449-6244209(+) | protein_length=1031 | sequence_SO=chromosome | SO=protein_coding_gene | is_pseudo=false	0	36.494	15	13	52	13	1031	114	6.05	35.24	0.937	0.906	1.13	0.984216	0.918648	0.974403	3.74256e+06	3.81181e+06	3.00938e+06	43.18	56.6	67.22	High	High	High	High	High	High	1	Methylthio [C329; C572; C587]
High	Master Protein	TGGT1_269180-t26	transcript=TGGT1_269180-t26_1 | gene=TGGT1_269180 | organism=Toxoplasma_gondii_GT1 | gene_product=MIF4G domain-containing protein [Source:UniProtKB/TrEMBL;Acc:S7WKZ1] | transcript_product=MIF4G domain-containing protein | location=TGGT1_chrVIII:6008955-6021323(-) | protein_length=2668 | sequence_SO=chromosome | SO=protein_coding_gene | is_pseudo=false	0	4.801	1	2	5	2	2668	272.9	9.25	1.67	1.469	0.983	1.498	0.925488	0.99436	0.857999	487023	359549	224839	41.55	35.5	85.24	Peak Found	High	Peak Found	High	High	High	1
High	Master Protein	TGGT1_269190-t26	transcript=TGGT1_269190-t26_1 | gene=TGGT1_269190 | organism=Toxoplasma_gondii_GT1 | gene_product=Gp_dh_N domain-containing protein [Source:UniProtKB/TrEMBL;Acc:S7WDK9] | transcript_product=glyceraldehyde-3-phosphate dehydrogenase GAPDH2 | location=TGGT1_chrVIII:6001367-6005276(-) | protein_length=995 | sequence_SO=chromosome | SO=protein_coding_gene | is_pseudo=false	0	38.221	13	12	58	11	995	105.1	5.05	75.49	1.148	1.321	0.94	0.991556	0.820544	0.977707	4.31679e+06	4.324e+06	5.44799e+06	52.48	24.59	16.18	High	High	High	High	High	High	1	Methylthio [C893]
High	Master Protein	TGGT1_269650-t26	transcript=TGGT1_269650-t26_1 | gene=TGGT1_269650 | organism=Toxoplasma_gondii_GT1 | gene_product=FFD and TFG box motifs protein [Source:UniProtKB/TrEMBL;Acc:A0A125YUH5] | transcript_product=FFD and TFG box motifs protein | location=TGGT1_chrVIII:5714889-5717952(+) | protein_length=492 | sequence_SO=chromosome | SO=protein_coding_gene | is_pseudo=false	0	7.534	6	2	15	2	492	51.4	7.14	24.24	0.884	1.148	0.851	0.964471	0.99436	0.974403	802588	967982	983320	101.91	88.15	100.7	High	High	High	High	High	High	1	Methylthio [C399]
Low	Master Protein	TGGT1_269720-t26	transcript=TGGT1_269720-t26_1 | gene=TGGT1_269720 | organism=Toxoplasma_gondii_GT1 | gene_product=hypothetical protein | transcript_product=hypothetical protein | location=TGGT1_chrVIII:5644698-5649130(-) | protein_length=1139 | sequence_SO=chromosome | SO=protein_coding_gene | is_pseudo=false	0.053	1.743	1	1	1	1	1139	125.6	7.69	0	6.007	0.445	13.495	0.00380495	0.000152417	2.1025e-09	313184	52132.3	23207.2	59.67	46.18	117.7	High	Peak Found	Not Found	Not Found	Not Found	Not Found	1
High	Master Protein	TGGT1_269885A-t26	transcript=TGGT1_269885A-t26_1 | gene=TGGT1_269885A | organism=Toxoplasma_gondii_GT1 | gene_product=Rhoptry metalloprotease toxolysin TLN1 [Source:UniProtKB/TrEMBL;Acc:S7V3X7] | transcript_product=rhoptry metalloprotease toxolysin TLN1 | location=TGGT1_chrVIII:5561686-5568242(+) | protein_length=1291 | sequence_SO=chromosome | SO=protein_coding_gene | is_pseudo=false	0	67.475	25	23	89	18	1291	142.2	6.92	79.82	1.149	1.127	0.991	0.991556	0.99436	0.995852	6.04344e+06	4.23395e+06	6.90731e+06	14.06	12.47	10.99	High	High	High	High	High	High	1
High	Master Protein	TGGT1_269885B-t26	transcript=TGGT1_269885B-t26_1 | gene=TGGT1_269885B | organism=Toxoplasma_gondii_GT1 | gene_product=Rhoptry metalloprotease toxolysin TLN1 [Source:UniProtKB/TrEMBL;Acc:S7V463] | transcript_product=rhoptry metalloprotease toxolysin TLN1 | location=TGGT1_chrVIII:5568343-5570523(+) | protein_length=558 | sequence_SO=chromosome | SO=protein_coding_gene | is_pseudo=false	0	27.378	22	10	42	5	558	62.3	7.96	34.87	1.052	1.114	1.234	0.997564	0.99436	0.974403	1.24124e+06	1.2674e+06	991152	21.83	12.93	24.44	High	High	High	High	High	High	1
High	Master Protein	TGGT1_269920-t26	transcript=TGGT1_269920-t26_1 | gene=TGGT1_269920 | organism=Toxoplasma_gondii_GT1 | gene_product=Phosphatidylserine decarboxylase 2 proenzyme [Source:UniProtKB/Swiss-Prot;Acc:F6N7K6] | transcript_product=phosphatidylserine decarboxylase | location=TGGT1_chrVIII:5534744-5543165(-) | protein_length=968 | sequence_SO=chromosome | SO=protein_coding_gene | is_pseudo=false	0	105.556	36	28	177	28	968	108	8.92	259.85	1.165	1.239	0.969	0.991556	0.967446	0.981111	2.55211e+07	2.29695e+07	2.87866e+07	63.96	34.92	21.13	High	High	High	High	High	High	1	Methylthio [C586; C930; C946]
High	Master Protein	TGGT1_269980-t26	transcript=TGGT1_269980-t26_1 | gene=TGGT1_269980 | organism=Toxoplasma_gondii_GT1 | gene_product=Plug_translocon domain-containing protein [Source:UniProtKB/TrEMBL;Acc:A0A125YSW3] | transcript_product=putative preprotein translocase Sec61 | location=TGGT1_chrVIII:5481592-5486135(-) | protein_length=473 | sequence_SO=chromosome | SO=protein_coding_gene | is_pseudo=false	0	22.65	14	8	43	8	473	52.1	8.81	70.18	1.301	1.427	0.948	0.964471	0.582554	0.978134	1.26167e+07	8.02797e+06	1.45439e+07	35.79	24.24	65.13	High	High	High	High	High	High	1
High	Master Protein	TGGT1_270240-t26	transcript=TGGT1_270240-t26_1 | gene=TGGT1_270240 | organism=Toxoplasma_gondii_GT1 | gene_product=MAG1 protein [Source:UniProtKB/TrEMBL;Acc:S7V482] | transcript_product=MAG1 protein | location=TGGT1_chrVIII:5310162-5311630(+) | protein_length=452 | sequence_SO=chromosome | SO=protein_coding_gene | is_pseudo=false	0	8.856	7	3	13	3	452	49.2	4.96	13.02	1.027	1.447	0.721	0.996351	0.54047	0.925515	819749	643889	1.09382e+06	2.57	42.06	27.07	High	Peak Found	High	High	High	High	1
High	Master Protein	TGGT1_270380-t26	transcript=TGGT1_270380-t26_1 | gene=TGGT1_270380 | organism=Toxoplasma_gondii_GT1 | gene_product=Ribosomal_S13_N domain-containing protein [Source:UniProtKB/TrEMBL;Acc:S7V498] | transcript_product=ribosomal protein RPS13 | location=TGGT1_chrVIII:5238468-5240728(-) | protein_length=151 | sequence_SO=chromosome | SO=protein_coding_gene | is_pseudo=false	0	45.768	50	9	237	9	151	17.2	10.55	480.04	0.93	1.108	0.945	0.984216	0.99436	0.977707	1.16913e+09	1.17786e+09	1.23917e+09	43.52	20.24	0.8	High	High	High	High	High	High	1
High	Master Protein	TGGT1_270510-t26	transcript=TGGT1_270510-t26_1 | gene=TGGT1_270510 | organism=Toxoplasma_gondii_GT1 | gene_product=AA_TRNA_LIGASE_II domain-containing protein [Source:UniProtKB/TrEMBL;Acc:S7WKJ0] | transcript_product=asparaginyl-tRNA synthetase (NOB+tRNA synthase) | location=TGGT1_chrVIII:5218409-5221722(+) | protein_length=676 | sequence_SO=chromosome | SO=protein_coding_gene | is_pseudo=false	0	53.426	29	17	68	17	676	74.9	8.03	101.69	0.669	1.018	0.666	0.645654	0.99436	0.857999	5.10891e+06	1.02868e+07	1.24687e+07	96.83	75.33	20.15	High	High	High	High	High	High	1	Methylthio [C157; C166; C197; C243; C247; C481; C489]
High	Master Protein	TGGT1_270640-t26	transcript=TGGT1_270640-t26_1 | gene=TGGT1_270640 | organism=Toxoplasma_gondii_GT1 | gene_product=RRM domain-containing protein [Source:UniProtKB/TrEMBL;Acc:A0A125YWZ3] | transcript_product=RNA recognition motif-containing protein | location=TGGT1_chrVIII:5107551-5110685(+) | protein_length=208 | sequence_SO=chromosome | SO=protein_coding_gene | is_pseudo=false	0	6.925	13	2	12	2	208	24.5	10.73	9.79	1.075	0.469	1.868	0.997564	0.000438407	0.501347	1.56758e+06	1.15668e+06	868847	41.65	63.36	66.99	High	High	High	High	High	High	1	Methylthio [C13]
High	Master Protein	TGGT1_270710-t26	transcript=TGGT1_270710-t26_1 | gene=TGGT1_270710 | organism=Toxoplasma_gondii_GT1 | gene_product=WW domain binding protein 11 [Source:UniProtKB/TrEMBL;Acc:A0A125YK35] | transcript_product=WW domain binding protein 11 | location=TGGT1_chrVIII:5054929-5061212(-) | protein_length=561 | sequence_SO=chromosome | SO=protein_coding_gene | is_pseudo=false	0	24.945	14	8	41	8	561	61	7.97	42.93	1.051	1.305	0.841	0.997564	0.845794	0.974403	5.73543e+06	4.54383e+06	5.58871e+06	16.62	39.64	23.36	High	High	High	High	High	High	1	Methylthio [C60]
High	Master Protein	TGGT1_270770-t26	transcript=TGGT1_270770-t26_1 | gene=TGGT1_270770 | organism=Toxoplasma_gondii_GT1 | gene_product=PWI domain-containing protein [Source:UniProtKB/TrEMBL;Acc:S7WD91] | transcript_product=PWI domain-containing protein | location=TGGT1_chrVIII:4997193-5006045(-) | protein_length=782 | sequence_SO=chromosome | SO=protein_coding_gene | is_pseudo=false	0	33.811	16	11	38	11	782	87.1	6.98	21.87	2.425	0.925	2.616	0.130192	0.947563	0.128363	3.48099e+06	1.70997e+06	1.63093e+06	79.64	29.39	11.45	High	High	High	High	High	High	1	Methylthio [C558]
High	Master Protein	TGGT1_270830-t26	transcript=TGGT1_270830-t26_1 | gene=TGGT1_270830 | organism=Toxoplasma_gondii_GT1 | gene_product=Small nuclear ribonucleoprotein Sm D2 [Source:UniProtKB/TrEMBL;Acc:S7V4D5] | transcript_product=small nuclear ribonucleoprotein | location=TGGT1_chrVIII:4965286-4968969(-) | protein_length=155 | sequence_SO=chromosome | SO=protein_coding_gene | is_pseudo=false	0	14.418	24	4	19	4	155	17.5	10.76	38.98	1.151	0.88	1.242	0.991556	0.835616	0.974403	2.63297e+06	2.55318e+06	2.37298e+06	38.26	34.72	24.56	High	High	High	High	High	High	1	Methylthio [C88; C105]
High	Master Protein	TGGT1_270960-t26	transcript=TGGT1_270960-t26_1 | gene=TGGT1_270960 | organism=Toxoplasma_gondii_GT1 | gene_product=hypothetical protein | transcript_product=hypothetical protein | location=TGGT1_chrVIII:4830509-4837142(+) | protein_length=1243 | sequence_SO=chromosome | SO=protein_coding_gene | is_pseudo=false	0	9.859	3	4	12	4	1243	138.6	5.2	7.9	1.045	1.015	1.039	0.997564	0.99436	0.981111	620943	617001	605765	32.94	49.27	26.07	Peak Found	High	High	High	High	High	1
High	Master Protein	TGGT1_271050-t26	transcript=TGGT1_271050-t26_1 | gene=TGGT1_271050 | organism=Toxoplasma_gondii_GT1 | gene_product=SAG domain-containing protein [Source:UniProtKB/TrEMBL;Acc:A0A125YVU5] | transcript_product=SAG-related sequence SRS34A | location=TGGT1_chrVIII:4754604-4755164(+) | protein_length=186 | sequence_SO=chromosome | SO=protein_coding_gene | is_pseudo=false	0	6.932	18	2	11	2	186	19	7.97	3.58	1.818	1.895	0.959	0.739588	0.040007	0.981111	321613	176946	335311	83.59	90.33	60.36	High	Peak Found	High	High	High	High	1	Methylthio [C121; C124]
Low	Master Protein	TGGT1_271100-t26	transcript=TGGT1_271100-t26_1 | gene=TGGT1_271100 | organism=Toxoplasma_gondii_GT1 | gene_product=NUC153 domain-containing protein [Source:UniProtKB/TrEMBL;Acc:S7V455] | transcript_product=NUC153 domain-containing protein | location=TGGT1_chrVIII:4713202-4723704(+) | protein_length=999 | sequence_SO=chromosome | SO=protein_coding_gene | is_pseudo=false	0.058	1.706	1	1	2	1	999	111.7	4.83	0	1.443	0.717	2.012	0.974174	0.230529	0.397113	114293	79206.2	56806.9	68.48	57.34	105.05	High	Peak Found	High	Not Found	Peak Found	Peak Found	1
High	Master Protein	TGGT1_271178-t26	transcript=TGGT1_271178-t26_1 | gene=TGGT1_271178 | organism=Toxoplasma_gondii_GT1 | gene_product=hypothetical protein | transcript_product=hypothetical protein | location=TGGT1_chrVIII:4650157-4650555(+) | protein_length=132 | sequence_SO=chromosome | SO=protein_coding_gene | is_pseudo=false	0	4.372	17	2	3	2	132	16	8.9	3.3	4.397	1.497	2.724	0.012223	0.439773	0.10441	643932	179145	252832	43.88	23.71	28.62	High	Peak Found	Peak Found	Peak Found	Peak Found	Peak Found	1
High	Master Protein	TGGT1_271280-t26	transcript=TGGT1_271280-t26_1 | gene=TGGT1_271280 | organism=Toxoplasma_gondii_GT1 | gene_product=60S ribosome subunit biogenesis protein NIP7 homolog [Source:UniProtKB/TrEMBL;Acc:A0A125YWY6] | transcript_product=putative 60S ribosome subunit biogenesis protein NIP7 | location=TGGT1_chrVIII:4602984-4605429(+) | protein_length=181 | sequence_SO=chromosome | SO=protein_coding_gene | is_pseudo=false	0	7.816	14	3	9	3	181	20.4	8.43	7.48	1.395	1.552	0.893	0.915533	0.329208	0.974403	810261	684247	956989	18.03	43.69	30.15	High	Peak Found	Peak Found	High	High	High	1
High	Master Protein	TGGT1_271360-t26	transcript=TGGT1_271360-t26_1 | gene=TGGT1_271360 | organism=Toxoplasma_gondii_GT1 | gene_product=hypothetical protein | transcript_product=hypothetical protein | location=TGGT1_chrVIII:4543139-4545539(+) | protein_length=464 | sequence_SO=chromosome | SO=protein_coding_gene | is_pseudo=false	0	37.597	30	12	49	12	464	50.4	10.07	61.33	0.955	0.943	1.11	0.991556	0.989287	0.974403	1.14028e+07	1.1956e+07	1.1358e+07	30.33	18.99	17.4	High	High	High	High	High	High	1	Methylthio [C82]; Acetyl [N-Term]
High	Master Protein	TGGT1_271390-t26	transcript=TGGT1_271390-t26_1 | gene=TGGT1_271390 | organism=Toxoplasma_gondii_GT1 | gene_product=hypothetical protein | transcript_product=hypothetical protein | location=TGGT1_chrVIII:4512952-4514010(+) | protein_length=352 | sequence_SO=chromosome | SO=protein_coding_gene | is_pseudo=false	0	13.15	11	3	21	3	352	39.7	9.25	22.15	1.183	0.898	1.149	0.991556	0.893198	0.974403	3.35207e+06	2.42431e+06	2.36002e+06	23.22	17.12	28.54	High	High	High	High	High	High	1
High	Master Protein	TGGT1_271888-t26	transcript=TGGT1_271888-t26_1 | gene=TGGT1_271888 | organism=Toxoplasma_gondii_GT1 | gene_product=Putative 3-ketoacyl-CoA reductase [Source:UniProtKB/TrEMBL;Acc:A0A125YR36] | transcript_product=putative 3-ketoacyl-CoA reductase | location=TGGT1_chrVIII:4294988-4299861(-) | protein_length=342 | sequence_SO=chromosome | SO=protein_coding_gene | is_pseudo=false	0	34.814	32	11	58	11	342	37.5	9.26	68.63	0.955	1.026	0.958	0.991556	0.99436	0.981111	8.32934e+06	8.42586e+06	8.14642e+06	16.69	24.82	4.45	High	High	High	High	High	High	1	Methylthio [C231; C238; C247]
High	Master Protein	TGGT1_272040-t26	transcript=TGGT1_272040-t26_1 | gene=TGGT1_272040 | organism=Toxoplasma_gondii_GT1 | gene_product=WD domain, G-beta repeat-containing protein [Source:UniProtKB/TrEMBL;Acc:S7V4J5] | transcript_product=WD domain, G-beta repeat-containing protein | location=TGGT1_chrVIII:4188982-4198970(+) | protein_length=2899 | sequence_SO=chromosome | SO=protein_coding_gene | is_pseudo=false	0.004	3.147	1	1	1	1	2899	307.1	6.93	2.13	0.636	1.223	0.52	0.6499	0.989287	0.463048	356666	560493	685386	98.67	111.07	123.55	High	Peak Found	Peak Found	Peak Found	Peak Found	Peak Found	1	Phospho [S1440]
High	Master Protein	TGGT1_272340-t26	transcript=TGGT1_272340-t26_1 | gene=TGGT1_272340 | organism=Toxoplasma_gondii_GT1 | gene_product=Sde2_N_Ubi domain-containing protein [Source:UniProtKB/TrEMBL;Acc:S7WJI1] | transcript_product=hypothetical protein | location=TGGT1_chrVIII:4062889-4066981(+) | protein_length=684 | sequence_SO=chromosome | SO=protein_coding_gene | is_pseudo=false	0	7.05	4	3	11	3	684	74.4	8.19	5.24	0.693	0.833	0.861	0.706251	0.66276	0.974403	784239	1.14988e+06	928219	7.02	18.01	3.17	High	High	High	High	Peak Found	High	1
High	Master Protein	TGGT1_272660-t26	transcript=TGGT1_272660-t26_1 | gene=TGGT1_272660 | organism=Toxoplasma_gondii_GT1 | gene_product=hypothetical protein | transcript_product=hypothetical protein | location=TGGT1_chrVIII:3808733-3810272(+) | protein_length=258 | sequence_SO=chromosome | SO=protein_coding_gene | is_pseudo=false	0	4.917	8	2	9	2	258	28	6.43	5.37	0.749	0.852	0.897	0.877381	0.743614	0.974403	323451	445579	375879	4.38	17.14	8.07	High	High	High	High	High	High	1
High	Master Protein	TGGT1_273060-t26	transcript=TGGT1_273060-t26_1 | gene=TGGT1_273060 | organism=Toxoplasma_gondii_GT1 | gene_product=Putative ribosomal protein S17 [Source:UniProtKB/TrEMBL;Acc:A0A125YU94] | transcript_product=putative ribosomal protein S17 | location=TGGT1_chrVIII:3687840-3688616(+) | protein_length=116 | sequence_SO=chromosome | SO=protein_coding_gene | is_pseudo=false	0	5.755	16	2	12	2	116	14	10.08	16.63	0.765	1.048	0.73	0.852132	0.99436	0.940289	1.18123e+06	1.24516e+06	1.39923e+06	37.29	63.21	56.06	High	High	High	High	High	High	1
High	Master Protein	TGGT1_273090-t26	transcript=TGGT1_273090-t26_1 | gene=TGGT1_273090 | organism=Toxoplasma_gondii_GT1 | gene_product=Cell division protein CDC48CY [Source:UniProtKB/TrEMBL;Acc:A0A125YX44] | transcript_product=cell division protein CDC48CY | location=TGGT1_chrVIII:3661986-3671254(-) | protein_length=811 | sequence_SO=chromosome | SO=protein_coding_gene | is_pseudo=false	0.007	2.776	1	1	1	1	811	89.3	5.11	1.88													Not Found	Not Found	Not Found	Not Found	High	Not Found	1
Medium	Master Protein	TGGT1_273370-t26	transcript=TGGT1_273370-t26_1 | gene=TGGT1_273370 | organism=Toxoplasma_gondii_GT1 | gene_product=Coatomer subunit gamma [Source:UniProtKB/TrEMBL;Acc:S7V3E5] | transcript_product=putative coatomer gamma 2-subunit protein | location=TGGT1_chrVIII:3554530-3558659(-) | protein_length=1044 | sequence_SO=chromosome | SO=protein_coding_gene | is_pseudo=false	0.011	2.496	1	1	1	1	1044	112.2	5.35	1.8	1.235	0.69	1.789	0.991971	0.162242	0.570469	97906.9	79265.3	54724.3	60.58	27.06	83.68	Peak Found	Peak Found	Peak Found	Peak Found	High	Not Found	1
High	Master Protein	TGGT1_273460-t26	transcript=TGGT1_273460-t26_1 | gene=TGGT1_273460 | organism=Toxoplasma_gondii_GT1 | gene_product=Eukaryotic translation initiation factor 3 subunit L [Source:UniProtKB/TrEMBL;Acc:A0A125YVE2] | transcript_product=eukaryotic translation initiation factor 3 subunit 6 interacting protein | location=TGGT1_chrVIII:3489847-3495730(-) | protein_length=639 | sequence_SO=chromosome | SO=protein_coding_gen…	0	9.439	7	3	5	3	639	75	5.71	6.31	1.283	1.29	1.237	0.984216	0.873262	0.974403	390669	293947	383480	61.41	58.38	10.4	Peak Found	High	Peak Found	High	High	Peak Found	1
High	Master Protein	TGGT1_273520-t26	transcript=TGGT1_273520-t26_1 | gene=TGGT1_273520 | organism=Toxoplasma_gondii_GT1 | gene_product=Eukaryotic translation initiation factor 3 subunit E [Source:UniProtKB/TrEMBL;Acc:A0A125YQR1] | transcript_product=PCI domain-containing protein | location=TGGT1_chrVIII:3416534-3423842(+) | protein_length=601 | sequence_SO=chromosome | SO=protein_coding_gene | is_pseudo=false	0	5.872	5	2	4	2	601	67.3	6.73	0	2.057	1.818	1.108	0.634043	0.0638908	0.974403	264920	153975	267041	42.67	20.58	21.39	Peak Found	High	Peak Found	Peak Found	Peak Found	High	1
High	Master Protein	TGGT1_273730-t26	transcript=TGGT1_273730-t26_1 | gene=TGGT1_273730 | organism=Toxoplasma_gondii_GT1 | gene_product=PNPLA domain-containing protein [Source:UniProtKB/TrEMBL;Acc:S7WJV4] | transcript_product=phospholipase, patatin family protein | location=TGGT1_chrVIII:3297858-3301354(-) | protein_length=656 | sequence_SO=chromosome | SO=protein_coding_gene | is_pseudo=false	0	18.611	11	6	31	6	656	72	8.9	37.4	1.436	1.027	1.301	0.886437	0.99436	0.974403	3.55077e+06	1.76893e+06	1.86139e+06	5.03	14.55	17.95	High	High	High	High	High	High	1
High	Master Protein	TGGT1_273760-t26	transcript=TGGT1_273760-t26_1 | gene=TGGT1_273760 | organism=Toxoplasma_gondii_GT1 | gene_product=Heat shock protein HSP70 [Source:UniProtKB/TrEMBL;Acc:A0A125YP12] | transcript_product=heat shock protein HSP70 | location=TGGT1_chrVIII:3285695-3287698(-) | protein_length=667 | sequence_SO=chromosome | SO=protein_coding_gene | is_pseudo=false	0	83.823	39	23	116	21	667	72.2	5.2	233.98	1.548	1.389	1.108	0.783574	0.66276	0.974403	2.34293e+07	1.2963e+07	2.05176e+07	22.43	1.58	13.68	High	High	High	High	High	High	1	Methylthio [C242; C308; C362; C548; C605]
High	Master Protein	TGGT1_273840-t26	transcript=TGGT1_273840-t26_1 | gene=TGGT1_273840 | organism=Toxoplasma_gondii_GT1 | gene_product=Brix domain-containing protein [Source:UniProtKB/TrEMBL;Acc:S7WCI1] | transcript_product=brix domain-containing protein | location=TGGT1_chrVIII:3225330-3229435(-) | protein_length=673 | sequence_SO=chromosome | SO=protein_coding_gene | is_pseudo=false	0	55.55	30	18	87	18	673	73.7	9.42	95.67	0.803	0.967	0.895	0.915533	0.99436	0.974403	6.38202e+07	1.82317e+07	1.91833e+07	16.26	5.15	25.93	High	High	High	High	High	High	1	Methylthio [C37; C205; C286; C316; C372; C430]
High	Master Protein	TGGT1_274050-t26	transcript=TGGT1_274050-t26_1 | gene=TGGT1_274050 | organism=Toxoplasma_gondii_GT1 | gene_product=hypothetical protein | transcript_product=hypothetical protein | location=TGGT1_chrVIII:3049359-3052978(+) | protein_length=304 | sequence_SO=chromosome | SO=protein_coding_gene | is_pseudo=false	0	22.593	25	8	33	8	304	34.8	9.31	49.75	3.199	1.218	2.539	0.0200418	0.99436	0.148219	5.33706e+06	1.47382e+06	2.07685e+06	51.88	58.67	57.3	High	High	High	High	High	High	1
High	Master Protein	TGGT1_274060-t26	transcript=TGGT1_274060-t26_1 | gene=TGGT1_274060 | organism=Toxoplasma_gondii_GT1 | gene_product=2-oxoglutarate/malate translocase OMT [Source:UniProtKB/TrEMBL;Acc:S7V4E3] | transcript_product=2-oxoglutarate/malate translocase OMT | location=TGGT1_chrVIII:3043521-3046134(+) | protein_length=323 | sequence_SO=chromosome | SO=protein_coding_gene | is_pseudo=false	0	10.197	13	5	19	5	323	35	9.77	14.57	0.718	1.225	0.611	0.755414	0.989287	0.721349	2.826e+06	3.80839e+06	4.78396e+06	30.36	45.08	58.29	High	High	High	High	High	High	1
High	Master Protein	TGGT1_275440-t26	transcript=TGGT1_275440-t26_1 | gene=TGGT1_275440 | organism=Toxoplasma_gondii_GT1 | gene_product=Dense granule protein GRA6 [Source:UniProtKB/TrEMBL;Acc:S7UQL8] | transcript_product=dense granule protein GRA6 | location=TGGT1_chrX:7158307-7158999(-) | protein_length=223 | sequence_SO=chromosome | SO=protein_coding_gene | is_pseudo=false	0	14.657	26	4	22	4	223	23.3	5.66	20.62	0.794	1.115	0.745	0.899872	0.99436	0.955397	1.33909e+06	1.72876e+06	1.96233e+06	41.68	37.59	53.52	High	High	High	High	High	High	1
High	Master Protein	TGGT1_275480-t26	transcript=TGGT1_275480-t26_1 | gene=TGGT1_275480 | organism=Toxoplasma_gondii_GT1 | gene_product=Myb family DNA-binding domain-containing protein [Source:UniProtKB/TrEMBL;Acc:S7VYM2] | transcript_product=Myb family DNA-binding domain-containing protein | location=TGGT1_chrX:7176962-7188868(-) | protein_length=888 | sequence_SO=chromosome | SO=protein_coding_gene | is_pseudo=false	0	57.167	20	13	88	13	888	99.2	6.81	141.52	0.899	1.051	0.874	0.966166	0.99436	0.974403	1.39094e+07	1.63211e+07	1.68188e+07	57.42	39.57	51.12	High	High	High	High	High	High	1	Methylthio [C96]
High	Master Protein	TGGT1_275750-t26	transcript=TGGT1_275750-t26_1 | gene=TGGT1_275750 | organism=Toxoplasma_gondii_GT1 | gene_product=Small nuclear ribonucleoprotein E [Source:UniProtKB/TrEMBL;Acc:A0A125YK47] | transcript_product=putative small nuclear ribonucleoprotein E | location=TGGT1_chrIII:236922-238994(-) | protein_length=91 | sequence_SO=chromosome | SO=protein_coding_gene | is_pseudo=false	0.004	3.571	12	1	4	1	91	10.8	9.7	5.73	1.168	1.294	0.902	0.991556	0.861664	0.974403	640900	548821	710410	1.36	42.53	10.39	Peak Found	Peak Found	Peak Found	High	High	High	1
High	Master Protein	TGGT1_275802-t26	transcript=TGGT1_275802-t26_1 | gene=TGGT1_275802 | organism=Toxoplasma_gondii_GT1 | gene_product=SRP72 domain-containing protein [Source:UniProtKB/TrEMBL;Acc:S7UNG8] | transcript_product=SRP72 RNA-binding domain-containing protein | location=TGGT1_chrIII:207327-214479(-) | protein_length=731 | sequence_SO=chromosome | SO=protein_coding_gene | is_pseudo=false	0	112.112	50	31	214	31	731	79.9	8.24	337.33	2.109	1.036	1.996	0.270066	0.99436	0.403293	6.19385e+07	2.96514e+07	3.05141e+07	12.9	6.74	3	High	High	High	High	High	High	1	Methylthio [C57; C147; C210; C331; C475; C617]
High	Master Protein	TGGT1_275810-t26	transcript=TGGT1_275810-t26_1 | gene=TGGT1_275810 | organism=Toxoplasma_gondii_GT1 | gene_product=S10_plectin domain-containing protein [Source:UniProtKB/TrEMBL;Acc:A0A125YIP7] | transcript_product=ribosomal protein RPS10 | location=TGGT1_chrIII:201999-204232(+) | protein_length=152 | sequence_SO=chromosome | SO=protein_coding_gene | is_pseudo=false	0	32.992	47	5	79	5	152	17.4	10.14	202.22	1.192	1.095	1.05	0.989039	0.99436	0.981111	4.30196e+07	4.41117e+07	4.65713e+07	16.05	11.82	13.18	High	High	High	High	High	High	1
High	Master Protein	TGGT1_275860-t26	transcript=TGGT1_275860-t26_1 | gene=TGGT1_275860 | organism=Toxoplasma_gondii_GT1 | gene_product=hypothetical protein | transcript_product=hypothetical protein | location=TGGT1_chrIII:168447-170625(+) | protein_length=383 | sequence_SO=chromosome | SO=protein_coding_gene | is_pseudo=false	0	4.595	4	2	3	2	383	43.2	9.09	1.79	0.825	0.899	0.886	0.935174	0.895555	0.974403	293282	358176	364025	48.37	44.07	28.18	Peak Found	High	Peak Found	Peak Found	Peak Found	High	1
High	Master Protein	TGGT1_276140-t26	transcript=TGGT1_276140-t26_1 | gene=TGGT1_276140 | organism=Toxoplasma_gondii_GT1 | gene_product=ADP ribosylation factor ARF1 [Source:UniProtKB/TrEMBL;Acc:S7UMN8] | transcript_product=ADP ribosylation factor ARF1 | location=TGGT1_chrIII:108590-111506(-) | protein_length=551 | sequence_SO=chromosome | SO=protein_coding_gene | is_pseudo=false	0	6.557	3	2	8	2	551	61.7	9.89	10.27	2.739	1.289	2.592	0.059967	0.874052	0.133089	1.72385e+06	519890	684547	23.06	55.74	55.72	High	High	Peak Found	High	High	High	1
High	Master Protein	TGGT1_276170-t26	transcript=TGGT1_276170-t26_1 | gene=TGGT1_276170 | organism=Toxoplasma_gondii_GT1 | gene_product=PI3K/PI4K domain-containing protein [Source:UniProtKB/TrEMBL;Acc:S7VW73] | transcript_product=phosphatidylinositol 3- and 4-kinase | location=TGGT1_chrIII:84006-93774(+) | protein_length=1228 | sequence_SO=chromosome | SO=protein_coding_gene | is_pseudo=false	0	8.179	3	3	5	3	1228	134.5	8.32	1.9	1.205	1.024	1.177	0.984216	0.99436	0.974403	930268	575637	394571	10.82	52.24	103.12	Peak Found	High	Peak Found	Peak Found	High	High	1
High	Master Protein	TGGT1_276210-t26	transcript=TGGT1_276210-t26_1 | gene=TGGT1_276210 | organism=Toxoplasma_gondii_GT1 | gene_product=Phosphoglycerate mutase family protein [Source:UniProtKB/TrEMBL;Acc:S7UNF6] | transcript_product=phosphoglycerate mutase family protein | location=TGGT1_chrIII:31225-34235(+) | protein_length=825 | sequence_SO=chromosome | SO=protein_coding_gene | is_pseudo=false	0	67.878	25	16	136	16	825	91.8	9.44	200.72	0.793	1.014	0.793	0.899872	0.99436	0.974403	3.64802e+07	4.42195e+07	4.30298e+07	21.7	19.1	31.89	High	High	High	High	High	High	1	Methylthio [C508; C622]
Medium	Master Protein	TGGT1_277000-t26	transcript=TGGT1_277000-t26_1 | gene=TGGT1_277000 | organism=Toxoplasma_gondii_GT1 | gene_product=Putative transport protein Sec24 [Source:UniProtKB/TrEMBL;Acc:A0A125YZT0] | transcript_product=putative transport protein Sec24 | location=TGGT1_chrXII:6701488-6710271(-) | protein_length=1019 | sequence_SO=chromosome | SO=protein_coding_gene | is_pseudo=false	0.05	1.792	2	1	1	1	1019	108	7.12	0	0.878	1.037	0.847	0.964471	0.99436	0.974403	63444.2	72220.6	74875.5	74.64	13.12	29.44	Not Found	Peak Found	Not Found	High	Peak Found	Peak Found	1	Methylthio [C948]
High	Master Protein	TGGT1_277790-t26	transcript=TGGT1_277790-t26_1 | gene=TGGT1_277790 | organism=Toxoplasma_gondii_GT1 | gene_product=Glutaredoxin domain-containing protein [Source:UniProtKB/TrEMBL;Acc:S7UZY4] | transcript_product=hypothetical protein | location=TGGT1_chrXII:6421384-6429987(-) | protein_length=1442 | sequence_SO=chromosome | SO=protein_coding_gene | is_pseudo=false	0	7.415	3	3	6	3	1442	159.1	8.48	0	1.268	1.058	1.404	0.991556	0.995237	0.925515	397540	260320	275768	3.05	62.35	52.25	Peak Found	High	Peak Found	High	Peak Found	High	1
High	Master Protein	TGGT1_277850-t26	transcript=TGGT1_277850-t26_1 | gene=TGGT1_277850 | organism=Toxoplasma_gondii_GT1 | gene_product=PDZ domain-containing protein [Source:UniProtKB/TrEMBL;Acc:S7W8J4] | transcript_product=trypsin domain-containing protein | location=TGGT1_chrXII:6389375-6396376(+) | protein_length=741 | sequence_SO=chromosome | SO=protein_coding_gene | is_pseudo=false	0.004	3.606	4	2	5	2	741	81	9.61	0	0.723	1.109	0.67	0.824134	0.99436	0.862072	172239	236304	262494	39.84	45.56	45.31	Peak Found	Peak Found	High	High	High	High	1	Methylthio [C317]
High	Master Protein	TGGT1_277910-t26	transcript=TGGT1_277910-t26_1 | gene=TGGT1_277910 | organism=Toxoplasma_gondii_GT1 | gene_product=Thrombospondin type 1 domain-containing protein [Source:UniProtKB/TrEMBL;Acc:S7W8J3] | transcript_product=thrombospondin type 1 domain-containing protein | location=TGGT1_chrXII:6346830-6352604(+) | protein_length=1218 | sequence_SO=chromosome | SO=protein_coding_gene | is_pseudo=false	0	148.608	36	38	277	38	1218	133.3	8.97	423.67	0.928	1.116	0.834	0.984216	0.99436	0.974403	6.0721e+07	6.55685e+07	7.06549e+07	6.36	2.32	19.42	High	High	High	High	High	High	1	Methylthio [C530; C552; C554; C561; C586; C603; C632; C698; C703; C712; C733; C735; C772; C823; C1147]
High	Master Protein	TGGT1_278040-t26	transcript=TGGT1_278040-t26_1 | gene=TGGT1_278040 | organism=Toxoplasma_gondii_GT1 | gene_product=G-patch domain-containing protein [Source:UniProtKB/TrEMBL;Acc:S7WFX4] | transcript_product=G-patch domain-containing protein | location=TGGT1_chrXII:6251184-6253521(+) | protein_length=318 | sequence_SO=chromosome | SO=protein_coding_gene | is_pseudo=false	0.009	2.697	4	1	1	1	318	35.3	8.59	0	2.575	1.074	2.396	0.471633	0.999077	0.196776	114969	44655.9	47975.7	39.33	17.98	22.24	Peak Found	Peak Found	Peak Found	Peak Found	Peak Found	Peak Found	1
High	Master Protein	TGGT1_278220-t26	transcript=TGGT1_278220-t26_1 | gene=TGGT1_278220 | organism=Toxoplasma_gondii_GT1 | gene_product=hypothetical protein | transcript_product=hypothetical protein | location=TGGT1_chrXII:6135922-6138975(+) | protein_length=598 | sequence_SO=chromosome | SO=protein_coding_gene | is_pseudo=false	0	12.232	12	4	10	4	598	67.4	10.07	6.46	1.265	1.278	0.895	0.984216	0.905074	0.974403	507654	449530	654927	63.6	0.95	30.49	Peak Found	High	Peak Found	High	High	High	1
High	Master Protein	TGGT1_278440-t26	transcript=TGGT1_278440-t26_1 | gene=TGGT1_278440 | organism=Toxoplasma_gondii_GT1 | gene_product=Putative SWI2/SNF2 Brahma [Source:UniProtKB/TrEMBL;Acc:S7UZS0] | transcript_product=putative SWI2/SNF2 Brahma | location=TGGT1_chrXII:6010021-6025169(+) | protein_length=2667 | sequence_SO=chromosome | SO=protein_coding_gene | is_pseudo=false	0	9.883	2	4	10	4	2667	285	7.25	3.44	1.149	0.903	1.029	0.991556	0.908597	0.983489	622090	544955	517239	39.02	8.54	19.63	Peak Found	High	High	High	High	High	1
High	Master Protein	TGGT1_278490-t26	transcript=TGGT1_278490-t26_1 | gene=TGGT1_278490 | organism=Toxoplasma_gondii_GT1 | gene_product=zf-NOSIP domain-containing protein [Source:UniProtKB/TrEMBL;Acc:S7UZM6] | transcript_product=Zn-finger, RING domain containing protein | location=TGGT1_chrXII:5987769-5994159(-) | protein_length=289 | sequence_SO=chromosome | SO=protein_coding_gene | is_pseudo=false	0	15.921	25	5	25	5	289	32.7	9.16	37.13	0.765	0.965	0.822	0.852132	0.99436	0.974403	1.18866e+06	1.85417e+06	1.88299e+06	65.46	26.47	0.48	Peak Found	High	High	High	High	High	1
High	Master Protein	TGGT1_278530-t26	transcript=TGGT1_278530-t26_1 | gene=TGGT1_278530 | organism=Toxoplasma_gondii_GT1 | gene_product=HTH cro/C1-type domain-containing protein [Source:UniProtKB/TrEMBL;Acc:A0A125YYC2] | transcript_product=putative multiprotein bridging factor type 1 family transcriptional co-activator | location=TGGT1_chrXII:5951968-5953739(+) | protein_length=144 | sequence_SO=chromosome | SO=protein_coding_gene | …	0	17.776	37	5	20	5	144	16.1	9.8	20.93	0.7	0.964	0.698	0.715009	0.99436	0.910012	1.22534e+06	1.74428e+06	1.8135e+06	69.76	66.82	65.96	Peak Found	High	High	High	High	High	1
High	Master Protein	TGGT1_278870-t26	transcript=TGGT1_278870-t26_1 | gene=TGGT1_278870 | organism=Toxoplasma_gondii_GT1 | gene_product=Myosin F [Source:UniProtKB/TrEMBL;Acc:S7UZI5] | transcript_product=myosin F | location=TGGT1_chrXII:5709485-5725053(+) | protein_length=1953 | sequence_SO=chromosome | SO=protein_coding_gene | is_pseudo=false	0	26.636	7	10	36	10	1953	216.3	8.1	7.66	1.129	1.32	0.872	0.991556	0.820544	0.974403	1.38804e+06	1.38496e+06	2.01277e+06	32.4	1.05	37.09	High	High	High	High	High	High	1	Methylthio [C1746]
High	Master Protein	TGGT1_278990-t26	transcript=TGGT1_278990-t26_1 | gene=TGGT1_278990 | organism=Toxoplasma_gondii_GT1 | gene_product=Putative phosphate carrier [Source:UniProtKB/TrEMBL;Acc:A0A125YTR2] | transcript_product=putative phosphate carrier | location=TGGT1_chrXII:5622211-5625652(-) | protein_length=479 | sequence_SO=chromosome | SO=protein_coding_gene | is_pseudo=false	0	22.888	16	7	46	7	479	53.1	9.41	66.34	1.325	1.475	0.981	0.949848	0.482891	0.989112	6.33947e+06	4.95178e+06	6.40056e+06	11.72	16.9	0.1	High	High	High	High	High	High	1
High	Master Protein	TGGT1_279100-t26	transcript=TGGT1_279100-t26_1 | gene=TGGT1_279100 | organism=Toxoplasma_gondii_GT1 | gene_product=hypothetical protein | transcript_product=hypothetical protein | location=AAQM03000427:32-1883(+) | protein_length=435 | sequence_SO=contig | SO=protein_coding_gene | is_pseudo=false	0	34.215	32	11	56	1	435	48	7.5	52.32	0.597	0.976	0.612	0.645654	0.99436	0.721349	86497.3	144932	141422	81.27	79.91	78.86	Not Found	High	High	High	Not Found	High	1
High	Master Protein	TGGT1_279330-t26	transcript=TGGT1_279330-t26_1 | gene=TGGT1_279330 | organism=Toxoplasma_gondii_GT1 | gene_product=DEAD/DEAH box helicase family protein [Source:UniProtKB/TrEMBL;Acc:A0A125YGI8] | transcript_product=DEAD/DEAH box helicase family protein | location=TGGT1_chrIX:91625-95960(+) | protein_length=479 | sequence_SO=chromosome | SO=protein_coding_gene | is_pseudo=false	0	46.224	39	14	77	14	479	51.7	9.64	124.78	1.035	1.003	1.18	0.997067	0.99436	0.974403	8.91686e+06	7.84123e+06	7.6886e+06	41.84	19.94	32.92	High	High	High	High	High	High	1	Methylthio [C321]
High	Master Protein	TGGT1_279390-t26	transcript=TGGT1_279390-t26_1 | gene=TGGT1_279390 | organism=Toxoplasma_gondii_GT1 | gene_product=Peptidase_M24 domain-containing protein [Source:UniProtKB/TrEMBL;Acc:A0A125YVJ6] | transcript_product=putative proliferation-associated protein 2G4 | location=TGGT1_chrIX:43752-48368(-) | protein_length=462 | sequence_SO=chromosome | SO=protein_coding_gene | is_pseudo=false	0	12.27	13	5	8	5	462	50.3	6.62	2.22	0.776	1.095	0.579	0.889482	0.99436	0.637899	507980	538128	651593	41.83	41.66	5.74	Peak Found	High	Peak Found	High	Peak Found	High	1	Methylthio [C122; C258]
High	Master Protein	TGGT1_280380-t26	transcript=TGGT1_280380-t26_1 | gene=TGGT1_280380 | organism=Toxoplasma_gondii_GT1 | gene_product=Poly(ADP-ribose) glycohydrolase [Source:UniProtKB/TrEMBL;Acc:S7W2K3] | transcript_product=poly(ADP-ribose) glycohydrolase | location=TGGT1_chrVIIa:467123-469417(+) | protein_length=553 | sequence_SO=chromosome | SO=protein_coding_gene | is_pseudo=false	0	35.981	26	13	47	13	553	61.8	7.94	31.79	0.728	1.048	0.76	0.783186	0.99436	0.974403	2.49358e+06	3.32026e+06	3.41423e+06	37.71	41.69	13.55	Peak Found	High	High	High	High	High	1	Methylthio [C222]
High	Master Protein	TGGT1_280518-t26	transcript=TGGT1_280518-t26_1 | gene=TGGT1_280518 | organism=Toxoplasma_gondii_GT1 | gene_product=hypothetical protein | transcript_product=hypothetical protein | location=TGGT1_chrVIIa:317406-319949(+) | protein_length=523 | sequence_SO=chromosome | SO=protein_coding_gene | is_pseudo=false	0	5.01	6	2	3	2	523	58.3	10.11	0	1.614	1.447	1.087	0.907145	0.54047	0.974403	216388	122908	202777	53.35	59.59	37.36	Peak Found	Peak Found	Not Found	High	Not Found	High	1	Methylthio [C324]
High	Master Protein	TGGT1_280560-t26	transcript=TGGT1_280560-t26_1 | gene=TGGT1_280560 | organism=Toxoplasma_gondii_GT1 | gene_product=Selenide, water dikinase [Source:UniProtKB/TrEMBL;Acc:S7UU79] | transcript_product=selenide, water dikinase | location=TGGT1_chrVIIa:275729-285116(-) | protein_length=1298 | sequence_SO=chromosome | SO=protein_coding_gene | is_pseudo=false	0	85.375	28	27	126	27	1298	137.8	7.01	143.8	1.03	1.037	0.997	0.996351	0.99436	0.999188	1.41154e+07	9.44764e+06	1.02711e+07	46.45	16.41	2.57	High	High	High	High	High	High	1	Methylthio [C83; C107; C447; C456; C501; C685; C710; C878]
Medium	Master Protein	TGGT1_280610-t26	transcript=TGGT1_280610-t26_1 | gene=TGGT1_280610 | organism=Toxoplasma_gondii_GT1 | gene_product=SRP54 domain-containing protein [Source:UniProtKB/TrEMBL;Acc:S7UTQ2] | transcript_product=signal recognition particle receptor alpha subunit | location=TGGT1_chrVIIa:237626-244988(+) | protein_length=556 | sequence_SO=chromosome | SO=protein_coding_gene | is_pseudo=false	0.035	2.011	2	1	1	1	556	60.8	7.49	0	0.547	0.74	0.739	0.518447	0.319668	0.940292	91274.5	166804	123486	111.74	53.23	50.3	Not Found	Peak Found	Peak Found	High	Not Found	Peak Found	1
Low	Master Protein	TGGT1_280660-t26	transcript=TGGT1_280660-t26_1 | gene=TGGT1_280660 | organism=Toxoplasma_gondii_GT1 | gene_product=HECT domain-containing protein [Source:UniProtKB/TrEMBL;Acc:S7UUN0] | transcript_product=HECT-domain (ubiquitin-transferase) domain-containing protein | location=TGGT1_chrVIIa:173679-235804(-) | protein_length=17226 | sequence_SO=chromosome | SO=protein_coding_gene | is_pseudo=false	0.058	1.7	0	1	1	1	17226	1853.3	7.33	0	9.778	5.262	1.858	0.000542017	7.46888e-14	0.510762	200455	20500.2	107866	129.9	122.65	85.05	Peak Found	Not Found	Not Found	Not Found	Peak Found	Not Found	1
Medium	Master Protein	TGGT1_281490-t26	transcript=TGGT1_281490-t26_1 | gene=TGGT1_281490 | organism=Toxoplasma_gondii_GT1 | gene_product=Putative glutamine amidotransferase subunit pdxt [Source:UniProtKB/TrEMBL;Acc:A0A125YZ51] | transcript_product=putative glutamine amidotransferase subunit pdxt | location=TGGT1_chrVIIa:4051019-4054801(+) | protein_length=284 | sequence_SO=chromosome | SO=protein_coding_gene | is_pseudo=false	0.035	1.995	4	1	1	1	284	30.5	7.14	0	0.669	1.018	0.657	0.787852	0.99436	0.83486	55711.1	83219.6	84736.9	35.15	11.99	12.12	Peak Found	Peak Found	Peak Found	Peak Found	Peak Found	High	1
High	Master Protein	TGGT1_281610-t26	transcript=TGGT1_281610-t26_1 | gene=TGGT1_281610 | organism=Toxoplasma_gondii_GT1 | gene_product=hypothetical protein | transcript_product=hypothetical protein | location=TGGT1_chrVIIa:4122946-4124326(+) | protein_length=293 | sequence_SO=chromosome | SO=protein_coding_gene | is_pseudo=false	0	14.136	16	5	26	5	293	32.7	9.86	32.02	1.161	0.773	1.405	0.991556	0.45207	0.925515	1.72065e+06	1.52011e+06	1.2125e+06	9.43	23.96	24.51	High	High	High	High	High	High	1	Methylthio [C250]
High	Master Protein	TGGT1_281675-t26	transcript=TGGT1_281675-t26_1 | gene=TGGT1_281675 | organism=Toxoplasma_gondii_GT1 | gene_product=Protein kinase domain-containing protein [Source:UniProtKB/TrEMBL;Acc:S7UW93] | transcript_product=putative protein kinase | location=TGGT1_chrVIIa:4156147-4159857(+) | protein_length=1236 | sequence_SO=chromosome | SO=protein_coding_gene | is_pseudo=false	0	14.039	5	5	12	5	1236	133.9	8.91	5.29	0.447	1.06	0.419	0.158152	0.995836	0.198317	375459	635842	754128	17.55	11.26	68.37	High	High	High	High	High	High	1
High	Master Protein	TGGT1_281900-t26	transcript=TGGT1_281900-t26_1 | gene=TGGT1_281900 | organism=Toxoplasma_gondii_GT1 | gene_product=SET domain containing lysine methyltransferase KMTox [Source:UniProtKB/TrEMBL;Acc:S7UVD5] | transcript_product=SET domain containing lysine methyltransferase KMTox | location=TGGT1_chrVIIa:4163235-4167746(-) | protein_length=880 | sequence_SO=chromosome | SO=protein_coding_gene | is_pseudo=false	0	22.449	14	8	26	8	880	95.8	8.41	14.49	2.097	1.043	1.992	0.275156	0.99436	0.405144	2.31333e+06	1.19078e+06	1.17466e+06	21.15	27.04	0.27	High	High	High	High	High	High	1
High	Master Protein	TGGT1_282070-t26	transcript=TGGT1_282070-t26_1 | gene=TGGT1_282070 | organism=Toxoplasma_gondii_GT1 | gene_product=hypothetical protein | transcript_product=hypothetical protein | location=TGGT1_chrVIIa:4270196-4276302(+) | protein_length=1172 | sequence_SO=chromosome | SO=protein_coding_gene | is_pseudo=false	0	14.977	6	5	14	5	1172	124.7	9.89	14.59	3.402	1.46	2.107	0.0133414	0.514325	0.321162	1.03839e+06	335635	480482	3.21	4.34	14.13	High	High	Peak Found	High	Peak Found	High	1
Medium	Master Protein	TGGT1_283878-t26	transcript=TGGT1_283878-t26_1 | gene=TGGT1_283878 | organism=Toxoplasma_gondii_GT1 | gene_product=RRM domain-containing protein [Source:UniProtKB/TrEMBL;Acc:S7UNP7] | transcript_product=RNA recognition motif-containing protein | location=TGGT1_chrV:2720401-2725785(+) | protein_length=666 | sequence_SO=chromosome | SO=protein_coding_gene | is_pseudo=false	0.031	2.145	2	1	1	1	666	72.6	10.29	1.61													Not Found	Not Found	High	Not Found	Not Found	Not Found	1
High	Master Protein	TGGT1_284050-t26	transcript=TGGT1_284050-t26_1 | gene=TGGT1_284050 | organism=Toxoplasma_gondii_GT1 | gene_product=DEAD/DEAH box helicase domain-containing protein [Source:UniProtKB/TrEMBL;Acc:S7UNJ3] | transcript_product=DEAD/DEAH box helicase domain-containing protein | location=TGGT1_chrV:2643913-2665787(+) | protein_length=2545 | sequence_SO=chromosome | SO=protein_coding_gene | is_pseudo=false	0	16.704	2	6	35	6	2545	280.7	8.32	40.42	1.205	0.813	1.533	0.984216	0.594661	0.828075	2.36416e+06	1.88731e+06	1.32729e+06	3.86	24.13	38.11	High	High	High	High	High	High	1	Methylthio [C2384]
High	Master Protein	TGGT1_284180-t26	transcript=TGGT1_284180-t26_1 | gene=TGGT1_284180 | organism=Toxoplasma_gondii_GT1 | gene_product=hypothetical protein | transcript_product=hypothetical protein | location=TGGT1_chrV:2618980-2625741(+) | protein_length=1879 | sequence_SO=chromosome | SO=protein_coding_gene | is_pseudo=false	0	5.352	1	2	3	2	1879	193.5	9.35	3.76	1.14	1.076	1.187	0.991556	0.998826	0.974403	533620	538542	578084	15.44	31.47	18.23	High	Peak Found	Peak Found	High	Peak Found	Peak Found	1
High	Master Protein	TGGT1_284560-t26	transcript=TGGT1_284560-t26_1 | gene=TGGT1_284560 | organism=Toxoplasma_gondii_GT1 | gene_product=Ribosomal protein RPL9 [Source:UniProtKB/TrEMBL;Acc:A0A125YRM1] | transcript_product=ribosomal protein RPL9 | location=TGGT1_chrV:2561959-2564374(+) | protein_length=190 | sequence_SO=chromosome | SO=protein_coding_gene | is_pseudo=false	0	45.613	56	9	89	9	190	21.4	9.64	214.34	0.962	0.923	1.12	0.991556	0.947563	0.974403	6.62428e+07	7.67463e+07	6.91717e+07	75.37	66.25	61.81	High	High	High	High	High	High	1	Methylthio [C7; C63; C68]
Medium	Master Protein	TGGT1_284630-t26	transcript=TGGT1_284630-t26_1 | gene=TGGT1_284630 | organism=Toxoplasma_gondii_GT1 | gene_product=hypothetical protein | transcript_product=hypothetical protein | location=TGGT1_chrV:2499413-2499643(-) | protein_length=76 | sequence_SO=chromosome | SO=protein_coding_gene | is_pseudo=false	0.035	1.984	14	1	1	1	76	8.9	9.5	0	0.431	1.026	0.42	0.270066	0.99436	0.198317	60113.7	139633	143296	101.15	58.23	54.83	Peak Found	High	Peak Found	Peak Found	Peak Found	Peak Found	1
High	Master Protein	TGGT1_285230-t26	transcript=TGGT1_285230-t26_1 | gene=TGGT1_285230 | organism=Toxoplasma_gondii_GT1 | gene_product=PRP38 family protein [Source:UniProtKB/TrEMBL;Acc:A0A125YPV8] | transcript_product=PRP38 family protein | location=TGGT1_chrV:2356663-2366520(-) | protein_length=614 | sequence_SO=chromosome | SO=protein_coding_gene | is_pseudo=false	0	10.457	6	4	13	4	614	68.7	9.66	7.39	2.001	0.753	2.461	0.346284	0.368175	0.17215	1.36961e+06	699167	520468	37.18	14.98	29.67	High	High	High	High	High	High	1	Methylthio [C233]
High	Master Protein	TGGT1_285240-t26	transcript=TGGT1_285240-t26_1 | gene=TGGT1_285240 | organism=Toxoplasma_gondii_GT1 | gene_product=S5A_REDUCTASE domain-containing protein [Source:UniProtKB/TrEMBL;Acc:A0A125YK59] | transcript_product=3-oxo-5-alpha-steroid 4-dehydrogenase | location=TGGT1_chrV:2347912-2353553(-) | protein_length=347 | sequence_SO=chromosome | SO=protein_coding_gene | is_pseudo=false	0	6.697	6	2	10	2	347	40.1	10.87	2.04	2.875	3.488	0.825	0.0464289	9.36864e-08	0.974403	1.20677e+06	603739	1.31035e+06	8.23	3.24	29.15	High	High	High	High	High	High	1
Medium	Master Protein	TGGT1_285250-t26	transcript=TGGT1_285250-t26_1 | gene=TGGT1_285250 | organism=Toxoplasma_gondii_GT1 | gene_product=hypothetical protein | transcript_product=hypothetical protein | location=TGGT1_chrV:2339893-2344641(+) | protein_length=1151 | sequence_SO=chromosome | SO=protein_coding_gene | is_pseudo=false	0.029	2.197	1	1	1	1	1151	121.1	5.05	0													Not Found	Not Found	Not Found	High	Not Found	Not Found	1
High	Master Protein	TGGT1_285760-t26	transcript=TGGT1_285760-t26_1 | gene=TGGT1_285760 | organism=Toxoplasma_gondii_GT1 | gene_product=Peptidyl-prolyl cis-trans isomerase [Source:UniProtKB/TrEMBL;Acc:A0A125YL72] | transcript_product=U-snRNP-associated cyclophilin family protein | location=TGGT1_chrV:2106868-2108341(-) | protein_length=211 | sequence_SO=chromosome | SO=protein_coding_gene | is_pseudo=false	0	8.493	17	3	6	3	211	23	7.43	6.64	4.902	1.331	4.391	0.00084091	0.803667	0.00278559	993012	172497	196111	26.85	47.98	68.88	Peak Found	High	Peak Found	Peak Found	Peak Found	Peak Found	1
High	Master Protein	TGGT1_285850-t26	transcript=TGGT1_285850-t26_1 | gene=TGGT1_285850 | organism=Toxoplasma_gondii_GT1 | gene_product=Peptidylprolyl isomerase [Source:UniProtKB/TrEMBL;Acc:S7W319] | transcript_product=peptidyl-prolyl cis-trans isomerase, FKBP-type domain-containing protein | location=TGGT1_chrV:2026917-2028990(-) | protein_length=428 | sequence_SO=chromosome | SO=protein_coding_gene | is_pseudo=false	0	6.716	6	2	7	2	428	46	8.72	7.69	0.735	0.721	1.045	0.841421	0.242483	0.981111	205461	285440	170428	32.4	74.33	30.11	High	High	Peak Found	High	Peak Found	High	1
Medium	Master Protein	TGGT1_285980B-t26	transcript=TGGT1_285980B-t26_1 | gene=TGGT1_285980B | organism=Toxoplasma_gondii_GT1 | gene_product=PGM_PMM_III domain-containing protein [Source:UniProtKB/TrEMBL;Acc:S7UP20] | transcript_product=glucosephosphate-mutase GPM1 | location=TGGT1_chrV:1943610-1946285(-) | protein_length=307 | sequence_SO=chromosome | SO=protein_coding_gene | is_pseudo=false	0.028	2.211	4	1	2	1	307	34.5	5.39	0	0.793	1.136	0.698	0.925448	0.99436	0.910012	78843.9	99455.1	112977	63.07	45.5	33.47	Peak Found	High	Peak Found	High	Peak Found	Peak Found	1
High	Master Protein	TGGT1_286420A-t26	transcript=TGGT1_286420A-t26_1 | gene=TGGT1_286420A | organism=Toxoplasma_gondii_GT1 | gene_product=Elongation factor 1-alpha [Source:UniProtKB/TrEMBL;Acc:S7W358] | transcript_product=putative elongation factor 1-alpha (EF-1-ALPHA) | location=TGGT1_chrV:1692242-1694172(-) | protein_length=448 | sequence_SO=chromosome | SO=protein_coding_gene | is_pseudo=false	0	98.113	57	19	182	19	448	49.5	8.78	344.09	1.087	1.22	1.024	0.997067	0.994171	0.988172	9.3741e+07	5.80784e+07	7.34319e+07	4.06	23.57	19.41	High	High	High	High	High	High	1	Methylthio [C158; C275; C323; C349; C356]
High	Master Protein	TGGT1_286450-t26	transcript=TGGT1_286450-t26_1 | gene=TGGT1_286450 | organism=Toxoplasma_gondii_GT1 | gene_product=Dense granule protein GRA5 [Source:UniProtKB/TrEMBL;Acc:A0A125YQQ2] | transcript_product=dense granule protein GRA5 | location=TGGT1_chrV:1680404-1680766(+) | protein_length=120 | sequence_SO=chromosome | SO=protein_coding_gene | is_pseudo=false	0	12.658	24	3	8	3	120	13	5.99	12.33	0.377	1.025	0.398	0.0337453	0.99436	0.15421	584057	1.58186e+06	1.77647e+06	43.96	89.81	98.96	Peak Found	Peak Found	High	High	High	Peak Found	1
High	Master Protein	TGGT1_286580-t26	transcript=TGGT1_286580-t26_1 | gene=TGGT1_286580 | organism=Toxoplasma_gondii_GT1 | gene_product=Hydrolase_4 domain-containing protein [Source:UniProtKB/TrEMBL;Acc:S7UP07] | transcript_product=hypothetical protein | location=TGGT1_chrV:1631039-1633906(-) | protein_length=955 | sequence_SO=chromosome | SO=protein_coding_gene | is_pseudo=false	0	6.328	3	2	4	2	955	107.2	5.63	2.52	1.924	1.114	1.391	0.654597	0.99436	0.925515	376021	213764	301539	6.08	5.55	33.52	Peak Found	High	Peak Found	Peak Found	High	High	1
Medium	Master Protein	TGGT1_286630-t26	transcript=TGGT1_286630-t26_1 | gene=TGGT1_286630 | organism=Toxoplasma_gondii_GT1 | gene_product=Peroxiredoxin [Source:UniProtKB/TrEMBL;Acc:S7VWS3] | transcript_product=redoxin domain-containing protein | location=TGGT1_chrV:1606591-1607469(+) | protein_length=292 | sequence_SO=chromosome | SO=protein_coding_gene | is_pseudo=false	0.035	1.958	3	1	2	1	292	31.1	8.79	0	1.014	0.9	1.127	0.992245	0.898722	0.974403	1.78725e+06	1.76255e+06	1.58622e+06	2.83	17.91	14.86	Peak Found	Peak Found	Peak Found	Peak Found	High	Peak Found	1
Low	Master Protein	TGGT1_286640-t26	transcript=TGGT1_286640-t26_1 | gene=TGGT1_286640 | organism=Toxoplasma_gondii_GT1 | gene_product=Era-type G domain-containing protein [Source:UniProtKB/TrEMBL;Acc:S7W395] | transcript_product=GTPase | location=TGGT1_chrV:1598721-1604746(-) | protein_length=592 | sequence_SO=chromosome | SO=protein_coding_gene | is_pseudo=false	0.06	1.684	2	1	1	1	592	65.7	9.48	0	0.275	1.25	0.22	0.0632206	0.947563	0.00200056	15894.1	57774.2	72214.4	123.84	0.54	13.62	Not Found	Peak Found	Not Found	Peak Found	Not Found	Peak Found	1
High	Master Protein	TGGT1_286710-t26	transcript=TGGT1_286710-t26_1 | gene=TGGT1_286710 | organism=Toxoplasma_gondii_GT1 | gene_product=C2H2-type domain-containing protein [Source:UniProtKB/TrEMBL;Acc:A0A125YTX8] | transcript_product=zinc finger, c2h2 type domain-containing protein | location=TGGT1_chrV:1567859-1570970(-) | protein_length=287 | sequence_SO=chromosome | SO=protein_coding_gene | is_pseudo=false	0	9.23	18	3	7	3	287	30.2	8.56	7.53	0.748	0.796	0.935	0.844339	0.535405	0.977707	516283	558762	472031	45.98	73.11	56.49	Peak Found	High	High	High	Peak Found	High	1
Medium	Master Protein	TGGT1_286720-t26	transcript=TGGT1_286720-t26_1 | gene=TGGT1_286720 | organism=Toxoplasma_gondii_GT1 | gene_product=SHSP domain-containing protein [Source:UniProtKB/TrEMBL;Acc:A0A125YWV5] | transcript_product=heat shock protein HSP28 | location=TGGT1_chrV:1565219-1566049(+) | protein_length=276 | sequence_SO=chromosome | SO=protein_coding_gene | is_pseudo=false	0.026	2.239	4	1	2	1	276	31	6.23	0	0.724	1.152	0.628	0.881315	0.99436	0.755771	57937.8	80037.2	92226.9	38.05	47.81	22.57	Not Found	Peak Found	Not Found	High	Not Found	High	1
High	Master Protein	TGGT1_286730-t26	transcript=TGGT1_286730-t26_1 | gene=TGGT1_286730 | organism=Toxoplasma_gondii_GT1 | gene_product=SRP19 protein [Source:UniProtKB/TrEMBL;Acc:S7UNZ1] | transcript_product=SRP19 protein | location=TGGT1_chrV:1559363-1561350(-) | protein_length=222 | sequence_SO=chromosome | SO=protein_coding_gene | is_pseudo=false	0	46.321	39	11	81	11	222	24	9.86	147.06	0.753	0.878	0.831	0.834113	0.826227	0.974403	4.32363e+07	5.87176e+07	4.99645e+07	24.57	23.7	7.81	High	High	High	High	High	High	1	Methylthio [C140; C193]
High	Master Protein	TGGT1_286790-t26	transcript=TGGT1_286790-t26_1 | gene=TGGT1_286790 | organism=Toxoplasma_gondii_GT1 | gene_product=Pinin_SDK_memA domain-containing protein [Source:UniProtKB/TrEMBL;Acc:A0A125YP28] | transcript_product=nuclear factor NF2 | location=TGGT1_chrV:1521521-1525782(+) | protein_length=313 | sequence_SO=chromosome | SO=protein_coding_gene | is_pseudo=false	0	5.442	5	2	8	2	313	36	6.24	4.32	2.184	0.725	2.337	0.438931	0.257597	0.22038	524076	237570	176167	56.57	58.1	82.68	High	High	Peak Found	High	Not Found	High	1
High	Master Protein	TGGT1_287180-t26	transcript=TGGT1_287180-t26_1 | gene=TGGT1_287180 | organism=Toxoplasma_gondii_GT1 | gene_product=hypothetical protein | transcript_product=hypothetical protein | location=TGGT1_chrV:1391105-1404550(+) | protein_length=2072 | sequence_SO=chromosome | SO=protein_coding_gene | is_pseudo=false	0	39.266	7	14	26	14	2072	226.6	6.61	19.83	2.485	1.27	2.035	0.114863	0.918648	0.378654	2.53525e+06	963347	1.31372e+06	98.03	80.78	77.37	Peak Found	High	Peak Found	High	Peak Found	High	1	Methylthio [C611; C1471; C1602]
Medium	Master Protein	TGGT1_287500-t26	transcript=TGGT1_287500-t26_1 | gene=TGGT1_287500 | organism=Toxoplasma_gondii_GT1 | gene_product=Putative T complex chaperonin [Source:UniProtKB/TrEMBL;Acc:S7UPG8] | transcript_product=putative T complex chaperonin | location=TGGT1_chrV:438209-443517(-) | protein_length=556 | sequence_SO=chromosome | SO=protein_coding_gene | is_pseudo=false	0.028	2.222	1	1	1	1	556	59.3	7.5	0	1.722	0.96	1.794	0.887376	0.99436	0.570469	179069	103989	99819.6	40.56	48.85	27.17	Peak Found	High	Peak Found	Peak Found	Peak Found	Peak Found	1
High	Master Protein	TGGT1_288030-t26	transcript=TGGT1_288030-t26_1 | gene=TGGT1_288030 | organism=Toxoplasma_gondii_GT1 | gene_product=hypothetical protein | transcript_product=hypothetical protein | location=TGGT1_chrIX:2120186-2121400(+) | protein_length=404 | sequence_SO=chromosome | SO=protein_coding_gene | is_pseudo=false	0	5.65	7	2	4	2	404	42.6	6.93	0	2.348	2.626	0.807	0.470707	0.000115412	0.974403	216416	108929	265948	19.71	8.52	22.78	Peak Found	High	Not Found	Not Found	High	High	1
High	Master Protein	TGGT1_288270-t26	transcript=TGGT1_288270-t26_1 | gene=TGGT1_288270 | organism=Toxoplasma_gondii_GT1 | gene_product=hypothetical protein | transcript_product=hypothetical protein | location=TGGT1_chrIX:2241388-2244131(-) | protein_length=418 | sequence_SO=chromosome | SO=protein_coding_gene | is_pseudo=false	0	14.665	9	4	17	4	418	45	10.13	29.08	1.029	0.911	0.992	0.996351	0.924624	0.996847	1.36919e+06	1.45313e+06	1.34497e+06	48.14	57.67	51.51	Peak Found	High	High	High	High	High	1
High	Master Protein	TGGT1_288290-t26	transcript=TGGT1_288290-t26_1 | gene=TGGT1_288290 | organism=Toxoplasma_gondii_GT1 | gene_product=hypothetical protein | transcript_product=hypothetical protein | location=TGGT1_chrIX:2250871-2252753(-) | protein_length=505 | sequence_SO=chromosome | SO=protein_coding_gene | is_pseudo=false	0	7.87	7	3	8	3	505	54.9	8.81	9.17	0.726	0.936	0.758	0.844339	0.97744	0.974403	322197	478583	459281	24.57	25.43	0.76	Peak Found	High	Peak Found	High	High	High	1
High	Master Protein	TGGT1_288380-t26	transcript=TGGT1_288380-t26_1 | gene=TGGT1_288380 | organism=Toxoplasma_gondii_GT1 | gene_product=HATPase_c domain-containing protein [Source:UniProtKB/TrEMBL;Acc:A0A125YVB6] | transcript_product=heat shock protein HSP90 | location=TGGT1_chrIX:2294323-2298742(+) | protein_length=708 | sequence_SO=chromosome | SO=protein_coding_gene | is_pseudo=false	0	22.211	10	7	29	7	708	81.9	5.03	16.48	2.221	2.502	1.112	0.215957	0.000317896	0.974403	2.55847e+06	902038	2.19465e+06	15.24	14.22	33.03	High	High	Peak Found	High	High	High	1
High	Master Protein	TGGT1_288400-t26	transcript=TGGT1_288400-t26_1 | gene=TGGT1_288400 | organism=Toxoplasma_gondii_GT1 | gene_product=Letm1 RBD domain-containing protein [Source:UniProtKB/TrEMBL;Acc:S7UPG6] | transcript_product=LETM1 family protein | location=TGGT1_chrIX:2306244-2318068(-) | protein_length=1101 | sequence_SO=chromosome | SO=protein_coding_gene | is_pseudo=false	0	6.055	2	2	4	2	1101	120.3	6.76	2.57	0.622	0.298	2.083	0.706251	4.24317e-09	0.340591	73353.8	117967	35207.6	114.73	59.06	133.76	High	Peak Found	Peak Found	Not Found	High	Not Found	1
High	Master Protein	TGGT1_288500-t26	transcript=TGGT1_288500-t26_1 | gene=TGGT1_288500 | organism=Toxoplasma_gondii_GT1 | gene_product=FAD Malate-dehydrogenase (MDH-FAD) [Source:UniProtKB/TrEMBL;Acc:S7VY67] | transcript_product=FAD Malate-dehydrogenase (MDH-FAD) | location=TGGT1_chrIX:2391742-2395938(-) | protein_length=550 | sequence_SO=chromosome | SO=protein_coding_gene | is_pseudo=false	0	14.787	14	5	19	5	550	60.3	9.22	17.89	0.904	1.096	0.741	0.970462	0.99436	0.940292	1.37486e+06	1.48538e+06	1.71162e+06	58.99	43.3	27.64	Peak Found	High	High	High	High	High	1	Methylthio [C253]
High	Master Protein	TGGT1_288650-t26	transcript=TGGT1_288650-t26_1 | gene=TGGT1_288650 | organism=Toxoplasma_gondii_GT1 | gene_product=Dense granule protein GRA12 [Source:UniProtKB/TrEMBL;Acc:S7VY87] | transcript_product=dense granule protein GRA12 | location=TGGT1_chrIX:2467879-2469672(-) | protein_length=436 | sequence_SO=chromosome | SO=protein_coding_gene | is_pseudo=false	0	28.656	25	9	51	9	436	47.9	9.2	76.15	1.442	1.863	0.795	0.884247	0.0487212	0.974403	5.40845e+06	3.47252e+06	7.50389e+06	24.04	2.64	23.7	High	High	High	High	High	High	1	Methylthio [C289; C307]
Medium	Master Protein	TGGT1_288700-t26	transcript=TGGT1_288700-t26_1 | gene=TGGT1_288700 | organism=Toxoplasma_gondii_GT1 | gene_product=SMC hinge domain-containing protein [Source:UniProtKB/TrEMBL;Acc:S7W4P3] | transcript_product=RecF/RecN/SMC N terminal domain-containing protein | location=TGGT1_chrIX:2494028-2508459(+) | protein_length=1638 | sequence_SO=chromosome | SO=protein_coding_gene | is_pseudo=false	0.034	2.074	1	1	1	1	1638	183	6.81	0	4.439	0.97	4.575	0.0810789	0.99436	0.00193423	80220.6	18071	17535	66.98	82.45	75.19	High	Peak Found	Not Found	Not Found	Not Found	Not Found	1
High	Master Protein	TGGT1_288720-t26	transcript=TGGT1_288720-t26_1 | gene=TGGT1_288720 | organism=Toxoplasma_gondii_GT1 | gene_product=Ribosomal_L16 domain-containing protein [Source:UniProtKB/TrEMBL;Acc:A0A125YSQ3] | transcript_product=ribosomal protein RPL10 | location=TGGT1_chrIX:2518172-2520490(-) | protein_length=221 | sequence_SO=chromosome | SO=protein_coding_gene | is_pseudo=false	0	55.104	47	10	119	10	221	24.8	10.18	233.22	1.125	1.104	0.983	0.991556	0.99436	0.989999	1.36568e+08	1.23506e+08	1.47169e+08	16.77	30.51	31.96	High	High	High	High	High	High	1	Methylthio [C105]
High	Master Protein	TGGT1_288830-t26	transcript=TGGT1_288830-t26_1 | gene=TGGT1_288830 | organism=Toxoplasma_gondii_GT1 | gene_product=Pyr_redox_2 domain-containing protein [Source:UniProtKB/TrEMBL;Acc:A0A125YU79] | transcript_product=NADH dehydrogenase (NDH2-II) | location=TGGT1_chrIX:2563874-2571485(+) | protein_length=657 | sequence_SO=chromosome | SO=protein_coding_gene | is_pseudo=false	0	12.811	8	4	11	4	657	72.1	9.01	4.07	1.352	1.469	0.911	0.935174	0.493837	0.974403	698094	595819	790603	64.65	58.07	5.54	Peak Found	High	Peak Found	High	High	High	1
High	Master Protein	TGGT1_288840-t26	transcript=TGGT1_288840-t26_1 | gene=TGGT1_288840 | organism=Toxoplasma_gondii_GT1 | gene_product=hypothetical protein | transcript_product=hypothetical protein | location=TGGT1_chrIX:2574137-2576083(+) | protein_length=648 | sequence_SO=chromosome | SO=protein_coding_gene | is_pseudo=false	0	29.563	13	9	52	9	648	70.8	9.13	68.14	0.326	0.927	0.38	0.0104771	0.947563	0.124952	4.1403e+06	1.22898e+07	1.13305e+07	60.39	21.63	50.07	High	High	High	High	High	High	1	Methylthio [C447]
High	Master Protein	TGGT1_288860-t26	transcript=TGGT1_288860-t26_1 | gene=TGGT1_288860 | organism=Toxoplasma_gondii_GT1 | gene_product=RuvB-like helicase [Source:UniProtKB/TrEMBL;Acc:A0A125YQV7] | transcript_product=RuvB family 2 protein | location=TGGT1_chrIX:2586575-2593961(-) | protein_length=508 | sequence_SO=chromosome | SO=protein_coding_gene | is_pseudo=false	0.005	2.901	2	1	3	1	508	55.4	5.95	0	0.885	1.029	0.861	0.964471	0.99436	0.974403	86702.4	97949.5	100743	70.62	59.19	57.05	Peak Found	Peak Found	Not Found	High	Peak Found	High	1
High	Master Protein	TGGT1_288940-t26	transcript=TGGT1_288940-t26_1 | gene=TGGT1_288940 | organism=Toxoplasma_gondii_GT1 | gene_product=hypothetical protein | transcript_product=hypothetical protein | location=TGGT1_chrIX:2646043-2667727(+) | protein_length=6073 | sequence_SO=chromosome | SO=protein_coding_gene | is_pseudo=false	0	7.151	0	2	4	2	6073	644.4	7.08	2.16	1.86	1.097	1.637	0.706251	0.99436	0.721349	333424	181527	192330	28.73	5.46	11.6	Peak Found	High	Peak Found	High	Peak Found	Peak Found	1
High	Master Protein	TGGT1_289140-t26	transcript=TGGT1_289140-t26_1 | gene=TGGT1_289140 | organism=Toxoplasma_gondii_GT1 | gene_product=L51_S25_CI-B8 domain-containing protein [Source:UniProtKB/TrEMBL;Acc:A0A125YVS0] | transcript_product=putative ribosomal protein l22/l43 | location=TGGT1_chrIX:2830912-2832339(+) | protein_length=203 | sequence_SO=chromosome | SO=protein_coding_gene | is_pseudo=false	0.004	3.182	7	1	3	1	203	23.6	10.43	0	0.512	0.509	1.006	0.438279	0.00212554	0.998323	99313.1	193959	98685.7	67.64	5.42	74.38	Peak Found	Not Found	High	High	Peak Found	Not Found	1
High	Master Protein	TGGT1_289200-t26	transcript=TGGT1_289200-t26_1 | gene=TGGT1_289200 | organism=Toxoplasma_gondii_GT1 | gene_product=RAP domain-containing protein [Source:UniProtKB/TrEMBL;Acc:S7UPM9] | transcript_product=RAP domain-containing protein | location=TGGT1_chrIX:2875803-2889195(+) | protein_length=890 | sequence_SO=chromosome | SO=protein_coding_gene | is_pseudo=false	0	9.832	5	4	8	4	890	98.9	9.66	1.76	0.527	0.68	1.333	0.367512	0.141017	0.964581	229983	353484	586617	55.76	11.6	109.13	High	Not Found	Peak Found	Peak Found	High	High	1	Methylthio [C551]
High	Master Protein	TGGT1_289290-t26	transcript=TGGT1_289290-t26_1 | gene=TGGT1_289290 | organism=Toxoplasma_gondii_GT1 | gene_product=hypothetical protein | transcript_product=hypothetical protein | location=TGGT1_chrIX:2957612-2961198(-) | protein_length=510 | sequence_SO=chromosome | SO=protein_coding_gene | is_pseudo=false	0.004	3.308	3	1	2	1	510	55.4	8.87	1.92	1.709	1.3	1.314	0.915533	0.855424	0.974403	74214.1	43437.5	56482.6	2.82	83.08	83.91	Peak Found	Not Found	High	Peak Found	High	Peak Found	1
High	Master Protein	TGGT1_289310-t26	transcript=TGGT1_289310-t26_1 | gene=TGGT1_289310 | organism=Toxoplasma_gondii_GT1 | gene_product=CULLIN_2 domain-containing protein [Source:UniProtKB/TrEMBL;Acc:S7UQH0] | transcript_product=cullin family protein | location=TGGT1_chrIX:2974262-2983894(-) | protein_length=916 | sequence_SO=chromosome | SO=protein_coding_gene | is_pseudo=false	0.009	2.71	1	1	1	1	916	103.6	7.78	0	2.094	0.98	2.135	0.735026	0.99436	0.304279	45703.4	21828.9	21402.1	30.05	96.75	94.22	High	Not Found	Peak Found	Peak Found	Peak Found	Peak Found	1
High	Master Protein	TGGT1_289320-t26	transcript=TGGT1_289320-t26_1 | gene=TGGT1_289320 | organism=Toxoplasma_gondii_GT1 | gene_product=Protein kinase domain-containing protein [Source:UniProtKB/TrEMBL;Acc:A0A125YW64] | transcript_product=putative casein kinase I | location=TGGT1_chrIX:2993785-3000140(+) | protein_length=432 | sequence_SO=chromosome | SO=protein_coding_gene | is_pseudo=false	0.004	3.497	2	1	5	1	432	48.7	9.36	9.99	5.975	0.1	59.83	2.84461e-05	5.37059e-16	2.2825e-15	2.59495e+06	434330	43372.3	70.15	6.83	44.25	High	High	High	Peak Found	Not Found	Peak Found	1	Methylthio [C263]
Medium	Master Protein	TGGT1_289520-t26	transcript=TGGT1_289520-t26_1 | gene=TGGT1_289520 | organism=Toxoplasma_gondii_GT1 | gene_product=hypothetical protein | transcript_product=hypothetical protein | location=TGGT1_chrIX:3078252-3092401(-) | protein_length=3307 | sequence_SO=chromosome | SO=protein_coding_gene | is_pseudo=false	0.047	1.805	0	1	1	1	3307	355.8	6.87	0	1.581	0.694	2.278	0.949848	0.172005	0.242591	53376.7	33751	23427.4	57.15	46.92	119.44	Not Found	Not Found	Not Found	Peak Found	High	Not Found	1
High	Master Protein	TGGT1_289530-t26	transcript=TGGT1_289530-t26_1 | gene=TGGT1_289530 | organism=Toxoplasma_gondii_GT1 | gene_product=Ribosomal_L19e domain-containing protein [Source:UniProtKB/TrEMBL;Acc:A0A125YMW0] | transcript_product=ribosomal protein RPL19 | location=TGGT1_chrIX:3095967-3098521(-) | protein_length=187 | sequence_SO=chromosome | SO=protein_coding_gene | is_pseudo=false	0	10.455	19	3	30	3	187	22.1	11.15	52.66	1.35	1.118	1.094	0.935174	0.99436	0.974403	2.49848e+07	1.93913e+07	1.96921e+07	21.47	29.81	0.12	High	High	High	High	High	High	1
High	Master Protein	TGGT1_289550-t26	transcript=TGGT1_289550-t26_1 | gene=TGGT1_289550 | organism=Toxoplasma_gondii_GT1 | gene_product=WD_REPEATS_REGION domain-containing protein [Source:UniProtKB/TrEMBL;Acc:A0A125YPU8] | transcript_product=WD domain, G-beta repeat-containing protein | location=TGGT1_chrIX:3105816-3110675(-) | protein_length=530 | sequence_SO=chromosome | SO=protein_coding_gene | is_pseudo=false	0	49.67	37	13	86	13	530	57.3	4.91	169.53	0.962	0.916	1.062	0.991556	0.93269	0.977707	1.52923e+07	1.55741e+07	1.37668e+07	33.99	20.95	6.36	High	High	High	High	High	High	1	Methylthio [C233; C285; C315; C371; C372; C468]
High	Master Protein	TGGT1_289560-t26	transcript=TGGT1_289560-t26_1 | gene=TGGT1_289560 | organism=Toxoplasma_gondii_GT1 | gene_product=Nuclear cap-binding protein subunit 2 [Source:UniProtKB/TrEMBL;Acc:A0A125YFB1] | transcript_product=RNA recognition motif-containing protein | location=TGGT1_chrIX:3112269-3114540(+) | protein_length=282 | sequence_SO=chromosome | SO=protein_coding_gene | is_pseudo=false	0	10.893	9	3	9	3	282	30.6	9.61	12.06	0.989	0.877	1.37	0.991556	0.826227	0.940292	1.12364e+06	883696	752971	54.81	77.11	73.22	Peak Found	High	High	High	Peak Found	High	1
High	Master Protein	TGGT1_289620-t26	transcript=TGGT1_289620-t26_1 | gene=TGGT1_289620 | organism=Toxoplasma_gondii_GT1 | gene_product=Pept_C1 domain-containing protein [Source:UniProtKB/TrEMBL;Acc:S7UPV8] | transcript_product=cathepsin CPC1 | location=TGGT1_chrIX:3159262-3164695(-) | protein_length=733 | sequence_SO=chromosome | SO=protein_coding_gene | is_pseudo=false	0.005	3.735	2	1	2	1	733	79.2	5.85	2.51	2.158	2.118	1.019	0.703239	0.00717691	0.989999	47124.4	21838.4	46264.4	58.73	119.63	76.26	Peak Found	Not Found	High	Not Found	High	Not Found	1
High	Master Protein	TGGT1_289690-t26	transcript=TGGT1_289690-t26_1 | gene=TGGT1_289690 | organism=Toxoplasma_gondii_GT1 | gene_product=Glyceraldehyde-3-phosphate dehydrogenase [Source:UniProtKB/TrEMBL;Acc:S7UQ54] | transcript_product=glyceraldehyde-3-phosphate dehydrogenase GAPDH1 | location=TGGT1_chrIX:3189155-3191218(-) | protein_length=489 | sequence_SO=chromosome | SO=protein_coding_gene | is_pseudo=false	0	37.607	33	11	45	10	489	53.3	8.31	67.58	1.699	1.338	1.365	0.639537	0.79274	0.940292	5.63349e+06	4.30419e+06	5.1105e+06	114.15	112.02	95.98	High	High	High	High	High	High	1	Methylthio [C244; C398]
High	Master Protein	TGGT1_289750-t26	transcript=TGGT1_289750-t26_1 | gene=TGGT1_289750 | organism=Toxoplasma_gondii_GT1 | gene_product=Ubiquitin-like domain-containing protein [Source:UniProtKB/TrEMBL;Acc:A0A125YNY4] | transcript_product=ribosomal-ubiquitin protein RPL40 | location=TGGT1_chrIX:3235966-3237173(+) | protein_length=129 | sequence_SO=chromosome | SO=protein_coding_gene | is_pseudo=false	0	16.998	41	5	115	5	129	14.7	9.8	100.9	1.062	0.881	1.176	0.999467	0.83758	0.974403	7.46698e+07	8.26605e+07	6.85774e+07	31.55	8.56	28.96	High	High	High	High	High	High	1	Methylthio [C115]
High	Master Protein	TGGT1_289770-t26	transcript=TGGT1_289770-t26_1 | gene=TGGT1_289770 | organism=Toxoplasma_gondii_GT1 | gene_product=MHD domain-containing protein [Source:UniProtKB/TrEMBL;Acc:A0A125YND3] | transcript_product=mu1 adaptin | location=TGGT1_chrIX:3244934-3246226(+) | protein_length=430 | sequence_SO=chromosome | SO=protein_coding_gene | is_pseudo=false	0	7.898	6	3	9	3	430	48.9	8	13.13	0.77	0.902	0.807	0.884247	0.905074	0.974403	452089	601857	646947	83.61	74.2	36.44	Peak Found	High	Peak Found	High	High	High	1
Medium	Master Protein	TGGT1_289830-t26	transcript=TGGT1_289830-t26_1 | gene=TGGT1_289830 | organism=Toxoplasma_gondii_GT1 | gene_product=Eukaryotic translation initiation factor 3 subunit I [Source:UniProtKB/TrEMBL;Acc:A0A125YIM0] | transcript_product=putative eukaryotic initiation factor-3, delta subunit | location=TGGT1_chrIX:3281722-3286956(+) | protein_length=335 | sequence_SO=chromosome | SO=protein_coding_gene | is_pseudo=false	0.01	2.635	2	1	3	1	335	37.7	5.69	0	0.867	1.387	0.625	0.964471	0.66276	0.751372	100512	115987	160865	57.98	27.97	16.97	Not Found	High	Peak Found	Peak Found	High	Peak Found	1	Methylthio [C50]
High	Master Protein	TGGT1_289970-t26	transcript=TGGT1_289970-t26_1 | gene=TGGT1_289970 | organism=Toxoplasma_gondii_GT1 | gene_product=hypothetical protein | transcript_product=hypothetical protein | location=TGGT1_chrIX:3366173-3367777(+) | protein_length=232 | sequence_SO=chromosome | SO=protein_coding_gene | is_pseudo=false	0	21.112	29	4	46	4	232	24.5	11.66	146.07	0.849	0.973	0.833	0.945017	0.99436	0.974403	9.35353e+07	1.25926e+08	1.16402e+08	27.39	24.32	21.48	High	High	High	High	High	High	1	Phospho [S173]
High	Master Protein	TGGT1_290160-t26	transcript=TGGT1_290160-t26_1 | gene=TGGT1_290160 | organism=Toxoplasma_gondii_GT1 | gene_product=Sortilin [Source:UniProtKB/TrEMBL;Acc:S7UPZ2] | transcript_product=putative sortilin | location=TGGT1_chrIX:3410442-3420211(-) | protein_length=1033 | sequence_SO=chromosome | SO=protein_coding_gene | is_pseudo=false	0	64.535	23	18	68	18	1033	113.5	6.67	42.57	2.564	3.21	0.844	0.0932465	9.44136e-07	0.974403	8.01396e+06	2.75031e+06	9.41757e+06	5.71	58.91	38.65	High	High	High	Peak Found	High	High	1	Methylthio [C148; C451; C554; C748; C848]
High	Master Protein	TGGT1_290200-t26	transcript=TGGT1_290200-t26_1 | gene=TGGT1_290200 | organism=Toxoplasma_gondii_GT1 | gene_product=Octopine_DH domain-containing protein [Source:UniProtKB/TrEMBL;Acc:S7VXT3] | transcript_product=NAD/NADP octopine/nopaline dehydrogenase, alpha-helical domain-containing protein | location=TGGT1_chrIX:3448166-3452814(-) | protein_length=435 | sequence_SO=chromosome | SO=protein_coding_gene | is_pseud…	0.009	2.662	3	1	1	1	435	48	7.27	0	1.556	2.487	0.626	0.955899	0.000352095	0.752989	123677	79476.3	197678	63.48	8.8	6.47	Not Found	Peak Found	Not Found	Not Found	Peak Found	High	1
High	Master Protein	TGGT1_290630-t26	transcript=TGGT1_290630-t26_1 | gene=TGGT1_290630 | organism=Toxoplasma_gondii_GT1 | gene_product=AP2/ERF domain-containing protein [Source:UniProtKB/TrEMBL;Acc:S7UP83] | transcript_product=AP2 domain transcription factor AP2IX-7 | location=TGGT1_chrIX:3593432-3601897(+) | protein_length=2671 | sequence_SO=chromosome | SO=protein_coding_gene | is_pseudo=false	0.009	2.67	0	1	1	1	2671	278.5	8.21	2.02	0.368	1.808	0.204	0.231911	0.068022	0.00105086	18066.2	49082.3	88756.3	30.89	128.87	108.26	Not Found	Not Found	Peak Found	Not Found	High	Not Found	1
High	Master Protein	TGGT1_290670-t26	transcript=TGGT1_290670-t26_1 | gene=TGGT1_290670 | organism=Toxoplasma_gondii_GT1 | gene_product=CYTOSOL_AP domain-containing protein [Source:UniProtKB/TrEMBL;Acc:S7UP88] | transcript_product=leucyl aminopeptidase LAP | location=TGGT1_chrIX:3637150-3642271(+) | protein_length=781 | sequence_SO=chromosome | SO=protein_coding_gene | is_pseudo=false	0	14.064	9	6	14	6	781	83.1	8.88	8.85	0.631	1.082	0.824	0.618444	0.998826	0.974403	400747	623545	511856	20.78	10.51	35.99	Peak Found	High	Peak Found	High	High	High	1
High	Master Protein	TGGT1_290700-t26	transcript=TGGT1_290700-t26_1 | gene=TGGT1_290700 | organism=Toxoplasma_gondii_GT1 | gene_product=hypothetical protein | transcript_product=hypothetical protein | location=TGGT1_chrIX:3657972-3658910(+) | protein_length=312 | sequence_SO=chromosome | SO=protein_coding_gene | is_pseudo=false	0	45.071	43	11	70	11	312	34.5	9.67	129.01	0.765	0.873	0.869	0.852132	0.820544	0.974403	9.42893e+06	1.22574e+07	1.1048e+07	30.49	27.15	34.22	High	High	High	High	High	High	1
High	Master Protein	TGGT1_290850-t26	transcript=TGGT1_290850-t26_1 | gene=TGGT1_290850 | organism=Toxoplasma_gondii_GT1 | gene_product=WD-40 repeat protein [Source:UniProtKB/TrEMBL;Acc:A0A125YRT1] | transcript_product=WD-40 repeat protein | location=TGGT1_chrIX:3694338-3701606(-) | protein_length=521 | sequence_SO=chromosome | SO=protein_coding_gene | is_pseudo=false	0.004	3.653	3	1	5	1	521	58.3	6.67	2.21	1.19	1.335	0.891	0.991556	0.793039	0.974403	186948	157062	209740	28.89	13.16	12.06	Peak Found	High	High	Peak Found	Peak Found	High	1
High	Master Protein	TGGT1_290910-t26	transcript=TGGT1_290910-t26_1 | gene=TGGT1_290910 | organism=Toxoplasma_gondii_GT1 | gene_product=hypothetical protein | transcript_product=hypothetical protein | location=TGGT1_chrIX:3738106-3743566(+) | protein_length=961 | sequence_SO=chromosome | SO=protein_coding_gene | is_pseudo=false	0	55.899	32	20	75	20	961	106	9.41	85.5	1.646	0.891	1.765	0.698027	0.861664	0.593005	1.39059e+07	1.01924e+07	9.25824e+06	30.14	35.66	30.21	High	High	High	High	High	High	1	Methylthio [C52; C119; C130; C386; C740]
[truncated: 201 more rows]
