# Supplementary material for: A conserved complex of microneme proteins mediates rhoptry discharge in Toxoplasma
Source: EMBO J. 2023 Oct 27;42(23):e113155. doi: 10.15252/embj.2022113155 (PMC10690463; doi:10.15252/embj.2022113155)
Supplement: Supplementary file 12 — Source Data for Expanded View [file EMBJ-42-e113155-s009.zip]

Archive with 5 entries (4 files):
- EMBOJ-2022-113155R1-Figure_EV1_Source_Data-sd.zip
- EMBOJ-2022-113155R1-Figure_EV4_Source_Data-sd.zip
- __MACOSX/
- __MACOSX/._EMBOJ-2022-113155R1-Figure_EV1_Source_Data-sd.zip
- __MACOSX/._EMBOJ-2022-113155R1-Figure_EV4_Source_Data-sd.zip
