# Supplementary material for: A conserved complex of microneme proteins mediates rhoptry discharge in Toxoplasma
Source: EMBO J. 2023 Oct 27;42(23):e113155. doi: 10.15252/embj.2022113155 (PMC10690463; doi:10.15252/embj.2022113155)
Supplement: Supplementary file 14 — Source Data for Figure 1 [file EMBJ-42-e113155-s014.zip]

Archive with 8 entries (5 files):
- Figure_1/
- Figure_1/1B.pdf
- Figure_1/1C.pdf
- __MACOSX/
- __MACOSX/._Figure_1
- __MACOSX/Figure_1/
- __MACOSX/Figure_1/._1B.pdf
- __MACOSX/Figure_1/._1C.pdf
