# Supplementary material for: A conserved complex of microneme proteins mediates rhoptry discharge in Toxoplasma
Source: EMBO J. 2023 Oct 27;42(23):e113155. doi: 10.15252/embj.2022113155 (PMC10690463; doi:10.15252/embj.2022113155)
Supplement: Supplementary file 15 — Source Data for Figure 2 [file EMBJ-42-e113155-s012.zip]

Archive with 8 entries (5 files):
- Figure_2/
- Figure_2/2A_adhesion.xlsx
- Figure_2/2C_evac_quant.xlsx
- __MACOSX/
- __MACOSX/._Figure_2
- __MACOSX/Figure_2/
- __MACOSX/Figure_2/._2A_adhesion.xlsx
- __MACOSX/Figure_2/._2C_evac_quant.xlsx
