# Supplementary material for: A conserved complex of microneme proteins mediates rhoptry discharge in Toxoplasma
Source: EMBO J. 2023 Oct 27;42(23):e113155. doi: 10.15252/embj.2022113155 (PMC10690463; doi:10.15252/embj.2022113155)
Supplement: Supplementary file 15 — Source Data for Figure 2 [file EMBJ-42-e113155-s012.zip › Figure_2/2A_adhesion.xlsx]

## Sheet: Sheet1
Percent adherent
	parental –R	parental +R	parental +R +H	CLAMP –R	CLAMP +R
Rep1	20.38	15.16	7.73	23.92	21.47
Rep2	26.76	23.32	16.04	35.96	26.87
Rep3	25.32	24.09	3.77	23.92	21.33
