# Supplementary material for: A conserved complex of microneme proteins mediates rhoptry discharge in Toxoplasma
Source: EMBO J. 2023 Oct 27;42(23):e113155. doi: 10.15252/embj.2022113155 (PMC10690463; doi:10.15252/embj.2022113155)
Supplement: Supplementary file 15 — Source Data for Figure 2 [file EMBJ-42-e113155-s012.zip › Figure_2/2C_evac_quant.xlsx]

## Sheet: Sheet1
Fraction parasites with associated evacuoles
	Parental -Rapa	Parental +Rapa	CLAMP-iKD -Rapa	CLAMP-iKD +Rapa
Rep1	0.584071	0.61	0.34127	0.0451613
Rep2	0.569343	0.554545	0.538462	0.0774194
Rep3	0.420091	0.48	0.207317	0.0660377
