# Supplementary material for: A conserved complex of microneme proteins mediates rhoptry discharge in Toxoplasma
Source: EMBO J. 2023 Oct 27;42(23):e113155. doi: 10.15252/embj.2022113155 (PMC10690463; doi:10.15252/embj.2022113155)
Supplement: Supplementary file 16 — Source Data for Figure 3 [file EMBJ-42-e113155-s017.zip]

Archive with 12 entries (9 files):
- Figure_3/
- Figure_3/3F.pdf
- Figure_3/3G.pdf
- Figure_3/3I.pdf
- Figure_3/3J.pdf
- __MACOSX/
- __MACOSX/._Figure_3
- __MACOSX/Figure_3/
- __MACOSX/Figure_3/._3F.pdf
- __MACOSX/Figure_3/._3G.pdf
- __MACOSX/Figure_3/._3I.pdf
- __MACOSX/Figure_3/._3J.pdf
