# Supplementary material for: A conserved complex of microneme proteins mediates rhoptry discharge in Toxoplasma
Source: EMBO J. 2023 Oct 27;42(23):e113155. doi: 10.15252/embj.2022113155 (PMC10690463; doi:10.15252/embj.2022113155)
Supplement: Supplementary file 17 — Source Data for Figure 4 [file EMBJ-42-e113155-s005.zip]

Archive with 8 entries (5 files):
- Figure_4/
- Figure_4/4B.pdf
- Figure_4/Fig_4D_data_invasion.xlsx
- __MACOSX/
- __MACOSX/._Figure_4
- __MACOSX/Figure_4/
- __MACOSX/Figure_4/._4B.pdf
- __MACOSX/Figure_4/._Fig_4D_data_invasion.xlsx
