# Supplementary material for: A conserved complex of microneme proteins mediates rhoptry discharge in Toxoplasma
Source: EMBO J. 2023 Oct 27;42(23):e113155. doi: 10.15252/embj.2022113155 (PMC10690463; doi:10.15252/embj.2022113155)
Supplement: Supplementary file 17 — Source Data for Figure 4 [file EMBJ-42-e113155-s005.zip › Figure_4/Fig_4D_data_invasion.xlsx]

## Sheet: Sheet1
Parasites/Host Cell Nuclei
	Tati - ATc	Tati +ATc	CLIP iKD -ATc	CLIP iKD +ATc
Rep1	1.47162	1.65952	1.22124	0.220947
Rep2	1.64302	1.14914	1.24114	0.065989
Rep3	1.07094	0.708689	2.00555	0.199259
