# Supplementary material for: A conserved complex of microneme proteins mediates rhoptry discharge in Toxoplasma
Source: EMBO J. 2023 Oct 27;42(23):e113155. doi: 10.15252/embj.2022113155 (PMC10690463; doi:10.15252/embj.2022113155)
Supplement: Supplementary file 18 — Source Data for Figure 5 [file EMBJ-42-e113155-s001.zip]

Archive with 18 entries (15 files):
- Figure_5/
- Figure_5/5B_MIC2_AMA1.xlsx
- Figure_5/5C_MIC8.xlsx
- Figure_5/5D_CLAMP.xlsx
- Figure_5/5E_SPATR.xlsx
- Figure_5/5F_CLIP.xlsx
- Figure_5/5G_dPRD.xlsx
- Figure_5/5H.pdf
- __MACOSX/
- __MACOSX/._Figure_5
- __MACOSX/Figure_5/
- __MACOSX/Figure_5/._5B_MIC2_AMA1.xlsx
- __MACOSX/Figure_5/._5C_MIC8.xlsx
- __MACOSX/Figure_5/._5D_CLAMP.xlsx
- __MACOSX/Figure_5/._5E_SPATR.xlsx
- __MACOSX/Figure_5/._5F_CLIP.xlsx
- __MACOSX/Figure_5/._5G_dPRD.xlsx
- __MACOSX/Figure_5/._5H.pdf
