# Supplementary material for: A conserved complex of microneme proteins mediates rhoptry discharge in Toxoplasma
Source: EMBO J. 2023 Oct 27;42(23):e113155. doi: 10.15252/embj.2022113155 (PMC10690463; doi:10.15252/embj.2022113155)
Supplement: Supplementary file 18 — Source Data for Figure 5 [file EMBJ-42-e113155-s001.zip › Figure_5/5B_MIC2_AMA1.xlsx]

## Sheet: 5B_MIC2_AMA1
%pSTAT6, norm to parental avg (Tati -ATc)
	UI	Tati -ATc	Tati +ATc	MIC2 -ATc	MIC2 +ATc	AMA1 -ATc	AMA1 +ATc
Rep1	0.27007	124.393	142.196	139.19	123.772	155.175	138.963
Rep2	15.0076	72.2841	90.5403	39.1249	72.8456	103.695	105.188
Rep3	9.38689	103.323	128.777	107.661	51.0357	119.181	97.8063
