# Supplementary material for: A conserved complex of microneme proteins mediates rhoptry discharge in Toxoplasma
Source: EMBO J. 2023 Oct 27;42(23):e113155. doi: 10.15252/embj.2022113155 (PMC10690463; doi:10.15252/embj.2022113155)
Supplement: Supplementary file 18 — Source Data for Figure 5 [file EMBJ-42-e113155-s001.zip › Figure_5/5C_MIC8.xlsx]

## Sheet: Sheet1
%pSTAT6, norm to parental avg (Parental -ATc)
	UI	Parental -ATc	Parental +ATc	MIC8 iKD -ATc	MIC8 iKD +ATc
Rep1	11.7656	115.008	119.318	90.9245	16.4178
Rep2	1.47235	94.8598	96.7807	43.3001	2.75618
Rep3	0	90.1319	66.3003	41.0412	1.05637
