# Supplementary material for: A conserved complex of microneme proteins mediates rhoptry discharge in Toxoplasma
Source: EMBO J. 2023 Oct 27;42(23):e113155. doi: 10.15252/embj.2022113155 (PMC10690463; doi:10.15252/embj.2022113155)
Supplement: Supplementary file 18 — Source Data for Figure 5 [file EMBJ-42-e113155-s001.zip › Figure_5/5D_CLAMP.xlsx]

## Sheet: Sheet1
%pSTAT6, norm to parental avg (DiCre -Rapa)
	Uninfected	DiCre -Rapa	DiCre +Rapa	CLAMP -Rapa	CLAMP +Rapa
Rep1	0.367517	48.8631	35.826	100.789	1.20592
Rep2	5.08121	139.49	158.631	122.297	13.6009
Rep3	0.732251	111.647	98.0046	89.7912	7.34339
