# Supplementary material for: A conserved complex of microneme proteins mediates rhoptry discharge in Toxoplasma
Source: EMBO J. 2023 Oct 27;42(23):e113155. doi: 10.15252/embj.2022113155 (PMC10690463; doi:10.15252/embj.2022113155)
Supplement: Supplementary file 18 — Source Data for Figure 5 [file EMBJ-42-e113155-s001.zip › Figure_5/5E_SPATR.xlsx]

## Sheet: Sheet1
%pSTAT6, norm to parental avg (Parental)
	UI	Parental	dSPATR	dSPATR-comp
Rep1	0.191659	97.3277	37.5481	104.361
Rep2	10.8932	115.402	45.1306	116.734
Rep3	0.363936	87.2702	58.1088	72.878
