# Supplementary material for: A conserved complex of microneme proteins mediates rhoptry discharge in Toxoplasma
Source: EMBO J. 2023 Oct 27;42(23):e113155. doi: 10.15252/embj.2022113155 (PMC10690463; doi:10.15252/embj.2022113155)
Supplement: Supplementary file 18 — Source Data for Figure 5 [file EMBJ-42-e113155-s001.zip › Figure_5/5F_CLIP.xlsx]

## Sheet: Sheet1
%pSTAT6, norm to parental avg (Parental -ATc)
	UI	Parental -ATc	Parental +ATc	CLIP iKD -ATc	CLIP iKD +ATc
Rep1	0.216439	108.189	105.975	101.549	6.01534
Rep2	10.7533	105.113	109.052	113.218	13.1547
Rep3	1.34567	86.6982	88.4538	86.9612	3.21263
