# Supplementary material for: A conserved complex of microneme proteins mediates rhoptry discharge in Toxoplasma
Source: EMBO J. 2023 Oct 27;42(23):e113155. doi: 10.15252/embj.2022113155 (PMC10690463; doi:10.15252/embj.2022113155)
Supplement: Supplementary file 18 — Source Data for Figure 5 [file EMBJ-42-e113155-s001.zip › Figure_5/5G_dPRD.xlsx]

## Sheet: Sheet1
%pSTAT6, norm to parental avg (DV004_Veh)
	Uninfected	DV004_Veh	DV004_Rapa	WT_B12_Rapa	dPRD_A9_Rapa
Rep1	0.572413	111.366	108.586	98.0138	27.4684
Rep2	0.591008	96.9282	95.7071	101.599	17.7153
Rep3	0.531503	95.766	103.716	106.907	24.407
Rep4	0.568726	95.9401	94.068	57.1092	10.7367
