# Supplementary material for: A conserved complex of microneme proteins mediates rhoptry discharge in Toxoplasma
Source: EMBO J. 2023 Oct 27;42(23):e113155. doi: 10.15252/embj.2022113155 (PMC10690463; doi:10.15252/embj.2022113155)
Supplement: Supplementary file 19 — Source Data for Figure 6 [file EMBJ-42-e113155-s010.zip]

Archive with 18 entries (15 files):
- Figure_6/
- Figure_6/6B_ClampGrowthCurve.xlsx
- Figure_6/6C_growth72h.xlsx
- Figure_6/6D_SpatrGrowthCurve.xlsx
- Figure_6/6E_growth72h.xlsx
- Figure_6/6F_LucRatios.xlsx
- Figure_6/6H_Schizonts.xlsx
- Figure_6/6I_Rings.xlsx
- __MACOSX/
- __MACOSX/._Figure_6
- __MACOSX/Figure_6/
- __MACOSX/Figure_6/._6B_ClampGrowthCurve.xlsx
- __MACOSX/Figure_6/._6C_growth72h.xlsx
- __MACOSX/Figure_6/._6D_SpatrGrowthCurve.xlsx
- __MACOSX/Figure_6/._6E_growth72h.xlsx
- __MACOSX/Figure_6/._6F_LucRatios.xlsx
- __MACOSX/Figure_6/._6H_Schizonts.xlsx
- __MACOSX/Figure_6/._6I_Rings.xlsx
