# Supplementary material for: A conserved complex of microneme proteins mediates rhoptry discharge in Toxoplasma
Source: EMBO J. 2023 Oct 27;42(23):e113155. doi: 10.15252/embj.2022113155 (PMC10690463; doi:10.15252/embj.2022113155)
Supplement: Supplementary file 19 — Source Data for Figure 6 [file EMBJ-42-e113155-s010.zip › Figure_6/6B_ClampGrowthCurve.xlsx]

## Sheet: Sheet1
CLAMP growth curve data (Normalized luciferase values)
Data was first normalized by setting highest value in technical replicates to 100, then technical replicates were averaged for biological replicates.
Biological replicates:
Time	no aTc			50 nM aTc
	R1	R2	R3	R1	R2	R3
0	0.50494	1.74736	1.04777	0.562264	1.65425	1.0893
72	1.97138	2.27498	3.51194	16.9086	12.5279	20.9657
120	3.19145	2.29516	4.29803	98.264	94.8634	95.9502
Normalized technical replicates (highest value set to 100)
	no aTc			50 nM aTc
Replicate 1
0	0.531772	0.487864	0.495182	0.585437	0.597634	0.50372
72	1.90999	2.15026	1.85389	17.9778	17.1118	15.636
120	3.26869	2.84181	3.46384	97.768	100	97.024
Replicate 2
0	1.96927	1.72253	1.55028	1.75047	1.53631	1.67598
72	2.62104	2.23464	1.96927	14.0596	11.1732	12.351
120	3.25884	1.82961	1.79702	100	92.5047	92.0857
Replicate 3
0	1.2243	0.841121	1.07788	1.10903	1.03738	1.12149
72	3.20872	3.66355	3.66355	21.028	20.6854	21.1838
120	3.85047	3.68536	5.35825	88.162	99.6885	100
