# Supplementary material for: A conserved complex of microneme proteins mediates rhoptry discharge in Toxoplasma
Source: EMBO J. 2023 Oct 27;42(23):e113155. doi: 10.15252/embj.2022113155 (PMC10690463; doi:10.15252/embj.2022113155)
Supplement: Supplementary file 19 — Source Data for Figure 6 [file EMBJ-42-e113155-s010.zip › Figure_6/6C_growth72h.xlsx]

## Sheet: Sheet1
Parasite survival curve normalized to PfCLAMP cKD +Atc condtion.
3 biological replicates of 3 technical replicates. Each biological replicate was normalized by setting the average of the technical replicates to 100 for the +ATc conditon.
0 nM Atc	50 nM ATc	DHA
Replicate 1
11.296	106.324	0.555422
12.717	101.202	0.584275
10.9642	92.4742	0.649195
Replicate 2
20.9216	112.226	1.41211
17.8372	89.1862	1.41211
15.7191	98.5879	2.08101
Replicate 3
15.3084	100.292	1.27818
17.4783	98.7169	1.48625
17.4783	100.991	1.27818
