# Supplementary material for: A conserved complex of microneme proteins mediates rhoptry discharge in Toxoplasma
Source: EMBO J. 2023 Oct 27;42(23):e113155. doi: 10.15252/embj.2022113155 (PMC10690463; doi:10.15252/embj.2022113155)
Supplement: Supplementary file 19 — Source Data for Figure 6 [file EMBJ-42-e113155-s010.zip › Figure_6/6D_SpatrGrowthCurve.xlsx]

## Sheet: Sheet1
SPATR growth curve data (Normalized luciferase values)
Data was first normalized by setting highest value in technical replicates to 100, then technical replicates were averaged for biological replicates.
Biological replicates:
Time	no aTc			50 nM aTc
	R1	R2	R3	R1	R2	R3
0	0.678806	0.255983	0.355869	0.744562	0.303205	0.337793
72	0.959029	0.386538	0.331455	35.1593	22.3932	25.493
120	0.852807	0.974359	0.475352	92.261	96.7949	89.6714
Normalized technical replicates (highest value set to 100)
	no aTc			50 nM aTc
Replicate 1
0	0.661608	0.743551	0.631259	0.676783	0.743551	0.813354
72	1.06221	0.955994	0.858877	34.8558	33.6419	36.9803
120	0.83915	0.915023	0.804249	84.522	92.261	100
Replicate 2
0	0.247436	0.273077	0.247436	0.296795	0.301282	0.311538
72	0.407692	0.378205	0.373718	22.4359	22.3718	22.3718
120	0.660256	0.987179	1.27564	100	93.5897	96.7949
Replicate 3
0	0.307042	0.387324	0.373239	0.302817	0.333099	0.377465
72	0.340141	0.340141	0.314085	25.5634	25.3521	25.5634
120	0.440845	0.483099	0.502113	75.3521	97.8873	95.7746

## Sheet: Sheet2
Time	no aTc
0	0.661608	0.743551	0.631259
72	1.06221	0.955994	0.858877
120	0.83915	0.915023	0.804249
0	0.247436	0.273077	0.247436
72	0.407692	0.378205	0.373718
120	0.660256	0.987179	1.27564
0	0.307042	0.387324	0.373239
72	0.340141	0.340141	0.314085
120	0.440845	0.483099	0.502113
