# Supplementary material for: A conserved complex of microneme proteins mediates rhoptry discharge in Toxoplasma
Source: EMBO J. 2023 Oct 27;42(23):e113155. doi: 10.15252/embj.2022113155 (PMC10690463; doi:10.15252/embj.2022113155)
Supplement: Supplementary file 19 — Source Data for Figure 6 [file EMBJ-42-e113155-s010.zip › Figure_6/6E_growth72h.xlsx]

## Sheet: Sheet1
Parasite survival curve normalized to PfSPATR cKD +Atc condtion.
3 biological replicates of 3 technical replicates. Each biological replicate was normalized by setting the average of the technical replicates to 100 for the +ATc conditon.
0 nM Atc	50 nM ATc	DHA
Replicate 1
3.02115	99.1368	0.297799
2.71903	95.6841	0.435909
2.44281	105.179	0.397065
Replicate 2
1.82061	100.277	0.223282
1.68893	99.876	0.160305
1.66889	99.8473	0.257634
Replicate 3
3.02115	99.1368	0.336642
2.71903	95.6841	0.241692
2.44281	105.179	0.388433
