# Supplementary material for: A conserved complex of microneme proteins mediates rhoptry discharge in Toxoplasma
Source: EMBO J. 2023 Oct 27;42(23):e113155. doi: 10.15252/embj.2022113155 (PMC10690463; doi:10.15252/embj.2022113155)
Supplement: Supplementary file 19 — Source Data for Figure 6 [file EMBJ-42-e113155-s010.zip › Figure_6/6F_LucRatios.xlsx]

## Sheet: Sheet1
Combined Luciferase ratio values (-ATc/ATc) for each timepoint.
	CLAMP 36h	CLAMP 48h		SPATR 36h	SPATR 48h
Rep1	1.03745	0.128631		1.02632	0.337209
Rep2	1.05597	0.379242		0.933884	0.44898
