# Supplementary material for: A conserved complex of microneme proteins mediates rhoptry discharge in Toxoplasma
Source: EMBO J. 2023 Oct 27;42(23):e113155. doi: 10.15252/embj.2022113155 (PMC10690463; doi:10.15252/embj.2022113155)
Supplement: Supplementary file 19 — Source Data for Figure 6 [file EMBJ-42-e113155-s010.zip › Figure_6/6H_Schizonts.xlsx]

## Sheet: Sheet1
% of Schizont-containing RBCs (>500 counted for each data rep)
Rep	CLAMP Schizonts 36h NoAtc	CLAMP Schizonts 36h +Atc	CLAMP Schizonts 48h NoAtc	CLAMP Schizonts 48h +Atc	SPATR Schizonts 36h NoAtc	SPATR Schizonts 36h +Atc	SPATR Schizonts 48h NoAtc	SPATR Schizonts 48h +Atc
Rep1	6.6	8	2.6	3.8	8.49	8.49	0.8	2.6
Rep2	7.4	6.2	1	2.6	5.4	5	0.8	3.2
Rep3	6	4.8	0.8	0.6	4.6	3.8	0.8	1.6
