# Supplementary material for: A conserved complex of microneme proteins mediates rhoptry discharge in Toxoplasma
Source: EMBO J. 2023 Oct 27;42(23):e113155. doi: 10.15252/embj.2022113155 (PMC10690463; doi:10.15252/embj.2022113155)
Supplement: Supplementary file 19 — Source Data for Figure 6 [file EMBJ-42-e113155-s010.zip › Figure_6/6I_Rings.xlsx]

## Sheet: Sheet1
% of Ring-containing RBCs (>500 counted for each data rep)
Rep	CLAMP 36h no aTc	CLAMP 36h +aTc	CLAMP 48h no aTc	CLAMP 48h +aTc	SPATR 36h no aTc	SPATR 36h +aTc	SPATR 48h no aTc	SPATR 48h +aTc
Rep1	0	0.4	2.12	13.34	0.4	0.8	0.36	14
Rep2	0.2	0.2	2.38	9.76	0	0.4	0.51	10.23
Rep3	0	0	2.08	10.05	0.2	0.4	0.38	16.73
Rep4			2.25	9.87			0.79	17.26
Rep5			3.48	15.4
